# Supplementary material for: Key transcriptional effectors of the pancreatic acinar phenotype and oncogenic transformation
Source: PLoS One. 2023 Oct 5;18(10):e0291512. doi: 10.1371/journal.pone.0291512 (PMC10553828; doi:10.1371/journal.pone.0291512)
Supplement: S3 Table — (XLSX) [file pone.0291512.s011.xlsx]

## Sheet: RNAseq Libraries & Legend
library #	library IDs in GEO	groups	description		SUPPLEMENTARY TABLE 1A
1	Htseq_count_61015-419_GCCAAT_HS361-L002-3merged.txt	C	tam		All 6-day post tamoxifen treatment, including Control
2	Htseq_count_61015-4111_CAGATC_HS361-L002-3merged.txt	C	tam
3	Htseq_count_lane2_59032-C3_1.txt	C	tam		Key
4	Htseq_count_lane2_59032-C6_1.txt	C	tam		Group	cKO		number of mice
5	Htseq_count_61041-C44-7_S4_5Lmerged.txt	C	tam		C	Control/Normal		8
6	Htseq_count_61041-C45-1_S5_5Lmerged.txt	C	tam		P	Ptf1a-cKO		5
7	Htseq_count_61041-C45-2_S6_5Lmerged.txt	C	tam		N	Nr5a2-cKO		6
8	Htseq_count_61041-C45-4_S7_5Lmerged.txt	C	tam		F	Foxa2-cKO		5
9	Htseq_count_60114-P37-1_S14_5Lmerged.txt	P	tam		G	Gata4-cKO		6
10	Htseq_count_60114-P37-4_S15_5Lmerged.txt	P	tam		PN	Ptf1a & Nr5a2 cKO		4
11	Htseq_count_61015-4112_ACTTGA_HS361-L002-3merged.txt	P	tam		PF	Ptf1a & Foxa2 cKO		5
12	Htseq_count_61015-4113_GATCAG_HS361-L002-3merged.txt	P	tam		PG	Ptf1a & Gata4 cKO		5
13	Htseq_count_lane8_58027-12_1KO4.txt	P	tam		GN	Gata4 & Nr5a2 cKO		5
14	Htseq_count_lane1_59032-L1_1.txt	PN	tam		FG	Foxa2 & Gata4 cKO		6
15	Htseq_count_lane1_59032-L2_1.txt	PN	tam		PFNG	Ptfia, Foxa2, Nr5a2, Gata4 cKO (all 4)		5
16	Htseq_count_lane1_59032-L6_1.txt	PN	tam
17	Htseq_count_lane1_59032-L9_1.txt	PN	tam
18	Htseq_count_lane3_59032-G1_1.txt	PG	tam
19	Htseq_count_lane3_59032-G2_1.txt	PG	tam
20	Htseq_count_lane3_59032-G4_1.txt	PG	tam
21	Htseq_count_lane3_59032-G6_1.txt	PG	tam
22	Htseq_count_lane3_59032-G7_1.txt	PG	tam
23	Htseq_count_lane4_59032-F3_1.txt	PF	tam
24	Htseq_count_lane4_59032-F5_1.txt	PF	tam
25	Htseq_count_lane4_59032-F7_1.txt	PF	tam
26	Htseq_count_lane4_59032-F8_1.txt	PF	tam
27	Htseq_count_lane7_Galvin_59032_F1_1.txt	PF	tam
28	Htseq_count_lane2_60109-PFNG-1.txt	PFNG	tam
29	Htseq_count_lane2_60109-PFNG-2.txt	PFNG	tam
30	Htseq_count_lane2_60109-PFNG-7.txt	PFNG	tam
31	Htseq_count_lane2_60109-PFNG-8.txt	PFNG	tam
32	Htseq_count_lane2_60109-PFNG-10.txt	PFNG	tam
33	Htseq_count_lane5_59067-82_1.txt	GN	tam
34	Htseq_count_lane5_59067-83_1.txt	GN	tam
35	Htseq_count_lane5_59067-84_1.txt	GN	tam
36	Htseq_count_lane5_59080-91G_1.txt	GN	tam
37	Htseq_count_lane5_59080-92G_1.txt	GN	tam
38	Htseq_count_lane1_61-21-G4-2.txt	G	tam
39	Htseq_count_lane1_61-21-G4-3.txt	G	tam
40	Htseq_count_lane1_61-21-G4-4.txt	G	tam
41	Htseq_count_lane1_61-21-G4-6.txt	G	tam
42	Htseq_count_lane1_61-21-G4-7.txt	G	tam
43	Htseq_count_lane1_61-21-G4-8.txt	G	tam
44	Htseq_count_61015-293_ATCACG_merged.txt	F	tam
45	Htseq_count_61015-301_CGATGT_merged.txt	F	tam
46	Htseq_count_61015-302_TTAGGC_merged.txt	F	tam
47	Htseq_count_61015-303_TGACCA_merged.txt	F	tam
48	Htseq_count_61015-306_ACAGTG_merged.txt	F	tam
49	Htseq_count_lane6_61025-FG-4.txt	FG	tam
50	Htseq_count_lane6_61025-FG-6.txt	FG	tam
51	Htseq_count_lane6_61025-FG-8.txt	FG	tam
52	Htseq_count_lane6_61025-FG-9.txt	FG	tam
53	Htseq_count_lane6_61025-FG-11.txt	FG	tam
54	Htseq_count_lane6_61025-FG-12.txt	FG	tam
55	Htseq_count_61041-N11b-7_S8_5Lmerged.txt	N	tam
56	Htseq_count_61041-N12-2_S9_5Lmerged.txt	N	tam
57	Htseq_count_61041-N12-6_S10_5Lmerged.txt	N	tam
58	Htseq_count_61041-N12-9_S11_5Lmerged.txt	N	tam
59	Htseq_count_61041-N13-7_S12_5Lmerged.txt	N	tam
60	Htseq_count_61041-N13-11_S13_5Lmerged.txt	N	tam

## Sheet:  ALLcKO_combined-normalized.txt
14,177 genes annotated																				All 4: Ptf1a, Nr5a2,
cKO:		Ptf1a n5		Nr5a2 n6		Foxa2 n5		Gata4 n6		Ptf1a & Nr5a2 n4		Ptf1a & Foxa2 n5		Ptf1a & Gata4 n5		Foxa2 & Gata4 n6		Nr5a2 & Gata4 n5		Foxa2 & Gata4 n6
Gene ID	rpkm	fold-change	FDR	fold-change	FDR	fold-change	FDR	fold-change	FDR	fold-change	FDR	fold-change	FDR	fold-change	FDR	fold-change	FDR	fold-change	FDR	fold-change	FDR
0610007C21Rik	2.42	1.45952	1.56153e-06	1.16499	0.10146	1.14043	0.124574	1.1815	0.171114	1.55541	1.75024e-07	1.74417	9.15629e-10	1.50397	3.6845e-11	1.96073	1.5661e-35	0.931676	0.458476	1.59068	4.52768e-10
0610007L01Rik	2.8	0.626748	1.82937e-09	0.918612	0.443398	0.832701	0.0451481	0.722705	1.04224e-05	0.693459	6.51558e-06	0.512703	3.82571e-16	0.587421	4.32791e-13	0.515896	8.33149e-28	0.688395	1.90191e-06	0.485724	4.31958e-25
0610007N19Rik	2.12	1.41845	0.00014449	0.991222	0.949557	0.852529	0.122869	0.520901	0.000100413	1.30674	0.00205009	1.37744	0.00269983	1.09149	0.410918	0.920801	0.269375	1.06533	0.635763	0.285747	4.10773e-51
0610007P08Rik	0.28	0.864265	0.120388	0.951827	0.693325	0.88643	0.234064	0.833713	0.0905687	0.912604	0.410153	0.743079	0.000613929	0.986933	0.928079	0.808901	0.00164735	0.960211	0.714016	0.693906	6.77753e-06
0610007P14Rik	0.83	1.08171	0.512883	1.08905	0.474342	1.89135	3.25878e-14	1.20734	0.124216	1.12735	0.297761	1.41611	0.0002554	1.08806	0.400362	1.50652	8.12223e-08	1.31778	0.0352746	1.47386	6.12594e-07
0610007P22Rik	0.86	0.754267	0.0217297	0.93241	0.6411	1.0231	0.922806	0.832184	0.15796	0.856155	0.240422	1.08993	0.479611	0.878415	0.241522	0.94492	0.527574	0.768947	0.0163744	0.985458	0.881038
0610009B22Rik	1.11	1.08561	0.544068	1.06169	0.732042	0.902299	0.423395	1.09499	0.560075	1.04996	0.788594	1.12341	0.316913	1.11253	0.383962	1.13374	0.161931	1.09458	0.528408	1.14531	0.152541
0610009D07Rik	1.1	0.970445	0.84855	1.04948	0.75891	1.11766	0.330208	0.961069	0.760362	1.13519	0.26995	1.16512	0.133339	1.08205	0.493165	1.11648	0.159754	0.985815	0.889697	1.38735	1.30387e-05
0610009L18Rik	#N/A	#N/A	#N/A	#N/A	#N/A	#N/A	#N/A	#N/A	#N/A	#N/A	#N/A	#N/A	#N/A	#N/A	#N/A	3.02439	0.000329953	#N/A	#N/A	2.37064	0.00814028
0610009O20Rik	0.88	0.956123	0.722005	0.942738	0.612022	0.938964	0.573622	1.01439	0.930534	0.879352	0.214807	0.958566	0.674747	1.05939	0.514448	1.09216	0.214244	0.872397	0.134125	0.988977	0.92134
0610010F05Rik	0.37	0.644782	1.86845e-05	1.03768	0.787668	0.969459	0.851028	0.928323	0.552714	0.61803	9.04399e-06	0.570468	4.8312e-09	0.695824	5.02758e-05	0.603448	2.79356e-11	0.812651	0.0382327	0.520633	4.10678e-13
0610010K14Rik	1.05	1.176	0.162507	1.086	0.56832	0.938278	0.64813	1.12109	0.394691	1.15402	0.30398	1.19076	0.159762	1.05176	0.69211	1.17828	0.0538104	1.10001	0.509928	1.2744	0.00412299
0610010O12Rik	2.8	2.58283	1.11472e-38	0.806104	0.0158899	0.924958	0.660059	1.14258	0.191743	3.10698	2.55699e-47	3.90404	9.70442e-56	1.56478	1.27961e-08	1.70525	4.89382e-17	0.66021	2.9548e-06	2.55925	1.72353e-46
0610011F06Rik	8.56	0.535534	1.19717e-15	1.01502	0.917504	0.591358	6.45642e-15	1.02053	0.883557	0.63615	3.85318e-08	0.463143	1.92198e-19	0.610791	2.8418e-13	0.421883	1.01931e-52	0.813262	0.00557041	0.453736	1.15508e-30
0610011L14Rik	0.41	0.821583	0.0226697	0.926837	0.477258	1.0727	0.521658	0.897119	0.309804	0.919444	0.440036	0.888358	0.153205	0.878622	0.119477	0.942915	0.398821	0.832292	0.0222036	0.93818	0.427729
0610012G03Rik	1.1	0.849584	0.237213	0.805174	0.0520652	0.949948	0.750854	1.0763	0.649568	0.806978	0.066579	1.19253	0.137956	0.928462	0.5191	1.03191	0.728292	0.819105	0.108138	0.880712	0.176772
0610012H03Rik	0.07	0.53442	0.0502041	1.11377	0.718959	1.09743	0.736282	0.843183	0.788736	1.10526	0.730176	0.849501	0.68544	0.819755	0.677526	0.585273	0.034099	1.47513	0.147776	0.910848	0.842124
0610030E20Rik	0.54	0.890336	0.237154	0.894735	0.267137	0.914842	0.360978	0.92605	0.513835	0.904582	0.329219	0.905514	0.333773	1.00054	0.997737	0.867707	0.0431313	0.987315	0.911369	0.660156	1.65016e-08
0610031J06Rik	3.14	1.25314	0.0160707	1.11649	0.311575	0.886816	0.231317	1.34205	0.00180949	1.24808	0.0189204	1.05586	0.627151	1.42176	6.49099e-06	1.33845	3.96676e-05	1.34201	0.000445354	1.60155	1.94629e-10
0610037L13Rik	0.73	1.22151	0.0650239	1.14077	0.247341	1.06674	0.658943	0.933987	0.550273	1.27467	0.024289	1.30139	0.00860533	1.18546	0.0853209	1.08028	0.390635	1.10207	0.415115	1.11952	0.193385
0610037P05Rik	2	0.718061	3.3896e-05	0.943833	0.592611	1.11232	0.315121	0.854588	0.0659777	0.730495	0.000158093	0.770519	0.00126351	0.787063	0.00257397	0.681095	1.76912e-10	0.681626	2.03701e-07	0.705514	2.58483e-07
0610040B10Rik	#N/A	#N/A	#N/A	#N/A	#N/A	#N/A	#N/A	#N/A	#N/A	#N/A	#N/A	2.25147	0.00099521	#N/A	#N/A	1.26947	0.413677	#N/A	#N/A	#N/A	#N/A
0610040J01Rik	0.87	1.85494	5.53276e-13	1.08607	0.520902	0.62754	6.58992e-06	1.01652	0.910381	1.78898	1.27986e-10	1.26887	0.0153257	1.43797	6.30468e-05	1.21527	0.00522346	1.47998	1.26103e-05	2.04574	4.0456e-18
0910001L09Rik	2.37	0.948941	0.589334	1.1183	0.212289	0.868388	0.0861419	1.06722	0.595985	1.06704	0.494624	1.16828	0.108721	1.08748	0.338421	1.00983	0.907199	0.916425	0.293755	1.13328	0.0696065
100043387	0.07	0.879654	0.732506	#N/A	#N/A	0.95433	0.929897	0.805313	0.570324	0.877888	0.744573	0.843859	0.522425	0.799669	0.441111	0.840219	0.411409	0.778827	0.410548	0.593112	0.0338338
1110001A16Rik	0.2	0.966515	0.930666	0.912094	0.748259	1.06099	0.878895	1.09014	0.773531	0.742342	0.222278	0.951303	0.87133	1.19463	0.347758	1.40278	0.0153591	0.997982	1	1.53591	0.00298076
1110001J03Rik	1.61	1.05752	0.843414	1.11065	0.56767	0.933443	0.645038	1.15378	0.480609	1.08213	0.670266	1.25182	0.077556	1.24754	0.073594	1.23817	0.0430609	0.969489	0.83448	1.11682	0.39775
1110002B05Rik	3.82	1.14863	0.209409	1.08582	0.444711	1.06583	0.527815	0.943322	0.612924	0.979547	0.879626	1.04824	0.68263	1.02056	0.835593	1.35488	1.74599e-06	0.825632	0.0455038	1.37923	5.45322e-05
1110002L01Rik	0.03	1.06696	0.948269	#N/A	#N/A	0.899046	0.859714	1.24041	0.527716	1.04134	0.984793	0.843325	0.53929	0.881266	0.690527	0.966726	0.918067	1.41377	0.16185	0.679876	0.0820575
1110002N22Rik	0.32	0.741895	0.0762988	1.36202	0.0461044	1.07845	0.779787	0.84314	0.381989	0.882764	0.517644	0.742732	0.0444275	0.737729	0.0346219	0.875536	0.277476	0.901513	0.570284	0.877238	0.359422
1110003E01Rik	7.79	0.548629	5.2311e-17	0.978786	0.863976	0.710504	3.18012e-06	0.932946	0.452554	0.622359	6.54089e-11	0.415125	3.27067e-28	0.584557	3.86562e-14	0.459847	1.98046e-49	0.904575	0.220529	0.482489	2.49054e-28
1110004E09Rik	0.77	1.1115	0.481359	1.00945	1	0.866802	0.295021	1.1775	0.230715	1.10649	0.52083	1.12236	0.382768	1.47131	0.000102492	1.24233	0.020227	0.945522	0.692619	1.06769	0.580905
1110004F10Rik	1.96	0.988718	0.949882	1.03786	0.727162	0.9807	0.878142	0.892508	0.201219	1.1064	0.238085	1.00732	0.937955	0.963557	0.663162	1.04385	0.479033	0.951662	0.600162	1.17689	0.00888572
1110005A03Rik	1.13	1.06415	0.739975	1.04293	0.865175	1.00372	1	0.818995	0.271784	1.08486	0.62657	0.900246	0.427034	0.821604	0.0927469	0.860428	0.342325	0.745239	0.0147009	0.974647	0.800663
1110006O24Rik	#N/A	#N/A	#N/A	#N/A	#N/A	#N/A	#N/A	#N/A	#N/A	#N/A	#N/A	#N/A	#N/A	#N/A	#N/A	#N/A	#N/A	#N/A	#N/A	#N/A	#N/A
1110007C09Rik	0.81	1.08065	0.647656	0.979739	0.932837	1.50762	0.00121388	0.944463	0.809023	1.12582	0.497142	1.36121	0.01004	1.04982	0.774667	1.43936	0.00021869	0.732595	0.0363956	1.7538	4.65e-08
1110008F13Rik	2.67	0.619051	5.88842e-05	0.953606	0.718959	0.712799	3.61339e-05	1.16761	0.063921	0.66825	3.44313e-06	0.829281	0.0393893	0.728469	3.52141e-05	0.726571	2.86865e-07	0.878477	0.138827	0.718521	5.93046e-06
1110008J03Rik	0.34	0.930261	0.763215	0.90897	0.655574	0.502066	4.6525e-06	1.90754	3.496e-06	0.849829	0.369413	0.587714	0.00012252	0.928871	0.689083	0.609	2.19452e-05	1.25535	0.144904	0.695618	0.00375739
1110008L16Rik	0.27	1.23921	0.0835013	1.10936	0.547805	1.05436	0.810261	0.923011	0.644661	1.25488	0.100724	1.20997	0.11829	1.27946	0.0333165	1.19412	0.0758988	0.965717	0.841223	1.10028	0.424065
1110008P14Rik	2.79	0.750594	0.0256841	1.0217	0.887912	0.919267	0.508466	0.997277	1	0.821727	0.0760707	0.716354	0.00161915	0.762307	0.00120822	0.683929	6.77656e-07	0.770114	0.00382023	0.634106	6.91594e-08
1110012J17Rik	0.05	0.933484	0.693369	0.948498	0.821636	0.853365	0.44856	0.929157	0.760362	0.728379	0.0925464	1.09008	0.634399	0.897056	0.495264	0.916671	0.469998	1.09797	0.690085	0.960212	0.789202
1110012L19Rik	0.44	1.18801	0.188667	1.22874	0.121277	1.14078	0.43741	0.954282	0.863574	1.18331	0.295639	1.3468	0.0133007	1.35207	0.00722071	1.33811	0.00460353	1.09836	0.61094	1.70892	1.1738e-06
1110014N23Rik	0.89	1.04517	0.688492	0.936653	0.519499	1.01504	0.944916	1.0079	0.974772	1.04095	0.706264	1.18765	0.0339653	1.12507	0.113235	1.20253	0.00184728	0.909912	0.25791	1.15136	0.0430409
1110017F19Rik	0.85	1.88496	0.000388593	1.05434	0.871906	1.04121	0.902332	0.758541	0.215309	2.49436	5.82044e-08	1.27816	0.167216	1.12363	0.532253	0.674383	0.116432	0.771572	0.155484	1.994	0.000776981
1110018G07Rik	0.35	1.11227	0.241467	1.10294	0.327684	0.902806	0.408286	0.907025	0.356169	1.19951	0.0414248	0.981434	0.884263	0.999759	0.993377	1.05283	0.462133	1.0756	0.435626	0.909177	0.223776
1110018J18Rik	1.17	1.56983	0.000120472	0.902444	0.490029	1.06036	0.680683	1.11917	0.393742	1.02331	0.886846	1.33398	0.00240833	1.33175	0.00225995	1.41258	3.22961e-05	1.10681	0.371973	1.49831	3.83493e-06
1110019D14Rik	0.27	0.932948	0.740868	1.09365	0.67606	1.26191	0.156383	0.922777	0.739228	0.898236	0.572966	1.04133	0.841174	0.944511	0.704003	1.13275	0.325839	1.24853	0.160516	1.09484	0.533225
1110020A21Rik	#N/A	#N/A	#N/A	#N/A	#N/A	#N/A	#N/A	#N/A	#N/A	#N/A	#N/A	#N/A	#N/A	#N/A	#N/A	2.75136	4.9979e-05	#N/A	#N/A	2.24445	0.00331273
1110020G09Rik	0.59	0.948049	0.657253	0.741414	0.00207917	1.04095	0.791282	1.24803	0.0130999	0.695906	0.000177826	1.0454	0.653403	1.13698	0.145414	1.36527	3.3663e-06	0.869263	0.15137	0.868397	0.0898946
1110021J02Rik	0.47	1.08421	0.487638	1.07659	0.592504	1.06782	0.613614	0.548716	3.35561e-10	1.18805	0.0882587	0.798446	0.0184809	1.04997	0.644634	0.82248	0.00835136	1.32121	0.0049613	0.762605	0.000985851
1110021L09Rik	0.35	1.38146	0.000752871	1.0814	0.473265	0.977511	0.930245	1.05081	0.703031	1.37257	0.00241738	1.07369	0.478617	1.20955	0.0236575	1.12779	0.107637	1.24396	0.023025	1.3511	5.7408e-05
1110028C15Rik	0.42	2.04866	3.92903e-13	0.811714	0.0370379	0.528394	6.78152e-13	0.967532	0.800261	1.41686	0.000310662	0.843358	0.0624249	1.90393	1.10878e-06	1.14598	0.057653	0.945585	0.620231	1.21958	0.0162572
1110031I02Rik	0.59	1.45051	0.00112724	1.42288	0.00235205	0.985287	0.945685	1.06049	0.765035	1.45901	0.00217926	1.19041	0.164103	1.70082	9.11396e-08	1.46436	9.25326e-06	1.53989	3.51449e-05	2.01383	8.15779e-16
1110032A03Rik	0.6	1.13613	0.395729	1.00442	1	0.575417	1.50993e-05	0.963752	0.819524	1.27414	0.0806625	0.698824	0.00252011	1.11912	0.40444	0.852287	0.126985	0.892188	0.418283	0.892821	0.310842
1110034A24Rik	0.17	0.763849	0.14109	0.796862	0.162676	0.995165	1	0.833524	0.370415	0.644832	0.0124983	0.692304	0.00997172	0.755124	0.0519564	0.745513	0.0112089	0.645415	0.00336473	0.691785	0.00348808
1110034B05Rik	0.18	1.2533	0.211913	1.18039	0.404907	1.38143	0.048013	1.14585	0.575743	1.0971	0.714834	1.16103	0.386117	1.137	0.497819	1.14105	0.391217	1.14573	0.526767	1.46318	0.00519592
1110034G24Rik	0.14	1.21315	0.481489	1.05713	0.921662	0.782047	0.293526	0.888858	0.657951	1.00541	0.993885	1.11248	0.640678	1.24883	0.264984	1.03785	0.888567	0.956237	0.83448	1.14782	0.479247
1110037F02Rik	0.29	1.17199	0.0463146	1.07521	0.530455	1.1205	0.172929	0.921381	0.440547	1.12116	0.198316	1.17259	0.0541248	1.13821	0.0683861	1.2952	2.28051e-05	1.16816	0.0387497	1.04363	0.551734
1110038B12Rik	0.71	1.15395	0.415951	1.27926	0.115538	0.991393	0.997296	0.930335	0.791489	1.14121	0.493441	2.0932	4.43059e-10	1.40208	0.00717675	2.23687	2.23089e-18	1.02478	0.939097	1.68641	2.27302e-06
1110038D17Rik	4.8	0.730359	0.0121401	0.927708	0.675214	0.999102	1	1.1724	0.23278	0.582394	9.15662e-05	0.616763	2.36412e-05	1.34246	0.0195595	1.04176	0.711033	1.04128	0.836885	1.01789	0.917505
1110038F14Rik	0.87	0.841613	0.201177	0.97012	0.859275	1.03917	0.859709	0.933797	0.648266	0.947011	0.741236	0.93673	0.593096	0.987443	0.91263	1.08514	0.462322	0.884246	0.364556	1.05879	0.638768
1110046J04Rik	#N/A	#N/A	#N/A	#N/A	#N/A	#N/A	#N/A	#N/A	#N/A	#N/A	#N/A	#N/A	#N/A	#N/A	#N/A	#N/A	#N/A	#N/A	#N/A	#N/A	#N/A
1110049F12Rik	2.19	0.504935	7.29299e-12	0.744141	0.00211639	0.667164	3.05616e-05	1.17837	0.211305	0.575448	3.14598e-07	0.47114	4.54815e-14	0.629871	6.02624e-08	0.53587	1.26175e-18	0.722075	0.000258331	0.562599	2.39052e-11
1110050K14Rik	#N/A	#N/A	#N/A	#N/A	#N/A	#N/A	#N/A	#N/A	#N/A	#N/A	#N/A	#N/A	#N/A	#N/A	#N/A	#N/A	#N/A	#N/A	#N/A	#N/A	#N/A
1110051M20Rik	0.15	2.12456	7.90631e-07	1.35972	0.129712	1.61205	0.00386067	1.40343	0.0826956	2.53977	1.8763e-09	1.71358	0.000190479	2.29238	1.34585e-10	1.82533	8.7679e-06	1.70461	0.00100137	2.20242	1.12085e-09
1110054M08Rik	0.35	1.83574	9.26027e-06	1.18696	0.472907	1.12012	0.685152	1.44168	0.0619978	1.59155	0.00411415	2.29483	2.97581e-09	2.06803	2.36148e-09	2.42588	5.98594e-16	1.26639	0.162186	1.714	9.72223e-06
1110054O05Rik	0.27	0.917978	0.49502	0.993508	1	0.926137	0.588489	0.941252	0.73433	0.996098	1	0.686746	0.000247627	0.86662	0.248802	0.749196	0.000270418	0.915463	0.484575	0.685636	5.12833e-05
1110057K04Rik	0.67	1.42368	0.000144552	0.97078	0.835259	0.863239	0.140483	0.9934	0.965044	1.21357	0.0388885	0.942965	0.565656	1.22742	0.00929069	1.03363	0.672786	1.12145	0.232196	0.999586	0.99855
1110058L19Rik	0.49	1.21356	0.195277	1.28351	0.0733304	1.31049	0.0939164	1.18646	0.350528	1.37358	0.0451555	1.23615	0.144512	1.65023	2.50288e-05	1.50708	3.17432e-05	1.45103	0.00555256	1.55884	0.00013957
1110059E24Rik	0.58	1.11384	0.454934	1.18029	0.247584	0.969439	0.877036	1.95356	3.26711e-10	1.18102	0.248701	1.19267	0.146323	1.9168	2.08826e-10	1.43847	6.81572e-05	1.67086	6.93642e-07	1.62254	7.21245e-07
1110059G10Rik	0.18	0.811965	0.142881	1.0099	0.999778	0.862919	0.389191	0.96399	0.843582	0.820028	0.209799	0.957862	0.775925	0.877079	0.309156	1.01721	0.893936	1.06106	0.744916	1.0941	0.415642
1110065P20Rik	1.37	0.369128	1.13948e-08	0.99649	0.995039	0.67548	0.000466687	1.11058	0.367374	0.356422	6.81796e-15	0.407959	1.5263e-13	0.367898	1.5497e-20	0.386156	1.27972e-26	0.734297	0.00622962	0.377421	2.65446e-22
1110067D22Rik	1.22	0.372548	8.82109e-11	0.487836	1.87965e-06	0.359331	8.15062e-17	0.907632	0.590748	0.314245	3.48621e-19	0.220254	2.52552e-37	0.525197	1.42305e-08	0.370522	5.64372e-23	0.832674	0.185431	0.329747	1.01945e-22
1190002F15Rik	#N/A	#N/A	#N/A	#N/A	#N/A	#N/A	#N/A	#N/A	#N/A	#N/A	#N/A	#N/A	#N/A	#N/A	#N/A	#N/A	#N/A	#N/A	#N/A	#N/A	#N/A
1190002H23Rik	0.41	0.724196	0.121764	1.33004	0.265795	1.23644	0.383554	0.948964	0.827839	1.08576	0.796862	0.74843	0.101021	0.917568	0.640539	0.600601	0.00230295	0.878879	0.571543	1.36514	0.0564247
1190002N15Rik	0.22	0.912509	0.510161	1.08973	0.556529	1.01517	0.915906	1.60966	1.33351e-06	1.17648	0.194708	0.640484	0.000113706	0.952909	0.774293	0.921838	0.454912	1.8498	1.06248e-13	1.30039	0.00375156
1190003J15Rik	2.24	0.879385	0.405601	0.718445	0.00420471	1.63515	2.62167e-06	1.24305	0.107858	0.902156	0.490217	1.42972	0.00524866	1.50546	5.44471e-05	1.91563	3.7183e-14	0.837001	0.165617	1.42347	0.000383512
1190005F20Rik	0.31	1.07602	0.559724	1.00893	0.943607	1.1714	0.166025	1.01459	0.938083	1.00508	0.984789	1.32692	0.0035028	1.02466	0.831911	1.15628	0.0741714	0.967777	0.859758	1.33312	0.000454911
1190005I06Rik	0.13	0.696141	0.403251	#N/A	#N/A	1.27328	0.538877	1.1024	0.869717	0.693635	0.344089	0.988962	1	#N/A	#N/A	0.978358	0.965116	#N/A	#N/A	0.716997	0.231725
1190007F08Rik	0.52	0.903315	0.279255	0.800399	0.0175678	0.969543	0.82586	1.49554	9.22307e-07	0.864252	0.175561	0.864838	0.126905	0.986334	0.921794	0.835035	0.00711337	0.903747	0.305393	0.751938	6.32197e-05
1190007I07Rik	0.44	0.840419	0.345319	0.700782	0.0460123	0.849175	0.416832	0.905277	0.703031	0.571365	0.0125023	0.699623	0.0266513	0.854422	0.42427	0.720573	0.0350964	0.627014	0.00633625	0.769187	0.0586692
1200011I18Rik	0.36	1.11288	0.238525	0.956697	0.752616	0.955302	0.72241	0.978533	0.898382	0.931136	0.521816	0.948718	0.615993	1.00856	0.921121	1.17521	0.0117445	1.01939	0.858857	0.945691	0.513063
1200011M11Rik	0.37	0.827792	0.113716	0.879881	0.298829	0.854749	0.206696	0.939588	0.679392	0.804152	0.0675279	0.722336	0.000655479	0.832538	0.0638862	0.947649	0.555966	0.876571	0.291709	0.800839	0.0137564
1200014J11Rik	0.3	0.914788	0.447321	0.91087	0.455723	1.02094	0.916166	1.05443	0.719382	0.940655	0.641755	0.800265	0.0173294	0.845384	0.0678233	0.817893	0.0124693	1.17236	0.110095	0.912538	0.284005
1200016B10Rik	0.48	0.84002	0.108173	0.849699	0.168287	0.818152	0.0615941	0.894515	0.436429	0.663638	0.000554129	0.577198	2.81047e-09	0.758871	0.0032311	0.572233	6.92271e-13	0.68495	4.3165e-05	0.61841	4.5145e-08
1300001I01Rik	1.17	0.739089	0.000671826	0.902468	0.30554	1.12569	0.214283	0.835048	0.0262371	0.712647	7.19252e-05	0.843904	0.0539689	0.886607	0.136783	1.01341	0.860698	0.742498	0.000186732	0.636416	6.06276e-11
1300002E11Rik	0.2	1.21515	0.126875	1.10073	0.535252	0.950093	0.786095	0.971611	0.888847	1.11444	0.450902	1.00916	0.956361	1.18827	0.127759	1.13092	0.189672	1.18565	0.153274	1.09923	0.391871
1300002K09Rik	0.05	0.535925	0.0454302	1.01099	0.965369	0.578732	0.0908931	1.69481	0.105893	0.555004	0.0933738	0.588634	0.0582468	0.326952	0.000140806	0.654639	0.0610777	0.678018	0.24015	1.69345	0.0332613
1300010F03Rik	0.8	0.796807	0.00675551	0.822562	0.0130157	1.07061	0.495282	0.917166	0.353515	0.766228	0.00341955	0.763087	0.00271812	0.863629	0.0752246	0.899495	0.102586	0.863692	0.112665	0.559775	8.68129e-17
1300014I06Rik	#N/A	#N/A	#N/A	#N/A	#N/A	#N/A	#N/A	#N/A	#N/A	1.40718	0.3422	1.38847	0.231359	#N/A	#N/A	1.1773	0.572031	#N/A	#N/A	1.14521	0.699673
1300018I17Rik	0.51	0.918532	0.407998	0.848717	0.12544	0.959817	0.727533	1.50734	2.64112e-06	0.888853	0.287355	0.837128	0.0597637	1.06954	0.557148	0.867478	0.0624174	0.879372	0.212687	0.788054	0.0030702
1300018J18Rik	0.82	0.847025	0.10166	0.924601	0.608196	0.5825	1.10625e-08	1.16806	0.150081	0.79975	0.0489589	0.699153	3.44636e-05	0.893097	0.224681	0.744055	0.000118262	0.812068	0.024955	0.647828	3.42054e-08
1500001M20Rik	0.3	1.1094	0.602677	0.716485	0.0489706	0.954628	0.858155	0.717298	0.0632218	0.892027	0.62826	1.00681	0.981373	1.09663	0.606761	0.97481	0.899176	0.69448	0.0227405	0.895178	0.436986
1500002O20Rik	0.24	1.01891	0.969414	0.853936	0.33564	1.09886	0.626897	0.807722	0.205625	1.00758	1	1.47712	0.00109334	1.16279	0.293697	0.998805	0.957559	0.882058	0.460075	1.31294	0.0174241
1500003O03Rik	4.42	2.10011	1.56012e-23	1.30374	0.00217136	0.854204	0.091754	0.9107	0.294998	1.8404	4.30236e-15	1.86875	9.2193e-15	2.14834	2.26894e-23	1.52151	2.08016e-12	1.18761	0.0433155	1.55006	2.47629e-10
1500004A13Rik	0.03	1.96392	0.0968766	2.26842	0.00299694	0.314679	0.0391766	#N/A	#N/A	3.01242	0.000260073	2.19108	0.00702571	1.56429	0.151138	#N/A	#N/A	1.46411	0.408018	0.628837	0.378542
1500010J02Rik	0.14	1.9606	1.01172e-08	1.0843	0.716409	1.44066	0.0122886	0.993266	0.988926	1.98058	1.46805e-07	2.45138	4.69136e-17	2.27157	1.0534e-13	2.26246	1.29178e-19	1.44853	0.00514924	2.37653	6.63946e-18
1500011B03Rik	0.21	1.43467	0.0132106	1.82884	6.06496e-07	0.784268	0.193346	1.84466	3.54211e-07	2.43833	1.14828e-09	1.45421	0.00587135	1.9957	1.94575e-09	1.20708	0.0943454	1.52622	0.0029807	1.45809	0.000765387
1500011H22Rik	0.38	1.18004	0.295618	1.04458	0.858224	1.07452	0.748766	1.05713	0.803643	1.16982	0.375303	1.50413	0.00375928	1.17411	0.344276	1.19213	0.0996273	0.982173	0.957256	1.24126	0.063837
1500011K16Rik	0.62	0.712231	0.0586305	1.22476	0.1827	0.779587	0.111009	1.06571	0.789372	1.04055	0.882934	0.938875	0.720155	0.937084	0.667065	0.936283	0.583191	1.0292	0.917598	1.08675	0.474376
1500012F01Rik	1.49	1.33427	0.0303448	1.23651	0.194163	1.08227	0.695947	1.29709	0.153309	0.917594	0.551307	2.45565	3.56387e-10	1.60423	3.69205e-06	1.91619	1.13837e-17	0.844814	0.284958	2.41088	1.19442e-24
1500015A07Rik	0.17	0.876156	0.710352	1.4918	0.104511	1.16097	0.664063	1.51906	0.0992443	1.04096	0.933509	0.639028	0.0703823	0.643773	0.102018	0.429616	5.21969e-05	1.3604	0.297617	1.22075	0.398429
1500031L02Rik	0.21	2.26989	1.31822e-11	1.23136	0.240845	1.23888	0.254726	1.20906	0.393074	1.79519	7.45827e-05	2.04171	1.03163e-09	2.5424	4.71074e-15	1.94674	4.22969e-11	1.45123	0.0128491	2.20872	1.75057e-13
1500032L24Rik	6.86	1.09645	0.443551	1.08692	0.50451	0.862173	0.13186	1.3724	0.000521131	1.26564	0.012833	1.17438	0.185479	1.33477	0.000607726	1.16468	0.0487025	1.00459	0.998958	1.19921	0.0287981
1520402A15Rik	0.11	1.52057	0.0201504	0.739661	0.167782	1.20689	0.483894	1.97904	0.000159349	2.05363	0.000188382	2.22756	1.95982e-06	2.79623	5.24933e-11	3.23415	5.54563e-22	2.61768	2.77363e-08	3.22681	6.53695e-20
1600002H07Rik	0.16	1.05956	0.787246	0.917244	0.640036	1.0986	0.703742	0.938972	0.827389	0.743281	0.106205	0.973765	0.909005	1.1788	0.342281	0.94919	0.683172	0.828638	0.277309	0.837238	0.182949
1600002K03Rik	0.46	0.77954	0.13788	1.06351	0.831988	1.00022	0.988472	0.926663	0.739013	1.17866	0.461508	1.07029	0.764287	1.36246	0.0443993	1.08221	0.69594	0.940674	0.742523	1.23003	0.159378
1600012F09Rik	0.41	0.929941	0.516426	1.09197	0.409583	1.09944	0.34164	0.904059	0.368929	0.955973	0.736911	0.814369	0.024645	0.924338	0.435609	0.842259	0.0202695	1.0877	0.380803	0.826153	0.0130892
1600012H06Rik	0.92	1.29653	0.00279034	1.02634	0.886179	0.933846	0.484339	1.13727	0.286842	1.16261	0.0944067	1.15217	0.0850186	1.16098	0.0651679	1.23639	0.000725305	1.1716	0.0749311	1.25968	0.000924854
1600014C10Rik	0.39	0.965262	0.798417	0.816921	0.0728844	1.01729	0.942084	1.63773	6.63176e-08	0.757467	0.0155377	1.21426	0.0730676	1.49659	5.13705e-07	1.12359	0.167086	0.806247	0.0288979	0.805796	0.0160568
1600016N20Rik	0.3	1.11234	0.600005	0.878994	0.426945	0.575692	0.000302394	1.06502	0.842151	1.34067	0.0772798	0.89843	0.449244	1.36058	0.0189562	0.621032	4.17664e-05	0.974848	0.875351	0.893097	0.351467
1600020E01Rik	0.31	1.21826	0.423675	1.00321	1	1.27486	0.245069	0.921525	0.746328	1.08849	0.800586	1.26527	0.184599	0.9918	0.983458	0.854423	0.295066	0.769495	0.234766	0.817696	0.197299
1600021P15Rik	0.05	1.34993	0.276502	1.90798	0.00248665	1.04786	0.920305	0.76243	0.498553	1.65657	0.0784982	1.3878	0.142552	1.49208	0.0980104	1.28526	0.217037	1.3384	0.31149	1.17837	0.512552
1600027N09Rik	0.31	0.94852	0.786517	1.13966	0.520873	1.26297	0.218272	0.874147	0.535172	1.10092	0.699248	1.10546	0.563991	1.0381	0.927943	0.861356	0.192772	1.08146	0.779522	1.02537	0.926004
1600029D21Rik	0.19	0.899282	0.785955	1.40441	0.0286014	0.722381	0.134029	1.34219	0.156186	1.26356	0.24632	1.25567	0.118721	1.0495	0.798774	1.19701	0.177819	0.996632	1	2.52237	2.51905e-10
1700001L05Rik	0.04	1.66477	0.00266694	1.16178	0.436805	1.26963	0.231173	0.852326	0.61499	2.12534	6.3181e-06	1.5714	0.00176049	1.16018	0.403028	1.22317	0.132988	1.10419	0.579663	1.07319	0.616547
1700001O22Rik	0.19	1.40742	0.061498	0.657326	0.0151024	1.06615	0.802318	0.843032	0.460061	0.921047	0.753618	1.12423	0.515901	1.19691	0.297463	0.816898	0.167481	0.691765	0.0614839	0.862904	0.411088
1700003D09Rik	#N/A	#N/A	#N/A	#N/A	#N/A	#N/A	#N/A	#N/A	#N/A	#N/A	#N/A	17.1311	9.21448e-14	20.1444	5.39372e-27	31.5185	4.70878e-62	#N/A	#N/A	#N/A	#N/A
1700003E16Rik	0.42	0.743609	0.00849739	0.889523	0.417456	0.652973	0.000279033	0.937018	0.689956	0.675378	0.00746128	0.517906	1.3193e-09	0.733081	0.00487877	0.628122	2.00071e-07	0.796909	0.0684675	0.336216	6.49141e-26
1700007J10Rik	#N/A	#N/A	#N/A	#N/A	#N/A	#N/A	#N/A	#N/A	#N/A	#N/A	#N/A	#N/A	#N/A	#N/A	#N/A	#N/A	#N/A	#N/A	#N/A	#N/A	#N/A
1700007K13Rik	#N/A	#N/A	#N/A	#N/A	#N/A	#N/A	#N/A	#N/A	#N/A	#N/A	#N/A	#N/A	#N/A	#N/A	#N/A	#N/A	#N/A	#N/A	#N/A	#N/A	#N/A
1700007L15Rik	#N/A	#N/A	#N/A	#N/A	#N/A	#N/A	#N/A	#N/A	#N/A	#N/A	#N/A	1.42318	0.154745	#N/A	#N/A	1.33593	0.197796	#N/A	#N/A	1.71099	0.00886941
1700008J07Rik	0.06	1.11449	0.792116	0.884573	0.624377	1.01484	1	0.934592	0.856789	0.987602	1	1.21152	0.3593	0.984865	0.968174	1.10696	0.624845	1.11147	0.722534	0.984272	0.95602
1700009P17Rik	#N/A	#N/A	#N/A	#N/A	#N/A	#N/A	#N/A	#N/A	#N/A	#N/A	#N/A	#N/A	#N/A	#N/A	#N/A	#N/A	#N/A	#N/A	#N/A	4.66465	1.49981e-08
1700010I14Rik	#N/A	#N/A	#N/A	#N/A	#N/A	#N/A	#N/A	#N/A	#N/A	#N/A	#N/A	1.96013	0.00979081	#N/A	#N/A	3.6971	3.68207e-11	#N/A	#N/A	#N/A	#N/A
1700011H14Rik	0.14	0.756763	0.31309	0.725341	0.242898	0.852229	0.705589	0.696123	0.252706	0.646209	0.18079	1.09351	0.646328	0.625433	0.0585098	0.746801	0.134138	0.634863	0.0981544	1.1911	0.311383
1700011J10Rik	0.09	1.64566	0.0290679	1.63616	0.0146643	1.24252	0.518237	0.861478	0.757509	2.39414	5.63847e-05	2.19342	1.94828e-05	1.61238	0.0209596	1.87783	5.5264e-05	1.12278	0.728352	1.92242	0.000144984
1700012B15Rik	0.32	1.09894	0.667885	0.916487	0.688306	1.03283	0.900223	0.802558	0.303864	0.95212	0.863501	1.11227	0.508263	1.19138	0.300534	0.84212	0.194394	0.954219	0.867566	1.23062	0.116149
1700017B05Rik	0.04	2.18032	3.14503e-05	1.30208	0.149761	1.74626	0.00151521	1.59076	0.00764163	1.16327	0.635024	2.59152	4.68095e-10	2.66641	8.26573e-13	2.58556	3.15159e-11	1.44007	0.0371411	2.56525	1.99624e-12
1700018L02Rik	0.09	1.1131	0.872532	#N/A	#N/A	#N/A	#N/A	#N/A	#N/A	0.656001	0.242574	0.939825	0.779103	1.26191	0.505075	0.630729	0.0511348	#N/A	#N/A	0.428618	0.000674925
1700019D03Rik	1.01	0.552184	1.22293e-08	1.1271	0.434761	0.655482	0.000612597	1.29211	0.0173573	0.430543	8.65468e-11	0.21845	1.29369e-39	0.499758	5.02298e-12	0.309453	8.15754e-35	1.74073	1.17017e-09	0.339476	1.6591e-28
1700019E19Rik	0.14	1.34041	0.232341	1.43185	0.0966073	1.74546	0.0113348	1.14617	0.716892	2.1215	0.000303274	1.84592	0.0015454	1.63146	0.0185643	1.50981	0.0135743	1.49878	0.0671879	2.47852	8.09692e-09
1700019G17Rik	0.09	1.30579	0.31639	1.31844	0.337379	1.92816	0.0066504	0.656873	0.181619	2.69808	1.16976e-05	2.26803	6.94996e-05	1.80859	0.0112625	4.44972	9.00178e-11	0.942665	0.90683	1.52637	0.141067
1700019L03Rik	#N/A	#N/A	#N/A	#N/A	#N/A	#N/A	#N/A	#N/A	#N/A	#N/A	#N/A	#N/A	#N/A	#N/A	#N/A	#N/A	#N/A	#N/A	#N/A	#N/A	#N/A
1700020I14Rik	0.61	0.992498	0.990648	0.933058	0.684558	0.957278	0.81936	0.959446	0.855421	0.688893	0.00273482	0.823163	0.0908887	0.663595	0.000309974	0.874886	0.155326	1.03129	0.803188	0.516372	8.86633e-11
1700020L24Rik	#N/A	#N/A	#N/A	#N/A	#N/A	#N/A	#N/A	#N/A	#N/A	#N/A	#N/A	#N/A	#N/A	#N/A	#N/A	#N/A	#N/A	#N/A	#N/A	#N/A	#N/A
1700020O03Rik	0.26	0.942077	0.687279	0.941803	0.664662	0.939525	0.6859	0.972217	0.886455	0.92743	0.581511	0.869162	0.243773	0.807201	0.0406985	0.921739	0.329312	1.03756	0.812417	0.806828	0.0149983
1700021C14Rik	0.25	1.34679	0.17869	0.71563	0.259861	1.18244	0.532545	0.781018	0.59394	0.943777	0.913171	1.38318	0.116767	0.9747	0.996544	1.17767	0.360713	0.789076	0.50817	1.3878	0.0678296
1700021F05Rik	2.13	0.653252	6.82459e-07	0.857444	0.16832	0.882202	0.19863	0.926094	0.441054	0.598436	3.09971e-08	0.619958	7.4383e-06	0.71774	1.22208e-05	0.633268	5.41999e-10	0.671644	5.79982e-06	0.608595	4.71204e-12
1700021K19Rik	0.37	0.975842	0.851473	0.79629	0.00879591	0.882475	0.202849	1.13918	0.178819	0.91998	0.43136	0.937809	0.518871	1.00049	1	0.95229	0.533899	0.96626	0.768985	0.851388	0.0390563
1700024P16Rik	#N/A	#N/A	#N/A	#N/A	#N/A	#N/A	#N/A	#N/A	#N/A	#N/A	#N/A	#N/A	#N/A	#N/A	#N/A	#N/A	#N/A	#N/A	#N/A	1.91559	0.0151536
1700025E21Rik	#N/A	#N/A	#N/A	#N/A	#N/A	#N/A	#N/A	#N/A	#N/A	#N/A	#N/A	#N/A	#N/A	#N/A	#N/A	#N/A	#N/A	#N/A	#N/A	#N/A	#N/A
1700025G04Rik	0.03	1.03398	0.914226	1.03438	0.903117	2.81609	9.71144e-13	0.833805	0.530552	1.17453	0.483976	1.56093	0.002184	1.63901	0.00060902	0.880138	0.536969	0.775373	0.280279	1.30315	0.0642451
1700025K23Rik	#N/A	#N/A	#N/A	#N/A	#N/A	#N/A	#N/A	#N/A	#N/A	#N/A	#N/A	2.88837	0.000153026	#N/A	#N/A	3.49431	2.2648e-08	#N/A	#N/A	3.31369	9.78315e-07
1700025N23Rik	#N/A	#N/A	#N/A	#N/A	#N/A	#N/A	#N/A	#N/A	#N/A	#N/A	#N/A	1.01415	1	#N/A	#N/A	0.987508	0.988351	#N/A	#N/A	0.843704	0.507525
1700028E10Rik	#N/A	#N/A	#N/A	#N/A	#N/A	#N/A	#N/A	#N/A	#N/A	#N/A	#N/A	4.48639	1.27985e-06	#N/A	#N/A	#N/A	#N/A	#N/A	#N/A	#N/A	#N/A
1700028J19Rik	1.04	0.662757	0.000658805	0.839351	0.419681	0.802425	0.106814	0.861017	0.384095	0.527057	4.78438e-06	0.529168	2.41328e-08	0.776125	0.0228922	0.638085	1.40268e-05	0.901171	0.434877	0.519823	1.71244e-10
1700028K03Rik	#N/A	#N/A	#N/A	#N/A	#N/A	#N/A	#N/A	#N/A	#N/A	#N/A	#N/A	#N/A	#N/A	#N/A	#N/A	#N/A	#N/A	#N/A	#N/A	#N/A	#N/A
1700029F09Rik	1	0.768584	0.01788	0.986014	0.917741	0.972333	0.834235	0.949758	0.712557	0.595183	1.25427e-06	0.584165	3.13994e-08	0.645992	5.48785e-06	0.585615	1.87861e-11	0.903228	0.354024	0.557642	1.11822e-08
1700029F12Rik	#N/A	#N/A	#N/A	#N/A	#N/A	#N/A	#N/A	#N/A	#N/A	#N/A	#N/A	#N/A	#N/A	#N/A	#N/A	#N/A	#N/A	#N/A	#N/A	#N/A	#N/A
1700029G01Rik	0.07	1.19805	0.572598	0.808284	0.498509	2.67887	2.13492e-05	0.886305	0.765852	1.04564	0.907211	2.00546	0.000261255	1.44387	0.0925598	1.7729	0.000426832	1.14764	0.656075	1.59506	0.00812035
1700029J07Rik	#N/A	2.54486	7.31323e-05	#N/A	#N/A	1.40225	0.282741	#N/A	#N/A	3.17895	1.05043e-07	2.88064	1.49728e-08	3.05245	1.00514e-08	2.55979	2.01007e-07	1.81199	0.018443	2.09609	0.000179035
1700030C10Rik	#N/A	#N/A	#N/A	#N/A	#N/A	#N/A	#N/A	#N/A	#N/A	#N/A	#N/A	#N/A	#N/A	#N/A	#N/A	#N/A	#N/A	#N/A	#N/A	#N/A	#N/A
1700030J22Rik	#N/A	#N/A	#N/A	#N/A	#N/A	#N/A	#N/A	#N/A	#N/A	#N/A	#N/A	#N/A	#N/A	#N/A	#N/A	#N/A	#N/A	#N/A	#N/A	#N/A	#N/A
1700030K09Rik	0.09	1.53701	0.00619084	1.19786	0.425354	1.02283	0.950923	0.997712	1	1.66775	0.00438444	1.58472	0.00127101	1.35395	0.0758572	1.54225	0.000763679	1.02106	0.994216	1.55304	0.00107358
1700034H14Rik	0.57	0.971891	0.920112	1.19406	0.155258	1.10038	0.517078	0.835562	0.191453	0.954628	0.796243	1.17675	0.133112	1.03572	0.787164	1.30416	0.000754384	0.969753	0.870591	1.21014	0.0674988
1700034H15Rik	0.05	1.071	0.920433	0.989743	0.993482	0.714562	0.187572	0.736336	0.237107	1.59962	0.0538672	0.746922	0.128578	0.945584	0.806044	0.598186	0.00195146	1.20965	0.415115	0.741779	0.0683583
1700037C18Rik	#N/A	#N/A	#N/A	#N/A	#N/A	#N/A	#N/A	#N/A	#N/A	#N/A	#N/A	1.97152	0.00569504	2.00104	0.00691926	1.99175	0.00112652	1.94587	0.0153684	2.25852	0.000292389
1700037H04Rik	0.29	0.954076	0.848537	1.03908	0.898222	1.45152	0.0135996	1.19941	0.333226	1.25634	0.22634	1.26959	0.0883043	1.19459	0.283961	1.39096	0.00303543	0.910299	0.671589	1.57828	0.000434088
1700040I03Rik	0.56	0.708556	0.00267506	0.912098	0.517528	1.2821	0.0408832	1.05185	0.807087	0.609073	0.00011243	0.728796	0.00623905	0.795775	0.0858288	0.642491	2.84548e-06	0.753058	0.0170036	0.537377	1.15782e-08
1700040L02Rik	0.23	2.32638	8.94538e-10	1.55719	0.00283082	0.554877	0.00141001	0.641279	0.0529294	2.01018	2.41695e-06	1.45922	0.0118887	1.69906	5.53796e-05	2.49028	5.30582e-17	1.04335	0.851557	1.54125	0.000225439
1700049G17Rik	0.06	1.2	0.273331	0.893475	0.592824	0.953499	0.858237	1.03454	0.900868	1.04798	0.861406	1.10036	0.573942	1.32839	0.0712429	1.05633	0.727721	1.26917	0.139639	1.0556	0.733029
1700052K11Rik	0.13	0.666797	0.11537	1.03299	0.941747	0.62653	0.0961336	0.895863	0.749691	1.06544	0.834963	1.63566	0.00746758	1.1228	0.626855	0.493614	0.000116791	0.90852	0.77469	0.957229	0.867137
1700052N19Rik	0.27	1.36624	0.011895	1.21854	0.126772	0.974634	0.910143	0.860759	0.337569	1.2702	0.0719604	1.13842	0.283487	1.22295	0.0666545	1.01938	0.85361	1.35792	0.00908791	1.28679	0.0146887
1700054N08Rik	0.04	0.776516	0.461448	#N/A	#N/A	1.01536	1	1.16497	0.661934	0.630696	0.186972	0.490113	0.00506401	0.963546	0.943615	0.48323	0.00156816	0.467606	0.0121387	0.509288	0.00506075
1700063D05Rik	#N/A	#N/A	#N/A	#N/A	#N/A	#N/A	#N/A	#N/A	#N/A	#N/A	#N/A	#N/A	#N/A	#N/A	#N/A	3.30147	3.67491e-05	#N/A	#N/A	4.77552	3.36384e-08
1700066B19Rik	#N/A	#N/A	#N/A	#N/A	#N/A	#N/A	#N/A	#N/A	#N/A	#N/A	#N/A	#N/A	#N/A	#N/A	#N/A	#N/A	#N/A	#N/A	#N/A	#N/A	#N/A
1700066J24Rik	#N/A	#N/A	#N/A	#N/A	#N/A	#N/A	#N/A	#N/A	#N/A	#N/A	#N/A	1.16936	0.645816	#N/A	#N/A	0.935553	0.858338	#N/A	#N/A	1.51304	0.114333
1700066M21Rik	0.16	1.96633	1.09262e-07	0.872908	0.525412	0.967908	0.950634	0.794845	0.29704	2.36851	6.87976e-09	2.60624	7.71839e-17	1.55485	0.00137307	1.76788	3.27969e-06	0.925366	0.791256	1.7983	8.15165e-07
1700081L11Rik	0.51	0.980419	0.85873	0.854857	0.0759428	1.03726	0.734833	1.00636	0.973067	0.925799	0.437667	0.971288	0.775729	0.867329	0.0637651	1.01668	0.83568	0.981408	0.88536	0.922017	0.265254
1700086L19Rik	#N/A	#N/A	#N/A	#N/A	#N/A	#N/A	#N/A	#N/A	#N/A	#N/A	#N/A	#N/A	#N/A	#N/A	#N/A	#N/A	#N/A	#N/A	#N/A	#N/A	#N/A
1700086O06Rik	0.1	0.722947	0.127989	1.07577	0.865092	0.278888	1.46097e-07	0.304848	1.31812e-06	1.1134	0.722301	0.684337	0.0538079	0.629502	0.0305991	0.737599	0.0569298	0.613668	0.0553461	0.748689	0.134178
1700088E04Rik	#N/A	#N/A	#N/A	#N/A	#N/A	#N/A	#N/A	#N/A	#N/A	#N/A	#N/A	#N/A	#N/A	#N/A	#N/A	#N/A	#N/A	#N/A	#N/A	#N/A	#N/A
1700094D03Rik	0.19	1.52159	0.00152582	0.995087	0.979153	0.870572	0.458522	1.23989	0.161423	1.13468	0.466588	1.0659	0.69979	1.63758	1.16416e-05	0.928903	0.517323	0.936491	0.697828	1.25228	0.0507767
1700096K18Rik	#N/A	#N/A	#N/A	#N/A	#N/A	#N/A	#N/A	#N/A	#N/A	#N/A	#N/A	1.06571	0.896487	#N/A	#N/A	0.702347	0.182676	#N/A	#N/A	0.99587	1
1700106N22Rik	0.12	1.64454	0.00349473	1.19203	0.503076	1.15121	0.617982	1.12054	0.727299	1.52483	0.0512674	1.89759	2.18656e-05	1.58554	0.00479055	1.92501	3.26991e-07	1.26944	0.292935	2.04528	4.3191e-07
1700110K17Rik	0.77	2.5886	1.02687e-10	1.26554	0.333332	1.03801	0.928305	1.6672	0.00177958	5.17561	4.87741e-30	2.50974	2.61444e-09	2.56506	3.87163e-12	1.7411	3.32567e-05	1.14318	0.556574	2.89551	2.21846e-14
1700112E06Rik	0.23	1.30328	0.317388	0.443504	0.0696743	0.0835115	6.17946e-14	1.31888	0.215646	1.04282	0.902221	0.139276	3.12457e-12	1.44256	0.0398826	0.575973	0.0606614	0.986388	1	0.651354	0.109899
1700113A16Rik	1.12	0.850001	0.179514	0.935988	0.657377	0.949084	0.718886	1.03115	0.900453	0.756891	0.0323882	0.719318	0.00999099	1.00325	1	0.870169	0.168945	0.747702	0.0114166	0.782584	0.0195419
1700113I22Rik	0.1	1.39924	0.290534	0.516562	0.0332587	0.904373	0.827618	1.31422	0.466663	1.24376	0.582087	1.02123	0.979001	1.68858	0.104389	0.858525	0.573958	0.534358	0.0709919	1.45792	0.154203
1700123O20Rik	0.53	1.11108	0.316181	1.18005	0.147367	0.861027	0.22691	0.943506	0.72662	1.25544	0.0705605	0.893764	0.31024	1.04714	0.691316	0.920084	0.325839	0.906192	0.412595	1.12613	0.13567
1810006K21Rik	6.94	0.869652	0.103764	1.08698	0.368224	1.02868	0.794358	1.0126	0.918623	0.880314	0.14292	0.951795	0.706151	0.907635	0.254317	0.837086	0.00258414	1.11424	0.199725	0.973782	0.764014
1810007C17Rik	0.12	#N/A	#N/A	#N/A	#N/A	#N/A	#N/A	#N/A	#N/A	#N/A	#N/A	#N/A	#N/A	#N/A	#N/A	#N/A	#N/A	1.07698	0.907251	#N/A	#N/A
1810007D17Rik	0.9	2.11881	0.203147	0.612865	0.230982	0.0694467	1.29429e-08	0.486926	0.0773268	0.31717	0.008273	0.034054	3.64822e-14	0.394547	0.0582178	0.0272724	1.49905e-17	0.200469	0.000122158	0.0184147	2.35738e-17
1810008A18Rik	0.63	0.928386	0.561651	0.971124	0.879668	1.01364	0.928305	0.921545	0.541449	0.886313	0.351101	0.965843	0.785059	0.933924	0.53935	0.859549	0.0574694	0.766378	0.00878316	0.978046	0.861032
1810008I18Rik	1.28	0.550531	0.000140317	1.06366	0.801694	0.547282	0.000133384	1.35686	0.0976486	0.400921	4.79612e-07	0.196341	3.87839e-23	0.41085	4.03998e-08	0.207407	7.25094e-25	0.938772	0.762732	0.296725	3.52355e-16
1810009A15Rik	0.82	1.0537	0.755812	1.13318	0.411255	1.05822	0.814637	1.0752	0.713486	1.37689	0.0132262	1.27365	0.0565385	1.13761	0.330754	1.18708	0.0795122	1.17467	0.214257	1.43595	0.000109626
1810009J06Rik	0.07	#N/A	#N/A	#N/A	#N/A	9.74958	5.00204e-09	7.12401	7.29089e-09	30.7071	2.11323e-10	2.32336	0.0197404	#N/A	#N/A	7.08378	1.3139e-05	1933.24	3.5221e-30	103.938	3.79707e-79
1810010D01Rik	2.56	2.50742	1.91946e-05	0.444267	0.000333624	0.149543	1.63059e-15	5.20748	9.17964e-21	0.27709	1.31696e-08	1.16511	0.464823	5.62163	5.66597e-26	3.00371	4.61863e-12	0.324346	8.382e-08	0.162775	3.62108e-15
1810010H24Rik	0.23	0.835588	0.397088	0.885121	0.600248	0.561839	0.00405564	1.10413	0.728647	0.765282	0.229933	0.405628	2.68565e-07	0.969307	0.910546	0.49829	1.7721e-06	0.892469	0.620874	0.449636	2.90769e-07
1810011O10Rik	4.17	0.565277	5.56327e-07	0.956235	0.82651	0.811743	0.187659	1.09486	0.572299	0.995476	0.988618	0.669255	0.000107718	0.714019	0.00601857	0.631207	1.33527e-06	0.800903	0.067664	0.808999	0.106301
1810012P15Rik	0.72	0.569991	1.29574e-11	1.01218	0.928745	0.694409	5.17319e-07	1.0194	0.893987	0.569928	1.1995e-12	0.410746	4.58883e-34	0.605295	2.43661e-11	0.42013	1.53376e-51	0.958343	0.674087	0.328575	3.20452e-60
1810013A23Rik	#N/A	0.682078	0.183447	#N/A	#N/A	0.728486	0.332633	1.25022	0.467978	#N/A	#N/A	0.487476	0.00247683	0.745161	0.284051	0.765162	0.218102	1.05921	0.85992	0.34303	3.58977e-06
1810013D10Rik	0.95	1.08851	0.561826	1.10123	0.547322	0.925487	0.599693	1.20627	0.123152	1.14698	0.319853	1.22552	0.0843056	1.39102	0.000581611	1.37879	4.09181e-05	1.1781	0.151479	1.44573	6.34294e-05
1810013L24Rik	0.86	1.06735	0.551938	0.878214	0.195587	0.827007	0.046815	1.18649	0.068511	0.869309	0.182662	0.820738	0.0230322	0.969105	0.780402	0.905322	0.221404	0.985527	0.920246	0.952171	0.544223
1810014B01Rik	0.13	1.18571	0.338109	1.11542	0.663858	1.11727	0.68783	1.25686	0.327955	0.941513	0.840498	1.1844	0.316168	1.02516	0.910558	1.47379	0.00129392	1.07829	0.769037	1.05968	0.74557
1810014F10Rik	3.24	0.60858	7.69931e-09	0.72877	0.00028684	1.28082	0.00425967	1.13996	0.25675	0.375995	5.48655e-19	0.892012	0.350855	0.85503	0.0624438	0.959509	0.605688	0.596645	9.99151e-10	0.862268	0.0577502
1810018F18Rik	12.35	0.14594	1.442e-12	0.177461	2.40871e-13	0.716065	0.218153	0.683427	0.105459	0.256655	1.48221e-05	0.147721	1.05256e-16	0.42972	0.0118844	0.107472	5.00244e-28	0.0862474	1.78032e-20	0.274489	0.000156763
1810019D21Rik	1.92	1.00505	0.999097	0.69628	0.00658101	0.587854	0.00066089	1.14	0.414917	0.794775	0.0653521	0.908213	0.414339	1.10482	0.413097	0.587056	5.09517e-08	0.872352	0.279533	0.460922	8.07493e-15
1810019J16Rik	1.09	0.705667	0.000650514	1.03912	0.729774	0.83526	0.120463	1.00407	0.962936	0.81187	0.0397306	0.681772	2.42265e-05	0.716789	1.27573e-05	0.668297	2.47673e-10	0.852424	0.0743433	0.729329	1.67388e-05
1810020D17Rik	0.97	0.757575	0.0611453	0.976937	0.89474	0.986961	0.949613	1.05908	0.824572	0.774439	0.134503	0.704093	0.027722	0.883444	0.39281	0.803751	0.0626434	0.795675	0.139639	0.745963	0.0260586
1810020O05Rik	0.25	0.645116	0.319483	1.40041	0.520902	0.618057	0.389167	0.768311	0.644214	0.395295	0.0792304	0.11446	1.02466e-05	0.313698	0.00691716	0.0895675	7.19345e-09	0.281427	0.00466316	0.200919	3.76111e-05
1810021B22Rik	0.26	0.727161	0.156223	0.83961	0.459982	0.748054	0.261579	0.883615	0.682011	0.742967	0.288137	0.772241	0.154236	0.765057	0.226616	0.60737	0.00154668	0.612966	0.0308039	0.424562	1.05856e-06
1810022K09Rik	3.66	1.18799	0.0604854	1.42509	1.21808e-05	1.03786	0.7708	0.81964	0.0418766	1.64571	2.69328e-10	1.08885	0.378432	1.14928	0.083563	0.974446	0.735247	1.25204	0.00856444	1.06666	0.436986
1810026B05Rik	0.21	0.955113	0.769111	1.06355	0.704156	1.02543	0.892623	1.00001	1	0.869474	0.289793	0.797704	0.0996692	0.831945	0.109217	0.794454	0.00962325	0.817476	0.0907864	0.898374	0.318788
1810026J23Rik	1.26	0.528703	5.58875e-15	0.884823	0.188371	0.824509	0.0366862	0.81703	0.00678595	0.616068	8.90013e-11	0.510993	9.31172e-21	0.606635	1.71991e-13	0.520374	1.16392e-32	0.696147	2.50286e-06	0.458164	7.09462e-31
1810027O10Rik	4.58	1.20821	0.0827646	1.36614	0.00074621	1.12101	0.365189	1.29036	0.023719	1.48706	4.42109e-05	1.13145	0.342374	1.26403	0.0115256	1.1006	0.301573	1.0422	0.793888	1.27686	0.00729467
1810029B16Rik	0.33	0.678249	0.0239341	1.03442	0.885965	0.880154	0.561425	0.716741	0.0646939	0.892861	0.639176	0.754396	0.0775646	0.562876	0.000318936	0.626442	0.000159279	0.832538	0.414993	0.751787	0.0566377
1810030N24Rik	0.33	1.44562	0.00708082	1.58757	0.000157642	1.07967	0.766362	1.1599	0.424675	1.78191	1.98095e-05	1.48805	0.00233207	1.76775	2.52663e-05	1.74484	2.23923e-08	1.22485	0.205902	1.57944	8.20295e-05
1810030O07Rik	0.59	1.13535	0.175567	0.984347	0.93597	1.06664	0.57178	0.933844	0.568269	0.992742	0.971868	1.13455	0.139518	1.02444	0.816263	1.07124	0.373294	1.027	0.822963	1.15277	0.0454366
1810031K17Rik	1.53	1.0075	0.976653	0.957052	0.842341	0.951106	0.750854	1.37694	0.00744135	0.986604	0.941762	1.13591	0.254525	1.14311	0.225175	1.28059	0.00511941	1.06544	0.660125	1.31805	0.00557534
1810032O08Rik	0.24	0.672168	0.00529106	0.92295	0.657851	1.23227	0.124631	0.753202	0.0955257	0.717723	0.0346078	1.09095	0.521227	0.871047	0.292958	0.769063	0.0218757	0.56664	3.04265e-05	0.634895	0.000130533
1810034E14Rik	#N/A	1.79927	0.0303146	#N/A	#N/A	#N/A	#N/A	#N/A	#N/A	#N/A	#N/A	#N/A	#N/A	#N/A	#N/A	#N/A	#N/A	#N/A	#N/A	#N/A	#N/A
1810035I16Rik	0.7	0.176409	5.68764e-11	0.87671	0.642792	1.81033	0.0205279	1.20981	0.578318	0.237777	1.84047e-06	0.39344	0.000118877	0.560752	0.0234174	0.535472	0.00172204	0.985631	0.950487	0.116318	4.31743e-17
1810035L17Rik	1.03	1.26308	0.0792987	1.44274	0.00162823	1.29115	0.0712034	1.17329	0.37521	1.41217	0.0125301	1.53954	0.000266056	1.38688	0.00425701	1.49198	3.18161e-05	1.28548	0.0711665	1.35054	0.00421965
1810037I17Rik	1.57	1.00727	0.969284	1.19547	0.0978413	0.986982	0.944532	1.27759	0.00203423	1.37248	0.000171011	1.00377	0.970435	0.961143	0.726162	1.10231	0.174279	1.19788	0.0302417	1.34205	0.000105428
1810041L15Rik	0.36	0.143243	1.43346e-33	1.49833	0.00280415	0.821072	0.204201	1.0499	0.851178	0.343788	6.9099e-10	0.112245	4.84637e-36	0.273016	9.14081e-12	0.104249	6.18411e-56	1.7495	1.17924e-05	0.237372	1.0369e-23
1810043G02Rik	0.25	1.5975	0.000277249	1.0322	0.941747	0.852637	0.393775	1.3359	0.0535968	1.71576	0.000224207	1.3698	0.0103122	2.14715	3.18438e-12	1.60116	5.58661e-06	1.38949	0.0139465	1.78091	1.73933e-08
1810043H04Rik	1.11	0.860925	0.452963	1.19272	0.187568	1.02578	0.895846	1.24308	0.132381	1.02767	0.892831	1.17576	0.230665	1.03866	0.807507	1.07224	0.520951	0.849776	0.294554	1.00624	0.978196
1810044D09Rik	0.34	1.38669	0.123421	1.10029	0.714397	1.11011	0.762324	1.3286	0.20783	1.40304	0.117523	1.98713	0.000141565	1.90879	0.00028273	2.21862	2.45317e-10	0.983894	1	1.50642	0.00732882
1810046J19Rik	4.6	0.862449	0.0577348	0.966774	0.785252	0.873445	0.0815057	1.07152	0.46286	0.857726	0.0658274	0.963864	0.745654	1.03577	0.646827	1.01353	0.824595	0.786521	0.000279695	0.893842	0.11437
1810048J11Rik	0.07	1.47729	0.00709731	1.22423	0.2111	1.42017	0.0189957	1.22275	0.283128	1.16025	0.436947	1.48161	0.00427975	1.43674	0.00631601	1.47469	0.000486988	1.20906	0.279953	1.30517	0.0309736
1810049H13Rik	0.3	1.47989	0.0335076	1.06419	0.909144	0.73488	0.161602	1.47137	0.0661849	1.55954	0.0224729	1.95402	3.85013e-05	1.92663	1.34828e-05	1.90175	1.24543e-06	1.42506	0.0847434	1.62813	0.00152524
1810053B23Rik	2.18	0.254966	4.03856e-41	0.717066	0.000239241	0.839646	0.102714	0.526454	5.7913e-15	0.380415	5.2898e-20	0.21707	5.29581e-43	0.294418	4.99042e-29	0.249822	3.06368e-71	0.502305	2.27105e-10	0.0741446	4.62843e-131
1810055G02Rik	0.22	1.00329	0.969871	1.24543	0.333332	1.18661	0.483894	0.576271	0.0308354	1.45004	0.0778006	1.23314	0.254729	0.925456	0.787668	1.04459	0.775808	0.751377	0.257684	1.35377	0.0798108
1810058I24Rik	1	1.22526	0.0563243	1.07527	0.614544	0.894506	0.394678	1.13354	0.288751	1.05761	0.723253	1.30136	0.0132884	1.18949	0.0879504	1.33667	0.000103375	0.998336	0.998977	1.50557	5.4976e-07
1810062G17Rik	0.18	1.55039	0.0632962	0.986639	0.923867	0.994608	0.996847	1.13898	0.758792	1.29118	0.364008	1.23073	0.385164	1.58676	0.0219213	1.27553	0.181042	0.710379	0.153316	1.19161	0.399195
1810063B05Rik	0.9	0.855196	0.347517	1.00863	0.979153	0.958608	0.794201	1.10067	0.516015	0.876145	0.346125	1.13072	0.300012	1.04399	0.74324	1.20622	0.0255932	0.959844	0.801399	1.27739	0.00508727
1810063B07Rik	0.41	1.21804	0.091816	1.26832	0.0146147	0.905446	0.50266	0.969502	0.870685	1.19756	0.174802	1.21424	0.116787	1.15898	0.155202	1.03038	0.778623	0.965195	0.780032	1.15819	0.147803
1810064F22Rik	0.39	1.34669	0.0323552	0.515221	6.41233e-08	0.835455	0.340961	1.53217	0.000226288	0.598653	0.00161913	1.88331	8.91646e-07	1.65139	1.16116e-05	2.77353	1.27907e-28	0.923319	0.672617	0.583166	5.16424e-06
1810074P20Rik	1.58	0.671859	1.56123e-07	0.939759	0.542908	0.745427	2.61395e-05	0.892903	0.157439	0.714254	2.75708e-05	0.464355	2.08404e-24	0.663502	1.15709e-09	0.523488	3.31121e-31	0.953055	0.617624	0.555858	7.94214e-20
2010001M06Rik	0.66	0.865902	0.535455	0.685195	0.0601686	0.864792	0.579906	1.17428	0.544829	0.668118	0.111305	0.561036	0.00140186	0.970992	0.909699	0.542046	0.00121559	0.429539	5.52335e-05	0.619931	0.00625357
2010001M09Rik	#N/A	#N/A	#N/A	#N/A	#N/A	#N/A	#N/A	#N/A	#N/A	#N/A	#N/A	#N/A	#N/A	#N/A	#N/A	#N/A	#N/A	#N/A	#N/A	#N/A	#N/A
2010002N04Rik	0.31	4.84805	2.12416e-37	1.24467	0.327898	0.367891	2.68028e-06	0.329405	1.12933e-09	6.92182	4.69306e-55	2.3846	1.11577e-09	1.72417	0.000308143	1.91841	7.65858e-07	0.565747	0.0018441	2.21554	2.49535e-08
2010003O02Rik	0.89	1.03397	0.898757	1.14615	0.542358	1.05581	0.923933	1.05536	0.896566	1.34935	0.126766	1.40536	0.0723392	1.59171	0.00103634	1.47256	0.00156638	1.18593	0.404256	1.35281	0.0474392
2010011I20Rik	2.12	1.35589	0.00332242	0.725509	0.000361247	0.419384	1.56611e-24	0.983014	0.918308	0.725468	0.00127705	0.777543	0.00692105	1.3328	0.00231183	0.838287	0.0342539	0.781336	0.0240916	0.638481	2.98677e-07
2010012O05Rik	0.18	1.31087	0.102614	1.1349	0.624026	1.20027	0.441053	0.997143	0.962757	1.61947	0.00303046	1.69835	7.06294e-05	1.83582	9.97946e-07	1.26151	0.0705	1.15588	0.467572	1.70482	2.1316e-05
2010015L04Rik	0.02	1.15459	0.71952	#N/A	#N/A	0.832581	0.700112	1.27068	0.541449	1.02657	0.983677	1.61826	0.0639607	0.969304	0.979433	2.19936	0.000149872	1.00006	1	1.18827	0.525719
2010016I18Rik	#N/A	#N/A	#N/A	#N/A	#N/A	#N/A	#N/A	#N/A	#N/A	#N/A	#N/A	#N/A	#N/A	#N/A	#N/A	#N/A	#N/A	#N/A	#N/A	4.88894	6.2205e-09
2010106G01Rik	0.63	1.14015	0.123344	1.07502	0.439066	0.995178	0.999564	1.13624	0.148629	1.15179	0.116052	0.950986	0.617531	1.14256	0.075407	1.18974	0.00346126	1.1761	0.0324868	1.4012	8.97252e-07
2010107E04Rik	9.47	1.08354	0.439853	1.11772	0.192952	0.964691	0.711286	1.11295	0.231401	1.02416	0.827535	1.03782	0.754459	1.11511	0.121832	1.09537	0.124733	0.929431	0.411454	0.990605	0.897387
2010107G23Rik	0.3	1.10031	0.582914	1.47136	0.00037404	0.919653	0.678568	3.08456	1.0958e-33	1.64141	8.67267e-05	1.06076	0.675282	1.12437	0.380001	3.57824	7.86404e-32	3.97208	1.32507e-58	3.44114	9.49336e-18
2010107H07Rik	1.73	0.878871	0.450326	0.982722	0.905863	0.713757	0.00720881	1.44057	0.00157337	0.828606	0.17859	0.791891	0.0989371	0.902366	0.422877	0.866239	0.15743	0.885555	0.379271	0.692222	0.000421425
2010109K11Rik	0.24	0.763432	0.0164947	0.908148	0.5248	1.19291	0.0964623	1.13085	0.275695	0.664266	0.000391078	0.791131	0.035831	0.608168	3.71317e-07	0.825395	0.0367213	1.02291	0.861589	0.902713	0.288173
2010110P09Rik	#N/A	#N/A	#N/A	#N/A	#N/A	1.55565	0.155516	#N/A	#N/A	#N/A	#N/A	1.83326	0.0124763	#N/A	#N/A	1.59081	0.0308984	#N/A	#N/A	1.44815	0.127773
2010111I01Rik	0.29	1.29568	0.0540701	0.821236	0.142648	0.765826	0.0370483	0.984947	0.931203	0.895382	0.450738	0.979632	0.867303	1.35104	0.0068392	1.03555	0.814376	0.861184	0.258813	0.934082	0.549399
2010204K13Rik	0.11	0.632478	0.142221	#N/A	#N/A	0.667524	0.345733	1.02042	0.970199	0.521845	0.0659204	0.440244	0.00240655	0.739901	0.340234	0.30951	9.43335e-07	0.879072	0.814388	0.314536	4.72473e-06
2010300C02Rik	1.82	0.671863	1.97396e-06	0.941717	0.625952	1.03263	0.804524	1.00314	0.99485	0.696348	3.49568e-05	0.541822	2.16523e-14	0.662666	1.51435e-06	0.454712	1.4012e-34	0.845075	0.0631858	0.486981	3.52348e-22
2010305A19Rik	0.18	0.826108	0.19251	1.01242	0.979153	0.959158	0.882833	1.05508	0.835511	0.930972	0.686184	1.01865	0.946015	1.0687	0.719244	1.03256	0.82214	0.908271	0.526899	0.887879	0.308606
2010315B03Rik	0.39	1.21803	0.0423362	0.951195	0.740666	0.921027	0.535196	0.568356	4.86474e-08	0.951578	0.711753	1.16922	0.0981838	1.2544	0.0135781	0.750085	0.000174059	1.10634	0.360502	1.05501	0.619278
2010317E24Rik	0.04	1.23265	0.59363	#N/A	#N/A	1.804	0.161844	#N/A	#N/A	0.587994	0.330673	1.18463	0.599991	0.806376	0.703564	0.388355	0.0187818	0.415079	0.0590228	#N/A	#N/A
2010320M18Rik	0.22	2.51727	6.94105e-07	1.52514	0.0577863	0.906858	0.825912	1.42088	0.204127	2.19839	0.00033899	2.45732	3.37938e-07	2.44274	9.13043e-08	2.25298	5.24208e-08	1.26643	0.382484	2.45264	6.67803e-08
2010321M09Rik	0.32	1.02883	0.851146	1.06634	0.637536	0.988647	0.939752	0.977327	0.884076	1.01826	0.927562	1.05437	0.618246	1.10525	0.308376	1.18086	0.0352394	1.00387	1	1.14832	0.0913465
2200002D01Rik	#N/A	#N/A	#N/A	#N/A	#N/A	#N/A	#N/A	#N/A	#N/A	#N/A	#N/A	2.83063	0.000798564	#N/A	#N/A	2.02107	0.00560277	#N/A	#N/A	9.72198	4.14707e-35
2210009G21Rik	0.04	0.793484	0.376873	0.921992	0.861947	0.713311	0.295107	0.913262	0.867412	0.886781	0.773409	0.93998	0.83142	0.752878	0.259322	1.01166	0.979865	1.13337	0.652656	0.857621	0.519264
2210010C04Rik	6207.2	0.424684	1.31599e-21	0.952429	0.67306	0.396301	5.25526e-39	1.19441	0.044646	0.531946	3.84238e-14	0.177144	1.28286e-40	0.588238	2.92428e-08	0.255195	6.07843e-89	1.17853	0.0312318	0.258872	1.69814e-41
2210010C17Rik	0.37	1.74079	0.011699	4.48194	2.30793e-16	0.684316	0.248871	2.51974	4.18548e-06	6.85073	1.67215e-16	1.28869	0.25964	2.15176	0.000135197	0.569102	0.0493907	3.81265	1.62869e-10	3.28298	1.40598e-08
2210012G02Rik	0.11	1.25809	0.0564132	0.91297	0.58937	0.803029	0.111101	1.10718	0.491485	1.07155	0.67265	0.922467	0.555683	1.28106	0.0104577	1.24362	0.0297423	1.18575	0.166922	1.16524	0.153398
2210013O21Rik	0.35	1.16768	0.376406	1.17867	0.343809	1.00273	0.980925	1.17402	0.394702	1.23368	0.261155	1.14723	0.357956	1.18957	0.235933	1.07557	0.61404	1.32522	0.0710365	1.45731	0.00323265
2210015D19Rik	0.4	1.30969	0.0111786	1.28047	0.0188949	0.979456	0.931228	1.39908	0.00478637	1.19011	0.176716	1.1207	0.317902	1.31497	0.00299208	1.10644	0.309683	1.24097	0.0469109	1.07047	0.537033
2210016F16Rik	0.74	1.14519	0.160831	1.08253	0.466089	0.831404	0.0673353	0.98192	0.894017	1.16524	0.114881	1.09162	0.379772	1.14509	0.0932404	0.91857	0.220508	1.12286	0.192914	1.24977	0.000962951
2210016L21Rik	1.24	1.15893	0.188828	0.86895	0.26181	0.938599	0.632094	0.920034	0.526404	1.08279	0.480582	1.06714	0.491116	1.05766	0.565421	0.993829	0.92777	0.918921	0.424489	1.0409	0.642347
2210018M11Rik	0.21	1.06009	0.713369	0.846672	0.255851	0.974741	0.942174	0.917196	0.610085	1.14534	0.330978	1.06606	0.659136	1.24752	0.0644816	0.993	0.950138	1.07581	0.636589	0.694643	0.000778798
2210019I11Rik	0.1	2.45182	4.47554e-06	0.861951	0.706242	0.478742	0.0214692	0.623293	0.1848	2.07146	0.00114579	1.8514	0.00196522	1.57474	0.0357079	0.827416	0.465887	0.885347	0.768939	1.59863	0.0108245
2210020M01Rik	0.25	1.65241	0.0121183	1.76106	0.00236081	0.885219	0.788577	0.933874	0.893297	2.42135	1.19704e-05	2.13181	0.00065598	2.15683	1.72021e-05	1.38417	0.109659	1.82427	0.00339574	3.83088	4.23773e-18
2210021J22Rik	1.09	0.743054	0.00188223	0.978873	0.904405	0.856724	0.132541	1.31707	0.000646489	0.7319	0.00309262	0.913748	0.459219	0.86689	0.114082	1.01954	0.775808	0.867685	0.147776	0.834586	0.0316306
2210039B01Rik	0.14	0.919486	0.835178	0.691073	0.209288	0.722553	0.360688	1.02059	0.982965	0.867115	0.733944	0.726956	0.231681	0.88967	0.747062	0.73763	0.162316	1.01741	0.972104	1.27444	0.335062
2210403K04Rik	0.24	1.02941	0.893116	0.883015	0.639696	1.75131	2.19275e-05	0.690963	0.0968687	1.95095	2.24618e-06	2.14554	9.93629e-11	1.54948	0.0010204	1.26014	0.0343996	0.662255	0.00712153	1.99807	1.31131e-06
2210404J11Rik	0.19	1.12531	0.535832	1.12749	0.552519	1.16767	0.385304	0.934855	0.738035	1.24907	0.194753	1.30819	0.04289	1.23639	0.14311	1.09478	0.547486	1.09406	0.652808	1.12344	0.412684
2210404O07Rik	1.68	1.92926	0.0273162	2.3807	0.000458597	2.99913	6.79624e-05	0.427777	0.0050678	2.68554	0.00057094	3.19262	1.47626e-06	0.851444	0.624471	1.40472	0.180877	0.478426	0.0191072	1.33902	0.301877
2210404O09Rik	#N/A	1.50216	0.0753808	#N/A	#N/A	1.18751	0.716526	#N/A	#N/A	1.74154	0.0355605	1.24133	0.381178	1.80418	0.00798755	1.48317	0.0328201	2.24713	0.000153281	1.72157	0.00329338
2210407C18Rik	#N/A	#N/A	#N/A	#N/A	#N/A	#N/A	#N/A	#N/A	#N/A	1147.74	4.16855e-65	46.4627	6.23569e-31	#N/A	#N/A	220.312	1.89065e-90	#N/A	#N/A	#N/A	#N/A
2210408F21Rik	0.13	3.40475	9.21517e-14	0.92509	0.826496	1.73953	0.0127559	1.06737	0.941338	2.52837	8.92308e-06	6.07348	8.19356e-33	3.99778	4.93431e-17	5.59689	2.05796e-47	0.985481	0.979309	4.07996	4.98806e-22
2210408I21Rik	0.04	1.53965	0.01297	0.899801	0.761362	1.09445	0.728595	0.821282	0.537774	0.996905	1	1.14379	0.512751	0.999845	1	1.31142	0.0671295	0.828127	0.528654	0.76326	0.191107
2210409E12Rik	#N/A	#N/A	#N/A	#N/A	#N/A	#N/A	#N/A	#N/A	#N/A	#N/A	#N/A	54.1522	1.29745e-17	#N/A	#N/A	#N/A	#N/A	#N/A	#N/A	#N/A	#N/A
2210411K11Rik	2.65	0.651905	0.0279563	1.16575	0.139178	0.79457	0.0221357	1.28387	0.00472372	0.788826	0.023842	0.926258	0.587773	0.693111	3.70027e-05	0.7914	0.00218749	0.861646	0.147348	0.861064	0.095156
2300009A05Rik	0.92	0.909417	0.634312	0.978483	0.949842	0.768458	0.0889558	1.22253	0.16922	0.919913	0.724235	1.04283	0.726146	0.946207	0.745786	0.985777	0.949207	0.902814	0.559735	0.757054	0.0168982
2310001A20Rik	0.82	1.05867	0.61274	1.08869	0.438667	1.0513	0.734435	0.984445	0.900929	1.16772	0.130677	0.946493	0.543722	0.986706	0.885758	1.10022	0.175353	1.15114	0.0997166	1.11848	0.120377
2310001H17Rik	0.26	2.99939	8.30367e-06	0.867414	0.697108	0.981575	0.992116	1.59328	0.102316	3.4588	1.65888e-08	2.9448	5.93139e-07	5.9173	2.2075e-24	2.52516	3.59957e-07	0.955015	0.918812	4.114	7.68508e-15
2310003C23Rik	0.86	1.05094	0.658509	1.06461	0.589295	0.996093	1	0.983866	0.923267	1.08437	0.444963	1.10662	0.21361	1.0706	0.463667	1.0118	0.888666	0.888256	0.191254	1.03992	0.614192
2310003F16Rik	4.96	1.39415	3.19569e-05	1.18348	0.0198038	1.24091	0.00133294	0.905358	0.246577	1.4863	7.60559e-09	1.62945	7.4095e-08	1.23933	0.000840213	1.29126	4.94146e-07	1.05256	0.556574	1.4353	4.59802e-10
2310003H01Rik	0.28	1.09317	0.467814	0.989086	0.960818	1.17705	0.162482	0.903734	0.487886	1.40548	0.00276606	1.56262	3.33079e-07	1.53923	5.11489e-07	1.99495	1.30941e-23	1.01238	0.948107	1.58384	2.2058e-08
2310003L22Rik	0.12	0.856033	0.44385	1.02051	0.901976	0.829782	0.48196	0.96162	0.950062	1.06704	0.760687	1.21423	0.162505	1.09871	0.552041	1.06831	0.592777	0.959741	0.937162	1.06643	0.60729
2310004I24Rik	0.4	1.59033	0.000248692	1.03372	0.932059	0.954418	0.805831	1.29116	0.102564	1.4938	0.00630337	1.75412	6.8165e-06	1.72058	3.18662e-06	1.91971	1.11558e-11	1.38787	0.0218112	2.01419	3.16349e-09
2310004N24Rik	0.38	1.49312	0.00313962	1.36988	0.0116073	1.07244	0.6965	0.993676	1	1.69208	0.000129774	1.66265	4.00085e-05	1.37962	0.00788227	1.54548	9.33637e-06	1.61318	6.61403e-05	2.34837	1.6936e-20
2310008H04Rik	0.16	1.23788	0.149503	1.00085	1	0.985389	0.950634	1.0028	1	1.14041	0.407396	1.07889	0.574927	1.29468	0.027989	1.15912	0.145767	1.32553	0.0259841	1.14884	0.190912
2310008H09Rik	0.87	0.866234	0.130596	0.932129	0.538858	0.888527	0.206023	0.79454	0.00301513	0.75627	0.00105098	0.636732	5.0636e-09	0.862448	0.0553328	0.652608	4.24421e-13	0.763428	0.000534405	0.606504	9.11642e-13
2310008N11Rik	#N/A	#N/A	#N/A	#N/A	#N/A	2.53854	0.0572486	#N/A	#N/A	#N/A	#N/A	#N/A	#N/A	#N/A	#N/A	#N/A	#N/A	#N/A	#N/A	#N/A	#N/A
2310009A05Rik	1.25	0.958139	0.849643	1.25187	0.120086	0.902364	0.55671	0.787207	0.109903	1.10743	0.557897	1.06375	0.710759	1.07147	0.671713	0.94872	0.68153	0.859521	0.329538	1.09373	0.494412
2310009B15Rik	0.34	1.0157	0.985624	1.45381	0.0456271	1.40681	0.138743	1.06417	0.855944	1.36028	0.195653	1.29812	0.213424	1.004	0.997612	1.18996	0.331983	1.01566	0.976759	1.23755	0.243697
2310010J17Rik	#N/A	1.12914	0.819722	#N/A	#N/A	#N/A	#N/A	1.50465	0.173677	#N/A	#N/A	1.57014	0.0516919	1.28755	0.40169	1.41336	0.0854353	#N/A	#N/A	1.19171	0.546641
2310010M20Rik	#N/A	#N/A	#N/A	#N/A	#N/A	#N/A	#N/A	#N/A	#N/A	#N/A	#N/A	#N/A	#N/A	#N/A	#N/A	#N/A	#N/A	#N/A	#N/A	#N/A	#N/A
2310011J03Rik	0.58	1.04842	0.745711	1.04077	0.803411	1.04129	0.814119	1.16267	0.249304	1.23563	0.0692615	1.2484	0.0284209	1.0947	0.379376	1.28814	0.000522637	0.943501	0.654314	1.45106	2.94602e-06
2310014L17Rik	0.1	0.903758	0.823682	0.713873	0.417382	0.378979	0.0180118	1.35253	0.483182	0.918891	0.890778	0.473881	0.0261312	1.13747	0.752689	0.335518	0.000350235	1.33665	0.479558	0.474968	0.0193973
2310015A10Rik	0.1	1.35218	0.159367	0.945539	0.81815	0.979937	0.95803	0.857883	0.54668	1.13178	0.639728	1.15428	0.488166	1.09987	0.700092	0.874639	0.422952	1.14317	0.618502	1.03678	0.903712
2310015B20Rik	#N/A	#N/A	#N/A	#N/A	#N/A	#N/A	#N/A	#N/A	#N/A	#N/A	#N/A	#N/A	#N/A	#N/A	#N/A	#N/A	#N/A	#N/A	#N/A	#N/A	#N/A
2310016M24Rik	1.46	0.961819	0.804941	1.07875	0.544271	0.88633	0.259946	1.34265	0.00153922	0.949814	0.709799	1.13462	0.217186	1.01266	0.947045	1.37307	2.60598e-06	1.0682	0.614367	1.4879	3.3346e-08
2310021P13Rik	0.63	1.16942	0.0689397	0.928054	0.363154	1.07353	0.419739	1.09133	0.283128	1.32714	5.51486e-05	1.16497	0.0856586	1.07823	0.29929	0.991229	0.873457	1.07409	0.368145	1.001	1
2310022A10Rik	0.22	0.98058	0.943203	1.01158	0.973676	1.0164	0.980587	1.12887	0.480414	0.889327	0.469456	1.03414	0.842785	1.04591	0.829576	1.0966	0.4123	0.907078	0.488388	1.24621	0.0381953
2310022B05Rik	0.32	1.12272	0.27398	0.943173	0.644664	1.03394	0.834235	0.587691	5.67585e-06	1.0225	0.882129	1.15704	0.10309	0.884462	0.194312	1.07907	0.369852	0.884856	0.337909	1.28306	0.00121704
2310028H24Rik	0.13	0.948662	0.79102	1.2261	0.300327	1.02173	1	0.915811	0.770011	1.2762	0.268667	1.09098	0.681153	1.11904	0.589941	1.05486	0.802618	1.093	0.782395	0.9525	0.74781
2310030G06Rik	1.23	0.861252	0.122844	0.987528	0.936864	0.783326	0.0138886	0.924745	0.534548	0.979885	0.89521	0.687181	3.27498e-05	0.813545	0.0178907	0.70717	6.57601e-07	0.949915	0.652645	0.91075	0.24112
2310030N02Rik	0.15	0.88877	0.622326	1.02978	0.984979	1.08897	0.821547	0.997939	1	0.916467	0.760746	1.11314	0.61171	0.916421	0.708728	0.909663	0.607737	1.02408	0.96528	0.980958	0.923513
2310033P09Rik	0.21	1.11258	0.650004	1.03438	0.948561	1.32094	0.206629	0.859759	0.595985	1.24126	0.333618	1.71615	0.000549675	1.56923	0.00575005	1.59888	0.00070719	0.887644	0.571871	1.61507	0.000597557
2310035C23Rik	0.26	1.21427	0.0681943	1.00604	0.964947	1.05497	0.651073	0.984017	0.945807	1.13478	0.234353	0.956507	0.691708	1.13168	0.144435	1.1928	0.00878666	1.15309	0.136031	0.976022	0.8367
2310035K24Rik	0.36	1.37243	0.00824683	0.989525	0.946005	0.816623	0.19863	1.05102	0.833549	1.34049	0.0405546	1.46724	0.00188632	1.47203	0.000918199	1.21452	0.0562973	1.00996	1	1.39553	0.00354982
2310036O22Rik	3.32	0.887324	0.341922	1.05562	0.636322	0.937024	0.479591	1.096	0.316186	1.03404	0.754189	1.01044	0.935169	1.12167	0.112287	1.01256	0.887719	1.09549	0.293883	1.3252	9.99184e-06
2310037I24Rik	1.29	0.872309	0.120701	0.945135	0.609338	0.912122	0.29466	0.934104	0.499584	0.891449	0.193643	0.768725	0.000486263	0.782077	0.000232897	0.737217	3.37855e-07	0.870667	0.0765309	0.684095	9.04936e-09
2310039H08Rik	1.98	0.984606	0.958919	1.02823	0.86337	0.722011	0.000699385	0.771533	0.0100598	0.857564	0.210596	1.07894	0.521994	0.782885	0.0128714	0.786257	0.000665192	0.649653	5.74529e-07	0.577868	6.48907e-11
2310039L15Rik	0.21	0.932873	0.849643	1.10956	0.723593	1.0263	0.984372	1.13442	0.766241	0.482132	0.0148209	0.966916	0.933004	1.08719	0.753456	0.768858	0.178477	0.903496	0.773467	0.670878	0.090163
2310040G24Rik	0.3	1.04847	0.933111	1.25573	0.36682	2.09327	1.24638e-05	0.813788	0.382377	0.973011	0.930687	1.06823	0.810257	1.13477	0.632022	1.60759	0.000757357	1.14365	0.626409	1.16184	0.424065
2310042D19Rik	0.04	1.05709	0.915615	1.01223	0.947884	0.885191	0.820924	0.6863	0.314938	0.806122	0.586042	0.815974	0.421847	0.924572	0.849169	0.640394	0.0387079	0.647887	0.159345	0.382094	0.00012084
2310044G17Rik	0.54	0.826039	0.033418	0.966118	0.829698	0.970882	0.827618	0.836693	0.033326	0.905472	0.283053	0.851495	0.0437518	0.963888	0.711664	0.863088	0.0240856	0.714787	2.40507e-05	0.818458	0.0057868
2310044H10Rik	3.39	0.833986	0.0886277	1.09145	0.412387	1.00022	1	1.04858	0.749691	0.869533	0.166354	0.846017	0.074416	0.682773	2.21042e-06	0.915551	0.235034	0.880194	0.25997	0.828866	0.0261918
2310045N01Rik	0.93	1.31165	0.0454599	1.15075	0.409198	1.05187	0.810029	1.07761	0.743065	1.5033	0.00399843	1.51648	0.00276226	1.52427	0.000245267	1.42849	0.000247776	1.19533	0.235778	1.70565	4.77552e-07
2310046O06Rik	0.3	0.965412	0.815071	1.06671	0.735667	1.11425	0.529924	0.982603	0.931496	1.0945	0.593082	1.07201	0.61171	1.00965	0.982191	0.954045	0.64979	1.0242	0.930233	1.06572	0.609486
2310047B19Rik	0.34	0.776223	0.0543326	1.25667	0.0998714	0.929233	0.715677	0.575345	8.63358e-05	1.11023	0.550502	0.675521	0.00158843	0.968275	0.834278	0.705984	0.000609387	0.898865	0.510867	0.748162	0.00957907
2310047M10Rik	0.36	0.985745	0.987848	0.911872	0.576495	0.781001	0.0716682	1.28451	0.0625285	1.00994	0.9632	0.973654	0.863712	1.1137	0.353998	1.0209	0.838823	0.966626	0.866678	1.09463	0.398714
2310057J18Rik	#N/A	#N/A	#N/A	#N/A	#N/A	#N/A	#N/A	#N/A	#N/A	#N/A	#N/A	#N/A	#N/A	#N/A	#N/A	57.4244	4.29392e-18	#N/A	#N/A	776.245	3.45869e-109
2310057M21Rik	0.2	0.668351	0.0213212	0.974921	0.970943	0.836278	0.451385	0.60044	0.00677502	0.829849	0.423639	0.732746	0.0656497	0.56979	0.00219049	0.561554	0.000160596	0.587987	0.00263988	0.554907	6.0889e-05
2310061C15Rik	0.26	1.08738	0.653078	1.10033	0.590489	1.19619	0.349493	1.00637	0.982964	1.07745	0.702117	1.26173	0.110173	1.19105	0.183436	1.06693	0.576256	0.997484	1	0.981037	0.948366
2310061I04Rik	1.6	1.50025	4.60241e-06	1.02711	0.893162	0.856639	0.186194	1.06802	0.660389	1.32084	0.00562368	1.5813	3.74775e-05	1.63961	7.68848e-11	1.45554	1.24342e-07	0.86467	0.192191	1.19873	0.0279562
2310061J03Rik	0.09	1.08343	0.822557	#N/A	#N/A	#N/A	#N/A	1.14526	0.752287	0.926002	0.824584	1.36863	0.164527	1.21063	0.497266	0.978831	0.895187	0.733824	0.245717	0.84858	0.515065
2310067B10Rik	0.38	1.56561	3.65604e-09	0.991481	0.963578	0.963261	0.765274	1.14749	0.129733	1.62492	2.51615e-10	1.60055	2.14563e-09	1.61499	1.03396e-12	1.65856	1.22553e-17	1.22552	0.0141047	1.42728	6.73955e-08
2310079F23Rik	0.08	0.892417	0.533235	1.09724	0.663767	1.07481	0.73169	1.10682	0.630753	1.16064	0.42606	1.04835	0.779605	1.18934	0.257037	1.27189	0.0464399	1.0738	0.72633	1.38466	0.00729296
2400001E08Rik	2.21	1.03256	0.804812	1.08519	0.430442	1.15826	0.0792249	1.08881	0.403881	1.09953	0.338201	1.16914	0.0991485	1.0654	0.447089	1.14089	0.0411103	0.978642	0.852729	1.35982	4.64974e-06
2400003C14Rik	2.16	0.882192	0.113448	1.046	0.669507	0.95655	0.65776	1.0919	0.322061	0.900868	0.20937	0.823442	0.00765287	0.873855	0.0526939	0.804664	7.05353e-05	1.00416	0.979107	0.963739	0.604419
2410001C21Rik	1.26	0.857337	0.0833792	1.03931	0.740794	0.932677	0.493025	1.07222	0.480673	0.943557	0.574914	0.926509	0.387116	0.991058	0.944131	1.0558	0.42292	1.06277	0.504347	1.08783	0.237347
2410002F23Rik	1.94	0.812567	0.0379693	0.895439	0.223314	1.18788	0.0262415	0.916769	0.403881	0.995796	0.986518	0.892513	0.181338	1.20559	0.00769335	0.788887	0.000115996	0.761564	0.000529265	0.830571	0.00452156
2410002I01Rik	0.53	0.71329	0.00134046	1.11086	0.368417	1.41851	0.000406522	1.14615	0.254292	0.771392	0.0391465	0.869918	0.171049	0.990369	0.969997	0.947139	0.56211	0.961021	0.774792	0.644646	8.19618e-07
2410002O22Rik	0.46	1.01753	0.881419	1.04541	0.726345	0.944832	0.599085	0.910238	0.324764	0.967771	0.785857	0.781388	0.00147021	0.856457	0.0388363	0.874821	0.0350327	0.87417	0.107548	0.875997	0.0623892
2410003K15Rik	1.23	0.902334	0.515057	0.956292	0.764532	0.84835	0.185617	1.25654	0.0627043	0.812281	0.12607	1.14248	0.237205	1.01418	0.96529	1.10275	0.300631	0.979517	0.889619	1.17124	0.113153
2410004B18Rik	0.36	0.988301	1	1.11964	0.51762	1.34422	0.0352846	1.01764	0.939736	1.05029	0.792799	1.12196	0.412108	0.998398	1	1.06592	0.625193	0.936292	0.779377	1.32931	0.0145207
2410004N09Rik	0.66	1.09881	0.748724	1.3211	0.147651	0.950157	0.813213	1.19467	0.514379	1.13755	0.648761	1.79209	0.000815995	1.63408	0.00101656	1.57063	0.000486875	1.32859	0.192897	1.85547	1.2747e-06
2410006H16Rik	2.99	0.97482	0.916154	1.08654	0.705409	0.839135	0.273883	1.30381	0.0697317	0.913411	0.603304	1.38747	0.0368814	1.0709	0.664763	1.115	0.342411	0.951304	0.801042	1.43251	0.00118126
2410015M20Rik	3.7	1.10663	0.270264	1.04964	0.660316	1.08247	0.37532	1.23593	0.00400521	1.20165	0.0208492	1.28421	0.0280371	1.15681	0.0345053	1.17062	0.00710939	0.952562	0.592371	1.14094	0.0614042
2410016O06Rik	0.29	0.481764	1.83489e-07	0.797634	0.160143	1.01092	0.972039	0.883494	0.500026	0.538171	0.000256941	0.679265	0.0027765	0.612452	0.000212237	0.659338	9.61598e-05	0.634686	0.00108907	0.666079	0.000795655
2410017I17Rik	#N/A	#N/A	#N/A	#N/A	#N/A	#N/A	#N/A	#N/A	#N/A	#N/A	#N/A	#N/A	#N/A	#N/A	#N/A	#N/A	#N/A	#N/A	#N/A	#N/A	#N/A
2410017P09Rik	0.05	0.836508	0.437004	1.16012	0.522678	0.907514	0.775425	0.974145	0.977408	1.20929	0.406015	1.2286	0.29285	1.05155	0.881277	1.01376	0.952188	1.13513	0.633383	1.26234	0.13913
2410018L13Rik	#N/A	#N/A	#N/A	#N/A	#N/A	#N/A	#N/A	#N/A	#N/A	#N/A	#N/A	#N/A	#N/A	#N/A	#N/A	#N/A	#N/A	#N/A	#N/A	#N/A	#N/A
2410018M08Rik	0.06	0.928401	0.859462	0.700312	0.202628	1.08556	0.829759	0.944538	0.908636	0.549968	0.0517168	1.07764	0.75748	0.889008	0.693336	0.809036	0.346618	0.791494	0.455288	0.925049	0.765196
2410022L05Rik	0.45	0.87439	0.46915	0.932554	0.748317	1.33791	0.117734	0.988429	0.962757	0.831194	0.356941	0.944958	0.792503	0.722452	0.0487006	0.806336	0.0858496	0.810403	0.295333	0.643784	0.000587194
2410042D21Rik	0.45	0.747979	0.0065581	1.038	0.795722	1.07187	0.5731	0.890411	0.448228	0.753401	0.0226307	0.724057	0.000994791	0.653306	1.19807e-05	0.697503	9.55054e-06	0.781489	0.0176595	0.65041	2.24645e-06
2410066E13Rik	0.35	0.845498	0.199513	0.717278	0.00319697	1.04979	0.81537	0.879207	0.427954	0.653059	0.00246512	0.729345	0.0502034	0.696571	0.00555394	0.918149	0.387979	0.80159	0.103183	0.475874	3.55177e-09
2410075B13Rik	0.24	0.631431	0.000395248	1.06571	0.809576	0.669572	0.0159578	0.916472	0.720292	0.627816	0.0046216	0.454077	6.24392e-10	0.744693	0.019307	0.667002	0.000117719	0.989136	0.964371	0.706632	0.00154049
2410089E03Rik	0.07	1.54537	6.09066e-05	0.914077	0.559372	0.998654	1	1.05535	0.791189	1.28411	0.0566725	1.39716	0.00165351	1.43247	0.000289785	1.28685	0.00241405	1.35332	0.0016781	1.13915	0.179704
2410091C18Rik	0.47	0.811568	0.0742468	0.819706	0.160787	1.08704	0.575726	1.39917	0.00145698	0.796444	0.0786235	0.859223	0.159264	1.07893	0.54521	0.915318	0.355996	0.888314	0.34052	0.845288	0.0926568
2410124H12Rik	#N/A	#N/A	#N/A	#N/A	#N/A	#N/A	#N/A	#N/A	#N/A	#N/A	#N/A	#N/A	#N/A	#N/A	#N/A	#N/A	#N/A	#N/A	#N/A	#N/A	#N/A
2410127L17Rik	1.22	1.11359	0.21615	0.976553	0.875925	0.897717	0.263662	0.846292	0.0626958	1.01162	0.913171	0.711904	4.29041e-06	0.764559	0.000187551	0.719131	6.97114e-09	0.75756	0.000212572	0.58441	2.87944e-15
2410131K14Rik	0.25	0.787583	0.0505448	0.857069	0.214553	0.701238	0.00292532	0.866017	0.294998	0.881129	0.400656	0.673072	0.000410168	0.864216	0.230869	0.82641	0.0280156	0.758073	0.017201	0.670554	6.72431e-05
2500003M10Rik	1.46	0.992985	0.959898	1.03392	0.757826	1.0451	0.647398	0.968161	0.77356	0.967289	0.737754	0.939612	0.450358	0.897533	0.133164	0.890489	0.0447424	0.937454	0.491685	0.926028	0.279343
2500004C02Rik	0.08	1.28373	0.3533	1.14181	0.664662	1.05468	0.965265	1.13642	0.709046	1.27563	0.33483	1.3508	0.10279	1.40672	0.11064	1.25661	0.193597	1.22855	0.430077	1.33904	0.086207
2510002D24Rik	0.91	0.939629	0.6937	1.00522	0.971947	0.895922	0.393236	1.1209	0.279858	0.901077	0.425836	1.01332	0.895072	1.06526	0.526086	1.04875	0.550641	1.00444	0.966568	1.06647	0.446585
2510003E04Rik	0.86	0.832616	0.0458309	0.924884	0.466697	0.804752	0.0190573	1.06904	0.543936	0.745432	0.00103613	0.835151	0.0236415	0.917382	0.337525	1.03923	0.571904	0.95179	0.628908	0.972123	0.764817
2510006D16Rik	6.94	0.925076	0.433212	1.03332	0.796454	0.876956	0.11193	1.06121	0.575333	0.953512	0.668412	0.898081	0.193924	1.00123	1	0.807983	0.000256386	0.826864	0.0137823	0.859384	0.0309988
2510009E07Rik	0.33	0.906108	0.340222	0.840166	0.0916551	1.05718	0.644358	1.12468	0.249898	0.772858	0.0169417	0.795611	0.0127265	0.872037	0.104253	0.906917	0.167619	1.09203	0.385052	0.76302	0.000536602
2510012J08Rik	0.46	0.828466	0.174897	0.864485	0.242739	0.98629	0.96647	0.887322	0.422695	0.867238	0.281579	0.897109	0.344911	0.867454	0.20267	0.998703	1	0.859892	0.20706	1.06137	0.528998
2510039O18Rik	1.3	0.78962	0.00910218	1.05655	0.597028	0.913843	0.367949	1.2636	0.0072057	0.865522	0.128905	0.802152	0.00940398	0.755647	0.000166301	0.819974	0.00312117	0.969204	0.806575	0.997065	1
2510049J12Rik	0.25	1.31776	0.026927	1.16423	0.340603	1.43858	0.00690012	1.28887	0.0619978	1.28866	0.0782298	1.50521	0.000369769	1.51656	0.000493481	1.70271	3.76461e-07	1.38074	0.0112264	2.03392	4.49397e-14
2610001J05Rik	0.51	1.16824	0.175313	1.19081	0.116682	1.14962	0.29733	1.08209	0.614066	1.1869	0.179102	1.49749	0.000563358	1.34179	0.000884409	1.47103	7.99394e-08	1.27706	0.0107656	1.93872	4.48243e-18
2610002I17Rik	0.13	0.827357	0.369805	1.04287	0.918508	0.877021	0.646093	1.02475	0.984307	1.00674	1	1.23283	0.249901	0.801051	0.265713	0.953489	0.724948	0.961499	0.882481	0.997272	0.992616
2610002J02Rik	0.68	1.09135	0.648318	1.18655	0.30281	0.857119	0.389673	1.23087	0.206471	1.32115	0.0804884	1.09489	0.576606	1.49842	0.00137763	0.803426	0.0600895	1.2093	0.229696	1.1396	0.33635
2610002M06Rik	0.25	0.927444	0.531439	1.01099	0.929807	0.917457	0.477614	0.917689	0.494159	0.939405	0.649081	0.761976	0.003029	0.92858	0.493225	0.885506	0.088272	1.21288	0.0180837	1.14134	0.0796647
2610005L07Rik	0.6	0.821464	0.047799	0.936623	0.646863	0.864728	0.186331	0.626325	3.16983e-06	0.896416	0.347565	0.952404	0.673143	0.924344	0.439623	0.791765	0.00373194	1.14927	0.200727	0.62986	2.57559e-08
2610008E11Rik	0.15	1.21031	0.123731	1.17481	0.228778	1.05084	0.825681	0.856802	0.300224	1.43281	0.00276629	1.2067	0.0894139	0.974349	0.882181	1.28116	0.0131978	1.43141	0.000703735	1.36262	0.000986919
2610015P09Rik	0.16	0.943236	0.6724	1.05118	0.81815	1.26282	0.0658989	0.934934	0.671269	1.02948	0.894986	1.1141	0.366964	1.28272	0.0231102	0.938502	0.488509	1.01203	0.973018	1.02201	0.888422
2610018G03Rik	0.13	1.19351	0.276404	0.986478	1	0.974404	0.999107	0.973647	0.977305	0.964212	0.931582	1.08008	0.709921	0.861299	0.493953	0.973319	0.960161	1.01719	0.904455	0.639622	0.00859324
2610019E17Rik	#N/A	#N/A	#N/A	#N/A	#N/A	1.61424	0.175935	#N/A	#N/A	#N/A	#N/A	2.5016	0.000855536	#N/A	#N/A	1.47209	0.153256	#N/A	#N/A	1.51842	0.106964
2610019F03Rik	0.04	0.977651	0.902384	1.23644	0.46713	2.40529	0.000325023	1.1173	0.817865	1.06786	0.938184	2.00715	0.00164204	1.26913	0.334065	0.773093	0.182832	0.767605	0.364444	1.01202	1
2610020H08Rik	#N/A	#N/A	#N/A	#N/A	#N/A	2.11947	0.00891035	#N/A	#N/A	#N/A	#N/A	1.74245	0.0233302	#N/A	#N/A	#N/A	#N/A	#N/A	#N/A	#N/A	#N/A
2610027L16Rik	0.36	0.89836	0.318744	1.0357	0.821206	1.02218	0.891297	0.868486	0.166325	0.868245	0.19923	0.908817	0.311514	0.852729	0.0581866	0.911622	0.190206	0.865532	0.224196	0.963048	0.642842
2610029G23Rik	0.48	0.631654	0.000473339	1.05816	0.750952	1.01952	0.896103	0.866671	0.44118	0.680571	0.00606792	0.767148	0.0221424	0.680276	0.000847902	0.663041	0.000134503	0.885806	0.41659	0.855994	0.168438
2610029I01Rik	0.37	0.745027	0.0602885	0.776618	0.150539	0.950018	0.849966	0.990906	0.992126	0.560225	0.00159578	0.607107	0.00034452	0.840935	0.306086	0.65219	0.000451709	0.750024	0.0919758	0.586723	6.12173e-05
2610034B18Rik	0.42	1.03448	0.846625	0.824892	0.191613	0.797014	0.0741791	1.0872	0.62848	1.03233	0.882412	0.778583	0.0280426	1.0022	1	0.719955	0.0025429	1.1356	0.330913	1.07779	0.515725
2610035D17Rik	#N/A	3.29258	0.00701819	#N/A	#N/A	1.66097	0.403031	#N/A	#N/A	#N/A	#N/A	2.72482	0.0240886	5.78913	1.17543e-08	10.7276	8.10981e-22	#N/A	#N/A	1.93588	0.0482775
2610039C10Rik	0.07	1.31504	0.30738	#N/A	#N/A	1.93207	0.00572332	1.65172	0.0665406	1.39723	0.283635	1.77429	0.00375205	1.30889	0.281705	1.76706	0.000857155	1.2129	0.598399	2.44617	2.06155e-07
2610044O15Rik	0.18	1.40083	0.0202402	1.25535	0.148303	1.38015	0.0309936	0.783333	0.252707	1.19651	0.333472	1.53054	0.00144626	1.19029	0.29348	0.970629	0.94034	1.16395	0.336928	1.58217	6.07512e-05
2610101N10Rik	0.36	0.996455	0.99753	1.01149	0.934875	0.974937	0.872284	0.897854	0.319502	0.95204	0.682884	0.919387	0.394597	0.870401	0.106472	0.950037	0.503889	1.00588	0.961494	0.918721	0.288602
2610109H07Rik	#N/A	#N/A	#N/A	#N/A	#N/A	#N/A	#N/A	#N/A	#N/A	#N/A	#N/A	#N/A	#N/A	#N/A	#N/A	#N/A	#N/A	#N/A	#N/A	#N/A	#N/A
2610203C20Rik	0.06	1.27898	0.458435	1.29937	0.435177	1.42451	0.232077	0.946711	0.879277	2.07473	0.00218493	1.87059	0.00198023	1.3832	0.200573	1.02587	1	1.70539	0.0492372	1.76397	0.0113644
2610206C17Rik	#N/A	#N/A	#N/A	#N/A	#N/A	0.851338	0.67983	#N/A	#N/A	1.24679	0.580493	0.801995	0.418787	#N/A	#N/A	0.782752	0.320927	1.32849	0.404961	0.805158	0.422277
2610301B20Rik	0.33	0.84176	0.248446	0.901603	0.509423	1.23538	0.101961	1.15213	0.33737	0.946947	0.773538	0.753205	0.0177332	1.02695	0.867063	0.651421	1.85638e-05	0.897094	0.483514	0.84341	0.154461
2610301G19Rik	0.67	1.20135	0.0229263	0.941813	0.539168	0.866376	0.0696107	0.99116	0.93421	1.28855	0.0011345	1.17761	0.0341523	1.30227	8.82279e-05	1.20247	0.00212478	1.12126	0.195016	1.16903	0.0200176
2610305D13Rik	0.22	1.32637	0.257071	0.435885	0.0454575	0.944607	0.882833	0.00999658	8.94419e-28	0.79773	0.483367	1.05437	0.840228	0.197371	1.3076e-09	0.206732	8.41608e-12	0.911272	0.800739	1.28343	0.1951
2610306M01Rik	0.14	1.41439	0.0669024	0.748194	0.210435	1.23183	0.438493	0.774556	0.42893	1.43005	0.123803	1.84666	0.000144005	1.34743	0.12387	1.40145	0.0255932	1.07803	0.799951	1.13386	0.488888
2610318N02Rik	0.11	#N/A	#N/A	0.887506	0.772223	0.568943	0.126252	0.867278	0.753773	0.206948	2.86623e-05	0.312696	3.42631e-05	#N/A	#N/A	#N/A	#N/A	0.675661	0.210099	0.152134	7.67017e-10
2610507B11Rik	2.29	1.00805	0.948323	0.877062	0.0988198	0.846013	0.0315193	0.864527	0.0492875	0.958647	0.65679	0.869465	0.111026	0.909269	0.199306	0.864783	0.00814577	0.939182	0.470728	0.658306	3.43698e-11
2610507I01Rik	0.1	1.00428	1	1.92812	0.148464	0.445877	0.0595598	0.247381	0.000489252	4.24497	3.67754e-06	1.25889	0.620359	0.675632	0.304724	0.410683	0.00423156	1.44298	0.463978	0.398234	0.00583245
2610524H06Rik	0.19	1.74487	0.00267901	1.39046	0.0542271	1.01799	0.94124	1.26269	0.336635	1.87804	0.000527323	1.68951	0.00130378	1.65086	0.000670033	1.85423	1.11622e-06	1.3851	0.0776378	1.99756	6.87552e-08
2610528E23Rik	0.26	0.781348	0.150453	1.25879	0.133955	1.47684	0.00675117	0.998903	1	0.710716	0.0755774	1.01775	0.917108	1.12926	0.490224	0.769228	0.0499535	1.24205	0.206977	0.807493	0.168439
2610528J11Rik	1.04	0.901962	0.419191	0.931747	0.702389	0.676443	0.000573689	1.40588	0.00247156	0.888259	0.406747	0.75783	0.0254916	0.981363	0.912273	0.800923	0.00460377	1.02123	0.889089	0.916711	0.465196
2700007P21Rik	0.52	0.920152	0.560106	1.05913	0.733701	1.02126	0.910143	0.733111	0.0162568	0.962442	0.840498	0.709327	0.00289825	0.719527	0.00364289	0.77194	0.00705828	0.960754	0.818372	1.00954	0.937721
2700023E23Rik	0.27	0.844863	0.384392	1.22403	0.466853	1.18997	0.322145	0.66698	0.0707062	0.962982	0.886737	0.967229	0.889011	0.921625	0.668306	0.703756	0.00720396	0.690257	0.024988	0.610176	0.000296215
2700029M09Rik	0.47	1.13787	0.396681	1.00698	1	1.20365	0.260821	0.93377	0.696428	1.19954	0.240461	1.38891	0.00280544	1.03933	0.822597	1.16461	0.133379	0.803261	0.0948519	0.987151	0.89187
2700038G22Rik	0.16	0.852064	0.589426	0.695413	0.371386	3.5393	9.80618e-13	0.783784	0.44118	0.701077	0.223397	2.82955	1.63806e-07	1.22837	0.381127	1.69723	0.00178503	0.447752	0.00154816	0.543488	0.00435196
2700046A07Rik	0.01	#N/A	#N/A	#N/A	#N/A	#N/A	#N/A	#N/A	#N/A	7.0134	4.24129e-13	16.2211	1.01414e-26	#N/A	#N/A	13.6212	2.92689e-36	#N/A	#N/A	8.75106	2.35663e-23
2700046G09Rik	0.11	1.50885	0.0622247	1.02004	1	1.03742	1	0.777411	0.437498	1.98679	0.00085321	1.33954	0.163898	1.54624	0.0315656	1.23298	0.318176	1.25362	0.42419	1.44692	0.0546252
2700049A03Rik	0.05	1.28998	0.133437	0.797464	0.328503	1.28797	0.156383	0.920814	0.836015	0.976554	0.996798	1.20374	0.267325	0.972218	0.996536	1.08115	0.556454	1.09283	0.654211	1.08239	0.595845
2700050L05Rik	0.57	0.608828	1.03782e-07	0.872526	0.18623	0.850438	0.110946	0.9528	0.697204	0.627959	2.21161e-07	0.476161	8.49554e-17	0.726906	9.26225e-05	0.543958	1.46071e-19	0.821476	0.0217142	0.443147	4.58441e-24
2700054A10Rik	#N/A	1.42742	0.212173	1.86596	0.00390136	0.758423	0.509986	1.05233	0.968245	0.988218	1	0.878668	0.622576	1.42423	0.159411	0.689753	0.108617	0.893429	0.808861	0.540797	0.00946069
2700060E02Rik	4.03	1.33592	0.000149529	1.20151	0.0175108	1.19013	0.0290385	0.977991	0.854774	1.42148	3.37456e-06	1.47705	1.52225e-05	1.2658	0.00108537	1.24932	0.000168246	1.05362	0.577087	1.26019	0.000746954
2700062C07Rik	0.58	0.92932	0.692862	1.10677	0.51762	0.915524	0.561113	0.804699	0.166764	1.07549	0.684813	1.01578	0.931744	0.922935	0.542968	0.94919	0.607737	0.922866	0.624019	1.01762	0.895403
2700078E11Rik	0.72	1.01129	0.917541	0.982346	0.883199	0.896262	0.160033	0.983116	0.883966	0.985323	0.892831	0.784942	0.0010704	0.94788	0.473471	0.949906	0.384475	1.02404	0.818307	0.860624	0.0170115
2700081O15Rik	0.16	0.888705	0.469693	0.900582	0.538148	0.829089	0.228261	0.981886	0.916262	1.33171	0.0465361	0.787634	0.054535	0.846324	0.172186	0.728167	0.00161082	1.06272	0.778002	1.03454	0.86041
2700089E24Rik	2.32	0.920673	0.3649	1.049	0.691734	0.917861	0.396849	0.872406	0.117018	0.933058	0.474598	0.768772	0.000867866	0.800439	0.00435861	0.855229	0.0109918	1.14107	0.105243	0.681068	2.53266e-08
2700094K13Rik	1.07	0.877155	0.452134	1.08205	0.628739	1.22199	0.184655	1.26654	0.0593643	1.07583	0.615839	1.42911	0.00396127	1.19995	0.115121	1.33815	0.000576873	0.94503	0.740978	1.08881	0.425931
2700097O09Rik	0.24	0.760133	0.152281	0.937867	0.832475	0.869845	0.540088	0.969256	0.908376	0.815923	0.388466	0.767251	0.125845	0.755487	0.143157	0.775278	0.0945667	0.83546	0.436928	0.939899	0.696514
2700099C18Rik	#N/A	#N/A	#N/A	#N/A	#N/A	#N/A	#N/A	#N/A	#N/A	#N/A	#N/A	#N/A	#N/A	#N/A	#N/A	#N/A	#N/A	#N/A	#N/A	#N/A	#N/A
2810001G20Rik	0.09	1.83369	0.00882483	#N/A	#N/A	1.145	0.76347	#N/A	#N/A	2.02125	0.00392435	2.01201	0.000181085	#N/A	#N/A	1.44927	0.0683757	1.19692	0.563243	1.60048	0.015626
2810002D19Rik	0.07	1.09191	0.886968	#N/A	#N/A	0.853994	0.742941	#N/A	#N/A	#N/A	#N/A	0.837256	0.520187	1.0792	0.88132	0.755389	0.283926	1.1623	0.73101	1.00375	1
2810002N01Rik	1.04	1.03194	0.822184	1.00832	0.975536	0.951952	0.707071	0.730107	0.00155573	1.15281	0.172847	0.944422	0.566189	1.01466	0.93563	0.937301	0.446021	0.878195	0.171435	0.989754	0.910487
2810004N23Rik	0.66	0.744735	0.0255245	1.10113	0.493307	1.15993	0.234552	0.829803	0.158538	0.868073	0.331885	1.02794	0.797806	0.82023	0.0881471	1.03698	0.662571	0.985183	0.965277	1.04746	0.611287
2810006K23Rik	0.14	1.01168	0.895754	0.9779	0.965369	0.9898	0.994707	1.13883	0.429658	1.03712	0.841286	1.20202	0.135806	1.35766	0.013292	1.2791	0.0165496	0.986385	1	1.22449	0.060357
2810008D09Rik	0.76	1.0638	0.804941	1.04964	0.853876	1.08572	0.665831	1.21677	0.256206	1.35049	0.0353205	1.44179	0.00619549	1.30612	0.0239804	1.16165	0.183069	1.09718	0.611645	1.08591	0.528998
2810008M24Rik	0.77	1.05761	0.621174	1.0827	0.520902	1.13881	0.24323	1.00918	0.952918	0.966203	0.823727	1.00091	0.982563	1.12851	0.247811	1.23084	0.00410864	1.15102	0.141102	1.25758	0.00382949
2810013P06Rik	0.16	1.07626	0.769634	0.957652	0.854238	0.841327	0.369749	0.865529	0.577528	1.19707	0.380365	0.83746	0.242109	0.912043	0.631975	0.763607	0.0390861	1.11476	0.602572	0.950109	0.739847
2810021B07Rik	0.2	0.945576	0.722554	1.23713	0.0983054	0.849275	0.299798	1.32923	0.0188743	0.950304	0.812816	1.09399	0.478205	1.06072	0.666857	1.16746	0.110719	1.39133	0.00523052	1.13548	0.22326
2810021J22Rik	0.1	1.32335	0.188601	1.04673	0.89334	0.992099	0.995469	1.09848	0.693741	1.06072	0.816629	0.938433	0.73915	1.71086	5.87028e-05	1.09215	0.538214	1.25484	0.197131	0.917256	0.589107
2810025M15Rik	0.18	1.07282	0.793834	1.30619	0.125664	1.24345	0.320225	1.18724	0.483352	1.29947	0.283635	1.67723	0.000546092	1.19804	0.35024	1.33547	0.0405834	1.44729	0.0425678	2.16151	3.46563e-10
2810030E01Rik	0.05	1.11014	0.689606	0.7963	0.316565	0.935463	0.842653	1.15701	0.604274	1.20605	0.378027	1.04049	0.897041	1.57695	0.00199314	1.41987	0.00535925	1.44506	0.0351042	1.37737	0.0180556
2810046L04Rik	0.3	0.996603	0.983248	0.838744	0.071255	0.925288	0.584794	1.05351	0.7321	1.12807	0.315257	0.959085	0.689505	1.05879	0.557638	0.861386	0.0402675	0.88594	0.285647	0.74898	0.000236038
2810047C21Rik1	#N/A	#N/A	#N/A	#N/A	#N/A	#N/A	#N/A	#N/A	#N/A	#N/A	#N/A	#N/A	#N/A	#N/A	#N/A	#N/A	#N/A	#N/A	#N/A	#N/A	#N/A
2810055F11Rik	0.12	1.26984	0.250026	0.810738	0.379191	1.14327	0.559712	0.542751	0.00877277	0.6502	0.0694793	1.1133	0.570678	1.04582	0.860821	0.569305	0.000199655	0.683339	0.0969068	1.36418	0.0263876
2810055G20Rik	#N/A	#N/A	#N/A	#N/A	#N/A	1.06482	1	#N/A	#N/A	1.46528	0.329309	#N/A	#N/A	#N/A	#N/A	0.991352	0.897148	#N/A	#N/A	0.776105	0.338695
2810403A07Rik	1.43	0.894418	0.215675	1.08499	0.421481	0.751959	0.000138608	0.927616	0.421807	1.29612	0.000772514	0.882611	0.137818	1.09668	0.215154	0.709209	9.80807e-11	1.21335	0.0115638	0.868411	0.0255281
2810403D21Rik	#N/A	#N/A	#N/A	#N/A	#N/A	#N/A	#N/A	#N/A	#N/A	#N/A	#N/A	#N/A	#N/A	#N/A	#N/A	2.58604	0.000353641	#N/A	#N/A	2.40006	0.00214488
2810405K02Rik	0.43	0.990999	1	1.08666	0.770909	0.945179	0.854153	0.698954	0.0572098	0.987005	0.972507	1.29419	0.0868995	1.06678	0.753606	1.13788	0.371238	0.991918	0.976085	1.42122	0.0037571
2810407C02Rik	2.51	1.01336	0.901102	1.01628	0.893178	1.01105	0.924908	0.957085	0.664708	0.871922	0.0928903	0.904816	0.250908	0.848483	0.022993	1.01478	0.825441	1.06296	0.480197	0.946251	0.449756
2810408A11Rik	#N/A	#N/A	#N/A	#N/A	#N/A	#N/A	#N/A	#N/A	#N/A	4.44415	2.52061e-08	3.48528	3.14381e-08	2.4464	0.000901042	3.03106	1.28384e-07	#N/A	#N/A	3.39511	4.64138e-09
2810408M09Rik	0.3	0.820831	0.121415	0.886568	0.419838	1.00797	0.96613	0.905105	0.533679	0.832679	0.216314	1.15015	0.262968	0.941392	0.693593	0.987226	0.935712	0.887721	0.403864	1.0535	0.630101
2810410L24Rik	0.12	1.61824	0.0457083	0.858237	0.546886	0.842374	0.492131	1.2081	0.575279	1.62715	0.0238641	2.19402	9.70966e-06	2.45558	6.79711e-10	2.35505	2.65457e-11	1.65601	0.0052933	2.02507	1.29375e-05
2810417H13Rik	#N/A	#N/A	#N/A	#N/A	#N/A	#N/A	#N/A	#N/A	#N/A	#N/A	#N/A	2.59959	0.000259455	#N/A	#N/A	2.32699	0.000498478	#N/A	#N/A	3.25052	3.89442e-06
2810422J05Rik	1.88	1.31629	0.00154027	0.916313	0.463547	1.01019	0.966146	1.11118	0.300037	0.951249	0.65944	1.53256	7.79474e-06	1.46522	1.12205e-07	1.45366	4.16285e-08	0.837816	0.0582772	1.10618	0.203159
2810422O20Rik	0.24	0.686563	0.0625929	0.967066	0.881149	0.872589	0.527926	0.87683	0.610951	0.849029	0.457068	0.612796	0.0033125	0.86799	0.424987	0.660326	0.00367007	0.957655	0.826799	0.738695	0.0492429
2810428I15Rik	4.27	0.940571	0.749705	1.19828	0.0566341	0.959569	0.749134	1.21513	0.0755665	1.36245	0.00130376	1.20975	0.0847944	1.28487	0.00170684	1.10801	0.175545	1.06528	0.566586	1.22872	0.0140584
2810432D09Rik	1.41	0.674018	0.000633281	1.04554	0.77942	0.935004	0.686673	0.963626	0.854038	0.908886	0.541924	0.823837	0.102009	0.74734	0.00620964	0.788862	0.00978582	0.807882	0.0710594	0.922189	0.475108
2810432L12Rik	0.07	1.51096	0.246446	2.78573	0.000461136	0.403863	0.0495174	1.48819	0.348444	2.89994	0.00214502	1.22099	0.573756	0.863427	0.796508	0.416204	0.00873123	0.499044	0.111633	0.810904	0.611773
2810453I06Rik	0.69	0.608407	8.59226e-09	0.928203	0.535899	0.947683	0.655993	1.15982	0.193328	0.615918	2.36201e-07	0.691114	1.56923e-05	0.664805	3.31412e-07	0.68164	4.38587e-09	0.78291	0.0107393	0.577212	1.34115e-13
2810459M11Rik	#N/A	2.86929	5.57804e-05	#N/A	#N/A	#N/A	#N/A	2.0054	0.0177819	1.88012	0.0209932	0.626758	0.156548	1.56548	0.128418	#N/A	#N/A	#N/A	#N/A	0.794312	0.413816
2810471M01Rik	0.2	0.45043	0.0194182	0.532093	0.0143089	0.0979402	1.11507e-16	0.625811	0.0538813	0.0608469	3.24931e-18	0.0471787	7.27239e-29	0.0308079	1.24417e-28	0.0450898	1.08555e-39	0.14156	8.456e-17	0.0659079	1.88208e-31
2810474O19Rik	0.15	1.17472	0.17301	0.894846	0.423204	1.15974	0.237268	0.859686	0.244431	1.22089	0.161401	1.19337	0.133217	1.18711	0.0713727	1.35912	0.000729162	0.996605	1	1.46841	4.59751e-06
2900005J15Rik	0.11	1.43284	0.179673	1.21301	0.474281	0.785483	0.382449	1.03201	0.99949	1.74276	0.00860369	1.70034	0.00244846	2.00102	5.40773e-05	1.05932	0.854154	1.57912	0.0282652	1.32095	0.166229
2900006K08Rik	#N/A	#N/A	#N/A	#N/A	#N/A	#N/A	#N/A	#N/A	#N/A	#N/A	#N/A	2.65341	0.000425615	2.75736	0.000225985	2.32288	0.000771121	#N/A	#N/A	1.70845	0.0793824
2900008C10Rik	0.07	0.99918	0.955916	#N/A	#N/A	0.931097	0.881386	#N/A	#N/A	#N/A	#N/A	0.988565	1	0.947892	0.930656	0.838129	0.530131	#N/A	#N/A	#N/A	#N/A
2900010M23Rik	4.63	0.990231	0.956288	1.16277	0.0763265	1.0317	0.795565	1.29854	0.00140785	1.06854	0.53793	0.994933	0.983555	1.11653	0.164546	0.848734	0.0180116	0.953701	0.650626	0.917647	0.2575
2900026A02Rik	0.84	1.15481	0.168826	0.690285	9.72729e-05	1.12034	0.283235	1.93592	2.73147e-19	0.946635	0.61804	1.22294	0.0541213	1.90223	1.83859e-14	2.21839	2.99332e-30	1.05608	0.642724	1.5606	7.48985e-10
2900053A13Rik	0.44	1.68797	2.24983e-06	1.39858	0.00300494	1.15234	0.362377	1.36759	0.0118362	2.03359	2.20928e-09	1.9029	2.35423e-06	1.87901	3.19161e-09	1.60182	2.4729e-07	1.42773	0.00297951	2.08775	2.45676e-12
2900056M20Rik	0.07	1.5084	0.0369527	1.18439	0.517478	0.852784	0.526056	0.809708	0.409674	1.00715	1	0.97363	0.911491	0.954561	0.84803	1.22622	0.210468	1.48175	0.043301	1.54088	0.00507841
2900064A13Rik	3.92	1.01502	0.879286	1.17013	0.0270941	0.845795	0.0212668	1.11669	0.201038	1.17706	0.029079	0.864175	0.112231	1.05086	0.501876	0.866048	0.00878394	1.14018	0.0697325	0.978279	0.772202
2900076A07Rik	0.52	1.04333	0.867944	1.18308	0.307579	0.721315	0.0594771	0.880477	0.496057	1.19596	0.329693	0.765444	0.0503147	1.02112	0.928068	0.732979	0.00544317	1.30242	0.0559826	1.02887	0.847947
2900092E17Rik	0.61	1.33798	0.00772827	0.956155	0.780166	1.10571	0.450096	1.27755	0.0193121	1.36141	0.0032897	1.70467	6.74025e-09	1.61612	1.38611e-08	1.7299	3.48556e-16	1.21703	0.0459992	1.60357	1.96256e-10
2900097C17Rik	3.23	1.01415	0.910844	1.04491	0.700757	0.965675	0.771654	0.881358	0.153628	1.06203	0.553648	1.03553	0.719621	1.10037	0.240845	0.919558	0.202454	0.979161	0.858325	1.04272	0.598049
3000002C10Rik	0.16	0.706736	0.103016	1.423	0.071414	0.935471	0.815533	0.789751	0.480673	0.642487	0.12531	1.04136	0.842358	0.438836	3.66473e-05	0.313268	4.64134e-11	1.67571	0.000661558	0.807829	0.210044
3010026O09Rik	0.13	0.605208	0.0749686	0.663785	0.108431	1.48365	0.222317	1.28194	0.459835	0.596209	0.101735	1.16653	0.551393	0.92882	0.855887	0.923634	0.751687	0.676969	0.206709	0.796566	0.294897
3110001D03Rik	0.92	1.27664	0.115108	1.26223	0.0759676	1.13945	0.408841	1.07685	0.701525	1.81922	4.68145e-07	1.57091	0.000142147	1.24479	0.0642501	1.42753	9.11583e-05	1.1939	0.214435	1.62608	3.19066e-06
3110001I22Rik	0.09	0.443091	0.00730122	0.881615	0.779852	0.852463	0.655699	0.733981	0.349809	0.471805	0.0120849	0.646156	0.0577265	0.564929	0.0233159	0.551969	0.00319418	0.636582	0.107206	0.689265	0.0935579
3110002H16Rik	0.69	0.784784	0.0310958	1.0642	0.614417	0.871214	0.230469	0.77222	0.0122007	0.811875	0.0795455	0.727838	0.000671482	0.823349	0.0485095	0.714015	1.74556e-05	0.795161	0.0241347	0.646523	4.01535e-07
3110003A17Rik	2.39	0.955927	0.751572	1.2089	0.0790668	0.867749	0.206399	1.03493	0.812018	1.02803	0.844118	0.860641	0.190509	0.998597	1	0.901174	0.218148	1.2516	0.0146439	1.24858	0.00527821
3110007F17Rik	#N/A	#N/A	#N/A	#N/A	#N/A	#N/A	#N/A	#N/A	#N/A	#N/A	#N/A	#N/A	#N/A	#N/A	#N/A	9.08631	2.79294e-16	#N/A	#N/A	#N/A	#N/A
3110009E18Rik	#N/A	#N/A	#N/A	#N/A	#N/A	#N/A	#N/A	#N/A	#N/A	#N/A	#N/A	#N/A	#N/A	#N/A	#N/A	#N/A	#N/A	#N/A	#N/A	2.91514	2.24819e-05
3110021N24Rik	0.05	1.18826	0.57953	#N/A	#N/A	0.858784	0.867707	1.10098	0.810695	0.775087	0.650835	0.976886	1	0.97147	1	1.4458	0.0892077	1.00809	0.987365	0.385055	0.00268215
3110040N11Rik	0.7	1.06406	0.664662	1.10071	0.619972	1.12699	0.436139	0.996397	1	1.16237	0.324244	1.46823	0.00396127	1.16842	0.225601	1.41696	0.000124727	1.18115	0.20781	1.50578	4.33342e-05
3110043O21Rik	0.57	0.637815	3.90942e-06	1.00113	0.98798	0.937977	0.611039	1.0148	0.923452	0.557599	4.64564e-08	0.555515	5.84838e-12	0.55359	5.86156e-12	0.600601	1.28527e-12	0.828279	0.0404054	0.449326	1.23366e-22
3110045C21Rik	#N/A	#N/A	#N/A	#N/A	#N/A	#N/A	#N/A	#N/A	#N/A	#N/A	#N/A	#N/A	#N/A	#N/A	#N/A	#N/A	#N/A	#N/A	#N/A	#N/A	#N/A
3110052M02Rik	0.06	1.72406	0.000101343	1.19163	0.407287	1.17957	0.403437	1.48008	0.013698	2.38124	7.51128e-10	1.40502	0.0139914	1.28103	0.113367	1.36024	0.00955973	2.2376	1.29518e-10	1.85899	2.35445e-06
3110056K07Rik	0.09	1.43206	0.0864634	0.925246	0.89873	1.20958	0.461736	0.896468	0.82067	0.985497	1	1.41587	0.0766994	1.17738	0.467726	1.3485	0.0662505	1.19639	0.523082	1.07745	0.724608
3110056O03Rik	0.47	0.954911	0.728876	0.927273	0.60933	1.02077	0.878303	1.03157	0.847693	0.913463	0.511153	1.05869	0.574942	1.07789	0.427734	1.15812	0.0438226	1.01508	0.907199	1.16995	0.051898
3110057O12Rik	0.13	1.37043	0.0332152	0.803311	0.189011	0.989614	0.99049	0.95019	0.844945	1.1639	0.433786	0.952237	0.786838	1.5687	0.000473225	1.12076	0.347228	1.00729	1	0.802409	0.102795
3110062M04Rik	0.03	1.21218	0.518802	1.04741	0.955691	0.974118	0.960501	0.771203	0.441856	1.59726	0.0694347	1.27647	0.299104	1.05926	0.88787	1.07369	0.778192	0.879241	0.684513	0.997942	1
3110079O15Rik	#N/A	#N/A	#N/A	#N/A	#N/A	#N/A	#N/A	#N/A	#N/A	#N/A	#N/A	#N/A	#N/A	#N/A	#N/A	#N/A	#N/A	#N/A	#N/A	#N/A	#N/A
3110082I17Rik	0.47	0.918719	0.584949	1.19698	0.187923	0.783363	0.125245	0.950928	0.817608	1.27231	0.0883249	0.881901	0.412607	0.791092	0.0885287	0.797211	0.0441184	1.10853	0.503358	1.06282	0.602569
3200002M19Rik	0.35	1.12501	0.440143	1.0656	0.772209	1.36164	0.0661039	0.874337	0.541408	1.5213	0.00469651	1.45294	0.00683676	1.10491	0.580663	1.07538	0.545767	1.12124	0.630042	1.19192	0.148427
3230401D17Rik	1.29	0.837487	0.102723	0.823915	0.0278368	0.987892	0.917916	0.998126	0.971441	0.70095	0.000210555	0.888932	0.184542	0.844219	0.0493257	0.899873	0.170585	0.834734	0.0487702	0.97664	0.786694
3425401B19Rik	0.07	0.241349	8.49013e-09	0.936849	0.867172	2.14766	0.000162977	0.517059	0.0104455	0.464374	0.0116215	0.292345	8.76533e-08	0.217156	7.50009e-10	0.132931	1.45546e-21	1.48964	0.0463693	0.181104	9.20079e-15
3632451O06Rik	#N/A	#N/A	#N/A	#N/A	#N/A	1.34725	0.496946	#N/A	#N/A	#N/A	#N/A	1.05603	0.933756	1.33248	0.35736	1.19892	0.540311	#N/A	#N/A	1.50591	0.0732543
3830406C13Rik	0.47	1.76827	1.24659e-09	1.16191	0.163854	1.13807	0.196632	1.07328	0.628243	1.42054	0.000300647	1.61922	7.86229e-10	1.7658	3.46125e-15	1.87714	1.71144e-26	1.26964	0.0114934	1.64977	4.31259e-13
4430402I18Rik	#N/A	#N/A	#N/A	#N/A	#N/A	#N/A	#N/A	#N/A	#N/A	#N/A	#N/A	#N/A	#N/A	#N/A	#N/A	#N/A	#N/A	#N/A	#N/A	3.14883	4.12682e-05
4632411B12Rik	0.57	1.01704	0.88187	0.86068	0.0550096	1.06978	0.431087	1.00763	0.96651	1.03121	0.76086	1.08217	0.386717	1.06034	0.492433	1.09381	0.14833	0.87881	0.0776813	0.925641	0.22292
4632415K11Rik	0.24	1.16591	0.276502	0.920426	0.652278	0.952164	0.804902	1.00697	0.980744	0.957018	0.83151	1.20751	0.0645334	1.34145	0.00450974	1.5954	6.81124e-10	0.987349	0.994992	1.02059	0.821305
4632415L05Rik	0.4	0.990895	0.963382	1.34308	7.74662e-05	0.501416	1.30259e-13	0.894529	0.249898	1.39189	9.29567e-05	0.584714	8.41482e-11	0.974861	0.807642	0.648368	4.18681e-11	1.14175	0.129112	0.679937	1.83314e-07
4632428N05Rik	0.08	1.06022	0.793846	1.31664	0.0836637	1.30412	0.127746	1.18521	0.386256	1.5917	0.0441529	1.61103	0.000213446	0.912024	0.667977	1.29606	0.00973136	1.11893	0.540771	1.44118	0.00224599
4632434I11Rik	#N/A	#N/A	#N/A	#N/A	#N/A	#N/A	#N/A	#N/A	#N/A	#N/A	#N/A	5.85579	3.60855e-20	#N/A	#N/A	4.88082	4.93817e-23	#N/A	#N/A	3.42283	1.3645e-11
4732418C07Rik	0.49	0.997942	0.999927	1.02727	0.829698	0.993027	0.999547	0.866217	0.113339	0.91578	0.382936	0.921384	0.392388	0.829582	0.0200737	0.849832	0.00736133	0.984398	0.908681	0.880427	0.0934085
4732471D19Rik	0.18	0.701077	0.00616982	0.908919	0.592679	0.858688	0.280935	0.831586	0.197863	0.71452	0.0119224	0.588055	2.38169e-05	0.650337	6.04416e-05	0.44576	2.21095e-17	0.874313	0.326462	0.38493	1.82065e-18
4732490B19Rik	#N/A	#N/A	#N/A	#N/A	#N/A	#N/A	#N/A	#N/A	#N/A	#N/A	#N/A	#N/A	#N/A	#N/A	#N/A	8.85631	1.54393e-15	#N/A	#N/A	4.7773	3.14866e-08
4732491K20Rik	#N/A	#N/A	#N/A	#N/A	#N/A	#N/A	#N/A	#N/A	#N/A	#N/A	#N/A	#N/A	#N/A	#N/A	#N/A	#N/A	#N/A	#N/A	#N/A	2.48087	5.43626e-05
4831426I19Rik	0.07	0.923294	0.766851	0.400362	6.82746e-08	0.531055	0.0012557	1.56203	0.0047827	0.500571	0.000858801	0.544524	0.0104954	0.9946	1	0.416969	2.8854e-09	0.708316	0.117858	0.180121	2.66676e-19
4831440E17Rik	0.08	0.910537	0.71103	1.24395	0.412369	1.08023	0.832054	1.22219	0.433643	0.919114	0.7779	0.891473	0.597187	1.0716	0.796866	0.908657	0.61359	1.6625	0.00760474	0.647362	0.0248724
4833403I15Rik	0.05	1.10558	0.817081	1.38387	0.186906	1.22779	0.52079	0.947761	0.847395	0.661162	0.16463	1.19359	0.6135	1.23834	0.491383	1.35756	0.113923	1.44423	0.135947	0.887872	0.515987
4833418N02Rik	0.09	1.31795	0.370862	1.02955	0.960696	0.355374	0.000325171	0.881324	0.773531	1.27588	0.414022	1.10583	0.722216	1.52507	0.0249298	1.48511	0.0275133	1.37089	0.166499	1.01082	0.996263
4833419F23Rik	#N/A	#N/A	#N/A	#N/A	#N/A	#N/A	#N/A	#N/A	#N/A	#N/A	#N/A	#N/A	#N/A	#N/A	#N/A	#N/A	#N/A	#N/A	#N/A	#N/A	#N/A
4833420G17Rik	0.73	1.34251	0.00267506	0.33408	8.9715e-17	1.10668	0.326263	0.280628	1.22818e-43	0.478379	1.25628e-10	1.16868	0.054016	0.643741	0.00120182	0.702305	0.00347807	0.323338	1.73951e-34	0.364537	9.7968e-37
4833439L19Rik	4.9	0.708996	0.00044624	0.883703	0.321015	0.866084	0.220943	0.956971	0.820297	0.717142	0.00191237	0.535524	1.67152e-10	0.960041	0.736079	0.583321	1.38664e-12	0.629489	1.45548e-06	0.460611	2.28643e-18
4833442J19Rik	0.09	1.54245	0.0601974	1.44018	0.130894	1.04171	0.938447	1.08807	0.824913	1.82256	0.00331491	1.4616	0.0414896	1.29561	0.242849	1.39135	0.042918	1.43675	0.0889713	3.29648	2.83336e-16
4921504E06Rik	0.05	#N/A	#N/A	1.43681	0.167521	1.19877	0.657697	#N/A	#N/A	#N/A	#N/A	#N/A	#N/A	3.48764	2.54585e-12	2.87429	4.55374e-09	1.98812	0.00713309	1.13708	0.700431
4921507L20Rik	#N/A	#N/A	#N/A	#N/A	#N/A	#N/A	#N/A	#N/A	#N/A	#N/A	#N/A	#N/A	#N/A	#N/A	#N/A	#N/A	#N/A	#N/A	#N/A	#N/A	#N/A
4921507P07Rik	0.08	1.18506	0.50303	0.97771	0.940447	0.949166	0.851028	1.11124	0.792944	0.853132	0.585518	1.21953	0.336147	1.47163	0.0414231	1.81275	2.66833e-05	1.00215	1	1.27286	0.197634
4921508A21Rik	#N/A	1.15501	0.7324	#N/A	#N/A	0.889324	0.842653	#N/A	#N/A	0.875918	0.740925	1.01497	1	#N/A	#N/A	0.818129	0.398148	1.1958	0.66006	0.755359	0.260766
4921513D23Rik	0.55	1.22634	0.0125295	0.887977	0.150749	0.967484	0.780692	0.916108	0.33342	1.08546	0.338676	1.05242	0.609097	1.11084	0.168705	1.02699	0.712965	1.09544	0.271626	0.907566	0.144411
4921517L17Rik	#N/A	2.07792	0.000721623	#N/A	#N/A	1.29696	0.531007	#N/A	#N/A	1.00959	1	0.962007	0.896728	0.852901	0.612394	1.19759	0.460086	#N/A	#N/A	1.49789	0.0537913
4921524J17Rik	0.51	0.823391	0.179553	0.802503	0.0776271	0.768899	0.0398088	1.02036	0.913122	0.67185	0.00367113	0.598582	2.07829e-05	0.820997	0.0783624	0.765077	0.00575272	0.835	0.165095	0.89241	0.33807
4921530L18Rik	#N/A	#N/A	#N/A	#N/A	#N/A	#N/A	#N/A	#N/A	#N/A	#N/A	#N/A	1.74268	0.0501212	1.83373	0.0447676	1.84447	0.0100847	#N/A	#N/A	1.31688	0.417828
4921531C22Rik	0.09	1.3201	0.241528	1.15651	0.617173	1.03685	0.916556	0.931762	0.872612	0.960117	0.929981	1.36972	0.0917994	1.43521	0.0504686	1.16539	0.404316	1.10053	0.742021	1.11069	0.584756
4922501C03Rik	0.08	1.38323	0.0225692	0.84646	0.290973	1.02677	0.945658	0.935998	0.749783	1.20907	0.212208	1.2746	0.0508322	1.78822	7.83829e-08	1.19808	0.0624346	1.4133	0.00378229	1.08212	0.501801
4930402H24Rik	0.14	2.73448	4.92808e-22	0.831381	0.25313	1.17984	0.276022	1.24171	0.148893	1.40248	0.0124337	2.42269	4.40877e-09	2.53052	1.11322e-17	2.36148	1.49029e-24	1.05599	0.76722	1.0091	0.962004
4930404I05Rik	#N/A	#N/A	#N/A	#N/A	#N/A	#N/A	#N/A	#N/A	#N/A	#N/A	#N/A	#N/A	#N/A	#N/A	#N/A	#N/A	#N/A	#N/A	#N/A	#N/A	#N/A
4930404N11Rik	0.39	0.970336	0.950386	0.773414	0.147348	0.910806	0.716454	1.04777	0.879694	0.823027	0.410668	0.737606	0.065215	0.84914	0.454498	0.770413	0.076396	0.783116	0.21628	0.792407	0.155994
4930405P13Rik	#N/A	0.857784	0.800104	#N/A	#N/A	0.814203	0.73625	2.48523	0.0105995	#N/A	#N/A	0.57743	0.150938	0.550896	0.139514	0.537125	0.0660089	#N/A	#N/A	0.76302	0.470699
4930406D18Rik	#N/A	#N/A	#N/A	#N/A	#N/A	#N/A	#N/A	#N/A	#N/A	#N/A	#N/A	#N/A	#N/A	#N/A	#N/A	#N/A	#N/A	#N/A	#N/A	#N/A	#N/A
4930412C18Rik	#N/A	#N/A	#N/A	#N/A	#N/A	#N/A	#N/A	#N/A	#N/A	#N/A	#N/A	#N/A	#N/A	#N/A	#N/A	2.64163	0.000334338	#N/A	#N/A	2.11208	0.0246266
4930413F20Rik	#N/A	#N/A	#N/A	#N/A	#N/A	#N/A	#N/A	#N/A	#N/A	#N/A	#N/A	#N/A	#N/A	#N/A	#N/A	#N/A	#N/A	#N/A	#N/A	#N/A	#N/A
4930413G21Rik	0.12	0.871074	0.751572	1.00845	0.965339	0.598292	0.0513627	1.46228	0.0598347	1.09844	0.692431	1.43344	0.0262938	0.739547	0.216733	1.11275	0.51978	0.945949	0.927813	1.04384	0.752211
4930414L22Rik	0.07	0.771436	0.341922	0.867024	0.647934	0.855593	0.697963	1.30842	0.3006	0.853507	0.644618	0.938771	0.835726	0.91802	0.799154	0.972715	0.888666	1.24444	0.38815	0.866261	0.512552
4930415O20Rik	2.64	0.198639	7.42032e-27	0.378201	1.995e-13	0.936381	0.712618	0.954964	0.861155	0.150414	5.94374e-29	0.199535	4.79177e-26	0.241336	4.09259e-18	0.24108	4.24604e-32	0.199371	1.82487e-25	0.183219	1.22975e-32
4930420K17Rik	0.42	1.38721	0.0162744	1.14279	0.460844	1.14485	0.480044	0.996404	1	1.33801	0.0554195	1.72224	4.02474e-06	1.5266	0.00143772	1.72108	7.11311e-09	1.16597	0.311599	1.73976	8.27383e-08
4930422G04Rik	#N/A	#N/A	#N/A	#N/A	#N/A	3.05289	4.41585e-05	#N/A	#N/A	#N/A	#N/A	2.03591	0.0124872	#N/A	#N/A	1.07798	0.746635	#N/A	#N/A	1.14026	0.55738
4930427A07Rik	0.03	1.37456	0.273557	#N/A	#N/A	2.87892	0.000131824	0.901879	0.891735	2.18327	0.0134037	2.29433	0.000222888	2.15897	0.000863217	1.21412	0.382083	1.66756	0.0847823	1.94311	0.00181427
4930430F08Rik	0.07	1.07393	0.717385	0.968278	0.975276	1.11463	0.670144	1.12361	0.689956	0.641369	0.116715	1.08866	0.638793	1.14758	0.551004	1.16521	0.301933	1.25597	0.283281	1.12328	0.488718
4930433N12Rik	#N/A	#N/A	#N/A	#N/A	#N/A	#N/A	#N/A	#N/A	#N/A	#N/A	#N/A	#N/A	#N/A	#N/A	#N/A	#N/A	#N/A	#N/A	#N/A	#N/A	#N/A
4930441O14Rik	#N/A	#N/A	#N/A	#N/A	#N/A	#N/A	#N/A	#N/A	#N/A	#N/A	#N/A	#N/A	#N/A	#N/A	#N/A	#N/A	#N/A	#N/A	#N/A	#N/A	#N/A
4930444A02Rik	0.3	1.09348	0.531685	1.11082	0.412387	0.968935	0.831797	1.11277	0.461342	0.944508	0.687051	0.880598	0.214771	1.00016	1	0.980068	0.84842	1.11602	0.346635	1.09583	0.318518
4930453N24Rik	1.5	0.806304	0.0245123	0.995734	1	0.942973	0.629875	0.776356	0.00897463	0.788617	0.016735	0.641184	1.25533e-07	0.75929	0.00110647	0.665972	4.45925e-09	0.726204	0.000145877	0.708071	7.0939e-06
4930455C21Rik	0.61	0.921283	0.519234	1.48322	4.81339e-08	0.902608	0.307646	1.3374	0.000740955	1.07397	0.592166	0.826428	0.0593186	0.893517	0.231215	0.822891	0.0033682	1.03397	0.77472	0.944253	0.503232
4930455F23Rik	0.38	1.67407	1.71592e-05	1.10496	0.51909	0.939738	0.719333	1.32518	0.022724	1.77227	1.2174e-06	1.36454	0.00549001	1.99208	1.66513e-11	1.44123	4.47835e-05	1.57213	3.91873e-05	1.83054	7.43076e-11
4930470H14Rik	0.31	0.531756	0.000247912	1.06662	0.787877	0.616517	0.0147107	0.71374	0.0932642	0.580244	0.00381055	0.422901	1.95116e-06	0.514322	2.23037e-05	0.576228	0.000202454	0.640614	0.0182621	0.219934	1.04216e-13
4930471M23Rik	0.36	0.872054	0.19873	1.01625	0.929134	1.25822	0.0234932	1.058	0.702198	1.01517	0.936379	0.944297	0.55992	1.14585	0.123283	1.19807	0.00929632	1.26229	0.0088976	1.32309	0.00064204
4930473A06Rik	0.02	1.70549	0.0446412	1.16164	0.764532	1.12631	0.877036	1.00115	0.996441	1.59124	0.158097	1.32946	0.349889	1.16004	0.730696	1.37513	0.184671	1.9608	0.00516927	1.24281	0.456261
4930481A15Rik	0.07	0.902579	0.862161	1.00723	1	1.15142	0.743833	#N/A	#N/A	0.386852	0.0162607	1.14955	0.761781	2.37047	0.000626764	4.03704	4.62885e-17	0.893884	0.879603	0.407826	0.00330648
4930483K19Rik	#N/A	#N/A	#N/A	#N/A	#N/A	#N/A	#N/A	#N/A	#N/A	#N/A	#N/A	#N/A	#N/A	#N/A	#N/A	#N/A	#N/A	#N/A	#N/A	#N/A	#N/A
4930503L19Rik	0.04	#N/A	#N/A	3.87853	8.52294e-13	#N/A	#N/A	#N/A	#N/A	1.42476	0.257423	1.04525	0.96032	#N/A	#N/A	1.11932	0.673199	4.97351	5.44203e-15	1.21646	0.41435
4930506M07Rik	0.8	0.950327	0.579775	1.07468	0.452272	1.00599	0.973394	0.996114	0.986791	0.947396	0.573501	0.890373	0.206969	1.00351	0.978908	1.13576	0.0364682	1.12723	0.108261	1.22901	0.000654043
4930511M06Rik	0.09	0.831233	0.338109	1.07035	0.758854	0.841883	0.546228	0.890278	0.648026	0.996646	1	0.81006	0.231896	0.831384	0.323286	0.629549	0.00202726	0.928343	0.807956	0.801501	0.153103
4930519F09Rik	#N/A	#N/A	#N/A	#N/A	#N/A	1.34807	0.481344	1.37767	0.444317	#N/A	#N/A	#N/A	#N/A	1.04515	0.986743	0.716921	0.172698	#N/A	#N/A	0.684168	0.151817
4930520O04Rik	#N/A	#N/A	#N/A	#N/A	#N/A	#N/A	#N/A	#N/A	#N/A	#N/A	#N/A	#N/A	#N/A	#N/A	#N/A	#N/A	#N/A	#N/A	#N/A	#N/A	#N/A
4930523C07Rik	0.08	0.99732	0.980038	1.12938	0.490485	1.3196	0.0805415	0.979309	0.965978	1.24978	0.196485	1.00235	0.98827	0.957336	0.84601	0.894936	0.426519	1.18122	0.311104	1.14834	0.250098
4930525G20Rik	0.05	1.07297	0.856685	0.928046	0.789937	0.875652	0.673361	0.777832	0.438354	0.726461	0.272355	0.726007	0.130968	0.712812	0.200281	0.430757	5.55587e-05	0.766747	0.327232	0.427593	0.000188739
4930526I15Rik	0.19	1.03106	0.9549	0.992593	1	0.911084	0.788442	0.762246	0.317616	1.00828	0.991638	1.41583	0.0545316	0.881802	0.614986	1.04886	0.822697	0.972633	0.958603	1.1212	0.532724
4930528F23Rik	#N/A	#N/A	#N/A	#N/A	#N/A	#N/A	#N/A	#N/A	#N/A	#N/A	#N/A	#N/A	#N/A	#N/A	#N/A	#N/A	#N/A	#N/A	#N/A	#N/A	#N/A
4930534B04Rik	#N/A	1.59228	0.0307199	#N/A	#N/A	1.90538	0.00552403	1.01644	1	1.5446	0.076551	1.91913	0.00155208	1.64517	0.0223366	1.82809	0.000105493	1.62305	0.0270604	1.72035	0.00186533
4930539J05Rik	0.27	0.634867	0.180889	1.37377	0.132099	1.22702	0.428808	1.26759	0.400777	0.9428	0.941616	0.818927	0.3982	0.712207	0.236385	1.07344	0.75067	1.07669	0.838381	0.865927	0.544739
4930547N16Rik	#N/A	#N/A	#N/A	#N/A	#N/A	#N/A	#N/A	#N/A	#N/A	#N/A	#N/A	#N/A	#N/A	#N/A	#N/A	#N/A	#N/A	#N/A	#N/A	#N/A	#N/A
4930555I21Rik	#N/A	#N/A	#N/A	#N/A	#N/A	#N/A	#N/A	#N/A	#N/A	#N/A	#N/A	#N/A	#N/A	#N/A	#N/A	1.54406	0.072754	#N/A	#N/A	1.17787	0.62594
4930556M19Rik	0.08	1.25589	0.28883	1.3193	0.207866	0.420704	0.000113745	0.740278	0.244734	0.618586	0.0456936	0.988017	0.971171	1.15749	0.511134	1.08227	0.666405	0.55686	0.00927747	0.365226	1.04225e-06
4930565N06Rik	0.05	0.708971	0.225271	#N/A	#N/A	0.889642	0.723354	0.80176	0.522355	0.440115	0.0143076	0.379212	0.000472279	0.50176	0.00543592	0.901176	0.685144	1.09908	0.801656	0.128485	1.74234e-14
4930572J05Rik	0.24	0.741539	0.0835656	1.03355	0.90529	0.803811	0.284742	0.889589	0.687212	0.885313	0.592052	0.680748	0.0106953	0.711559	0.0645753	0.633122	0.000403817	1.00932	0.985873	0.889896	0.423646
4930578N16Rik	#N/A	#N/A	#N/A	#N/A	#N/A	#N/A	#N/A	#N/A	#N/A	#N/A	#N/A	#N/A	#N/A	#N/A	#N/A	#N/A	#N/A	#N/A	#N/A	1.77925	0.0175719
4930579G18Rik	0.08	1.09329	0.814774	1.07132	0.872445	0.886796	0.760389	0.960211	0.964658	1.04195	0.920901	0.872279	0.63364	1.2597	0.353998	1.01114	0.961153	1.40624	0.163589	0.698297	0.165086
4930579G22Rik	#N/A	#N/A	#N/A	#N/A	#N/A	#N/A	#N/A	#N/A	#N/A	#N/A	#N/A	#N/A	#N/A	#N/A	#N/A	#N/A	#N/A	#N/A	#N/A	2.09747	0.00534742
4930579G24Rik	#N/A	#N/A	#N/A	#N/A	#N/A	2.0751	0.00987777	#N/A	#N/A	#N/A	#N/A	1.83651	0.0111913	#N/A	#N/A	1.20103	0.526757	#N/A	#N/A	1.56669	0.0471369
4930581F22Rik	0.04	0.866682	0.729702	#N/A	#N/A	0.691139	0.243889	1.18889	0.554091	0.656146	0.214164	6.0477	5.97225e-21	1.48035	0.0924374	5.36735	6.37595e-24	0.759171	0.386696	2.96274	7.39082e-14
4931406C07Rik	0.57	1.462	1.50558e-05	1.05928	0.623532	1.3294	0.00289256	1.06264	0.576041	1.56529	1.63414e-07	1.9085	3.4676e-17	1.79328	9.41133e-15	2.75144	1.96679e-64	1.26747	0.00583751	1.38708	1.31627e-05
4931406P16Rik	0.26	0.950025	0.652851	0.953044	0.674625	1.10375	0.328502	0.880165	0.245627	1.06211	0.621334	0.860213	0.156251	0.874231	0.114055	0.844606	0.00759458	1.0172	0.911184	0.851134	0.0607826
4931408A02Rik	#N/A	#N/A	#N/A	#N/A	#N/A	#N/A	#N/A	#N/A	#N/A	#N/A	#N/A	6.18403	1.58811e-11	#N/A	#N/A	4.72509	3.16421e-10	#N/A	#N/A	8.78224	7.58713e-21
4931414P19Rik	0.07	1.58131	0.0154681	1.36153	0.127164	0.965821	0.946879	1.23854	0.312441	1.23108	0.346603	1.34537	0.0620469	1.38123	0.0651333	1.33104	0.05312	1.55387	0.00678898	1.77182	1.21148e-05
4931428F04Rik	#N/A	#N/A	#N/A	#N/A	#N/A	#N/A	#N/A	#N/A	#N/A	#N/A	#N/A	#N/A	#N/A	#N/A	#N/A	#N/A	#N/A	#N/A	#N/A	#N/A	#N/A
4932411L15	0.1	0.803628	0.248046	1.25043	0.271943	1.43084	0.0541852	1.03253	0.951192	0.985195	0.985794	0.987951	0.977952	0.702068	0.0448813	0.939824	0.719076	0.917993	0.73101	0.410582	8.99418e-08
4932415G12Rik	0.12	1.00839	0.970222	0.693872	0.0325738	0.778583	0.135772	0.657143	0.0251211	0.780339	0.183017	0.863686	0.364429	0.939421	0.712406	0.522388	1.74882e-07	0.504221	1.85487e-05	0.933568	0.609834
4932416H05Rik	#N/A	#N/A	#N/A	#N/A	#N/A	#N/A	#N/A	#N/A	#N/A	#N/A	#N/A	#N/A	#N/A	#N/A	#N/A	#N/A	#N/A	#N/A	#N/A	1.7648	0.0119086
4932425I24Rik	#N/A	#N/A	#N/A	#N/A	#N/A	#N/A	#N/A	#N/A	#N/A	16.4107	1.05647e-16	#N/A	#N/A	#N/A	#N/A	#N/A	#N/A	#N/A	#N/A	#N/A	#N/A
4932438A13Rik	0.25	1.07915	0.442994	0.894057	0.190808	0.884849	0.107567	1.14964	0.0677169	0.932585	0.426648	0.876647	0.198399	1.0706	0.381127	0.938878	0.286339	1.15854	0.0877339	0.608846	1.24605e-16
4933403F05Rik	0.28	1.1842	0.196057	0.755261	7.90805e-05	0.757717	0.00022519	0.834487	0.0249925	0.705162	1.75995e-05	1.05076	0.617959	1.18219	0.0122061	1.14278	0.0193629	0.719259	3.69949e-06	0.584852	1.97903e-16
4933403G14Rik	0.03	0.939433	0.833373	#N/A	#N/A	#N/A	#N/A	#N/A	#N/A	1.03102	1	0.695956	0.240253	#N/A	#N/A	0.970481	0.92644	1.08286	0.857184	1.09046	0.773668
4933404K08Rik	#N/A	#N/A	#N/A	#N/A	#N/A	#N/A	#N/A	#N/A	#N/A	#N/A	#N/A	#N/A	#N/A	#N/A	#N/A	#N/A	#N/A	#N/A	#N/A	#N/A	#N/A
4933404M02Rik	#N/A	#N/A	#N/A	#N/A	#N/A	#N/A	#N/A	#N/A	#N/A	#N/A	#N/A	#N/A	#N/A	#N/A	#N/A	#N/A	#N/A	#N/A	#N/A	6.31932	1.35765e-08
4933404O12Rik	0.32	0.628365	4.07026e-05	0.860547	0.187167	0.894816	0.354364	0.962653	0.789029	0.605906	8.60456e-06	0.423731	1.99986e-17	0.734257	0.013591	0.51285	2.90299e-15	0.785875	0.0359022	0.337933	8.10665e-30
4933406C10Rik	#N/A	#N/A	#N/A	#N/A	#N/A	#N/A	#N/A	#N/A	#N/A	#N/A	#N/A	#N/A	#N/A	#N/A	#N/A	#N/A	#N/A	#N/A	#N/A	#N/A	#N/A
4933407C03Rik	1.24	0.702924	5.34163e-05	0.738164	0.00011995	0.813084	0.0335687	0.930399	0.498845	0.61962	1.78971e-08	0.591469	1.40248e-09	0.697682	6.48336e-06	0.694161	1.17184e-08	0.768285	0.00125082	0.597582	3.6823e-11
4933407H18Rik	0.18	1.21892	0.0487532	0.945022	0.648612	1.20452	0.0987641	0.814045	0.0768832	1.06986	0.599195	1.26919	0.0276918	1.23491	0.0296963	1.07491	0.404792	1.03385	0.841143	0.879409	0.124095
4933407K13Rik	0.03	1.13417	0.710352	#N/A	#N/A	0.851384	0.682987	#N/A	#N/A	0.893761	0.808571	1.04928	0.870652	1.14317	0.59823	1.13629	0.520309	0.928536	0.885274	1.23158	0.311663
4933411K20Rik	0.19	1.05981	0.611074	1.07316	0.582653	1.03839	0.761186	1.09371	0.50553	1.03547	0.814266	0.989727	0.978134	0.96454	0.796508	1.1663	0.0355397	1.11975	0.29542	1.1171	0.202427
4933412E12Rik	#N/A	#N/A	#N/A	#N/A	#N/A	#N/A	#N/A	#N/A	#N/A	#N/A	#N/A	#N/A	#N/A	#N/A	#N/A	#N/A	#N/A	#N/A	#N/A	#N/A	#N/A
4933421E11Rik	0.18	1.30393	0.0246501	1.06085	0.775548	1.16833	0.306837	0.893769	0.525372	0.99394	0.991759	1.07457	0.563991	1.25467	0.0458099	1.29922	0.00491857	1.10944	0.465655	1.33874	0.00228244
4933421O10Rik	0.14	0.859209	0.467872	1.50941	0.00272001	0.680252	0.0521593	0.870293	0.590489	1.05118	0.80704	0.846112	0.352475	0.939741	0.814544	0.75711	0.0614919	1.05416	0.779556	0.580926	0.000448522
4933424B01Rik	0.49	0.780134	0.012793	1.00145	0.987935	1.23638	0.0410351	0.993811	0.9979	0.855589	0.162582	0.941715	0.562155	0.892132	0.272496	0.943628	0.488639	0.964097	0.782935	0.837795	0.0368525
4933426M11Rik	0.79	1.18408	0.0319349	0.898337	0.224974	1.12291	0.176076	1.15833	0.0623219	0.986163	0.919782	1.20801	0.0229955	1.21017	0.00356284	1.51059	7.72585e-14	1.01843	0.854142	1.15702	0.0222422
4933427D14Rik	0.11	1.43052	0.00162014	1.06001	0.773895	1.05574	0.779983	1.18407	0.278221	1.3796	0.0152788	1.51004	5.65073e-05	1.61007	8.00899e-06	1.44143	1.72992e-05	1.31445	0.0182621	1.42382	0.000178475
4933427G17Rik	#N/A	#N/A	#N/A	#N/A	#N/A	#N/A	#N/A	#N/A	#N/A	#N/A	#N/A	#N/A	#N/A	#N/A	#N/A	#N/A	#N/A	#N/A	#N/A	#N/A	#N/A
4933431E20Rik	0.17	1.90302	2.74245e-09	1.08763	0.628099	1.49325	8.67985e-05	0.807142	0.0950045	1.15268	0.282407	1.66141	1.85462e-07	2.10547	6.43632e-19	1.91912	3.86165e-20	1.05773	0.709702	1.54267	7.0706e-07
4933432B09Rik	#N/A	1.78285	0.0373167	#N/A	#N/A	0.780004	0.478569	#N/A	#N/A	1.50461	0.134935	1.5216	0.0537058	1.48409	0.0862483	1.14961	0.573571	1.16254	0.67372	1.47175	0.0560911
4933433P14Rik	0.21	1.16578	0.233482	1.03777	0.826376	0.964419	0.879173	0.975891	0.931335	1.03335	0.827069	1.05467	0.674684	1.04355	0.723643	1.01468	0.837831	1.00103	0.993047	1.02995	0.787762
4933434E20Rik	2.31	0.87547	0.103697	1.01304	0.930101	0.859647	0.0510402	0.978031	0.869971	0.906386	0.298554	0.782138	0.00341049	0.890132	0.11369	0.802652	9.14446e-05	0.96464	0.723569	0.821221	0.00241112
4933436C20Rik	#N/A	#N/A	#N/A	#N/A	#N/A	#N/A	#N/A	#N/A	#N/A	#N/A	#N/A	#N/A	#N/A	#N/A	#N/A	#N/A	#N/A	#N/A	#N/A	#N/A	#N/A
4933437F05Rik	#N/A	#N/A	#N/A	#N/A	#N/A	#N/A	#N/A	#N/A	#N/A	#N/A	#N/A	#N/A	#N/A	#N/A	#N/A	#N/A	#N/A	#N/A	#N/A	#N/A	#N/A
4933439C10Rik	0.19	0.914214	0.714325	0.936944	0.844094	0.626927	0.0237502	1.10046	0.756274	1.16367	0.558999	0.933739	0.721053	1.51897	0.0132955	0.651921	0.00336245	1.14771	0.524675	0.672995	0.00984195
4933439F18Rik	1.68	0.840538	0.0356068	0.924987	0.403809	0.886093	0.120464	1.00204	0.993117	0.629499	7.88405e-11	0.699405	5.95606e-07	0.816164	0.00185143	0.667291	9.94173e-16	0.951225	0.590902	0.535991	2.97119e-22
4933439K11Rik	#N/A	#N/A	#N/A	#N/A	#N/A	#N/A	#N/A	#N/A	#N/A	#N/A	#N/A	#N/A	#N/A	#N/A	#N/A	#N/A	#N/A	#N/A	#N/A	#N/A	#N/A
5031425E22Rik	0.2	1.01327	0.996326	1.02357	0.928745	0.939488	0.778224	1.34505	0.0178432	0.970919	0.902494	0.931412	0.590339	1.25588	0.0332358	0.974419	0.809242	1.2797	0.059037	0.839299	0.121755
5031434O11Rik	#N/A	#N/A	#N/A	#N/A	#N/A	#N/A	#N/A	#N/A	#N/A	#N/A	#N/A	#N/A	#N/A	1.49337	0.143471	#N/A	#N/A	#N/A	#N/A	0.995722	1
5031439G07Rik	0.33	0.931485	0.50938	0.993049	0.972929	1.20037	0.0848303	0.999497	1	0.806346	0.0627728	0.979193	0.848661	0.787276	0.00517214	1.22789	0.0064807	0.976044	0.857312	0.882737	0.121259
5033406O09Rik	#N/A	#N/A	#N/A	#N/A	#N/A	#N/A	#N/A	#N/A	#N/A	3.07632	0.000165424	2.29556	0.000410651	5.32093	3.68053e-18	2.89606	5.50217e-08	#N/A	#N/A	5.1581	1.31453e-17
5033411D12Rik	#N/A	#N/A	#N/A	#N/A	#N/A	#N/A	#N/A	#N/A	#N/A	#N/A	#N/A	2.39491	0.00150869	#N/A	#N/A	#N/A	#N/A	#N/A	#N/A	#N/A	#N/A
5033414D02Rik	0.55	1.793	7.72921e-07	1.2512	0.0839581	1.20088	0.186035	1.30376	0.0392976	1.53401	0.00194008	1.76706	5.61273e-08	1.74408	9.99125e-08	1.73334	4.3436e-10	1.25835	0.0711369	1.91662	6.3964e-13
5133401N09Rik	0.56	1.04944	0.747534	0.896706	0.467811	1.0963	0.578763	1.43887	0.000701693	0.873586	0.387589	1.16312	0.18953	1.22933	0.0727693	1.15008	0.173629	1.09083	0.56627	1.16085	0.154203
5330417C22Rik	6.37	1.08436	0.403339	1.08151	0.41429	0.747963	2.04599e-05	1.19778	0.0111985	1.31785	0.00128565	0.907241	0.222314	1.31534	1.47945e-05	1.20395	0.000372127	1.50061	7.46078e-11	1.2471	0.000348109
5330426P16Rik	#N/A	#N/A	#N/A	#N/A	#N/A	#N/A	#N/A	#N/A	#N/A	#N/A	#N/A	#N/A	#N/A	#N/A	#N/A	1.14923	0.60755	#N/A	#N/A	#N/A	#N/A
5430405H02Rik	#N/A	1.67399	0.0271114	#N/A	#N/A	#N/A	#N/A	#N/A	#N/A	#N/A	#N/A	1.108	0.715561	#N/A	#N/A	#N/A	#N/A	#N/A	#N/A	0.923296	0.898577
5430407P10Rik	0.82	0.795508	0.0811571	0.863714	0.308644	0.725852	0.00575137	0.865423	0.317971	0.710842	0.00756043	0.783613	0.0402093	0.695699	0.000525108	0.720527	0.000370103	0.66905	0.000727339	0.645364	1.22211e-05
5430411K18Rik	0.24	0.931309	0.536299	0.888547	0.232524	0.849627	0.107721	1.01333	0.938203	0.905248	0.341671	0.785434	0.0183835	0.951453	0.618887	0.900132	0.130516	0.986158	0.94127	0.627027	1.47251e-09
5430416N02Rik	0.31	0.602892	0.0257192	1.00566	1	0.995257	1	0.872527	0.665207	0.831108	0.511474	0.939241	0.79512	1.02724	0.947045	0.710347	0.0466125	0.995878	1	1.06219	0.804017
5430416O09Rik	#N/A	#N/A	#N/A	#N/A	#N/A	#N/A	#N/A	#N/A	#N/A	#N/A	#N/A	#N/A	#N/A	#N/A	#N/A	#N/A	#N/A	#N/A	#N/A	#N/A	#N/A
5430417L22Rik	0.44	0.844132	0.225291	1.01542	0.943045	0.935569	0.718485	0.962176	0.87355	1.03121	0.843321	0.738106	0.00960267	0.814321	0.0978086	0.726568	0.0019769	0.993576	1	0.779023	0.0218929
5430419D17Rik	0.37	0.289762	1.46197e-06	0.82436	0.368004	0.474662	0.000738174	0.178347	6.93853e-18	0.25702	2.63761e-10	0.120344	3.26055e-17	0.146647	1.55449e-14	0.0702502	3.55764e-41	0.236581	3.58703e-10	0.0318171	1.20007e-49
5430435G22Rik	0.08	1.12484	0.532373	0.984676	1	1.33597	0.122494	0.90704	0.815143	1.07602	0.802663	1.78932	7.44803e-05	0.731305	0.142075	1.18713	0.250272	0.899636	0.764306	1.38286	0.0319428
5430437J10Rik	0.07	#N/A	#N/A	#N/A	#N/A	1.03184	1	1.42103	0.593301	#N/A	#N/A	#N/A	#N/A	#N/A	#N/A	#N/A	#N/A	0.914098	0.93428	#N/A	#N/A
5430437P03Rik	1.52	1.07655	0.406573	1.20249	0.0259783	1.1875	0.0171315	1.07763	0.404096	1.08605	0.344089	1.07713	0.36598	1.12453	0.0816049	1.07966	0.19448	1.2069	0.010551	1.19237	0.00302876
5530601H04Rik	0.05	0.999041	0.988173	1.11201	0.669507	1.22067	0.357128	0.891496	0.806012	0.828483	0.541134	0.991847	1	1.00125	1	0.982886	1	1.02609	0.935878	0.921695	0.748971
5730403B10Rik	1.02	1.33456	0.000983101	0.844676	0.0427576	0.927192	0.437315	0.900662	0.273792	1.10297	0.296239	1.28666	0.00192297	1.08477	0.347778	1.0398	0.619755	0.754781	0.000313119	0.7764	0.000314104
5730405O15Rik	#N/A	#N/A	#N/A	#N/A	#N/A	#N/A	#N/A	#N/A	#N/A	#N/A	#N/A	#N/A	#N/A	#N/A	#N/A	#N/A	#N/A	#N/A	#N/A	#N/A	#N/A
5730409E04Rik	0.24	0.886562	0.417231	0.997984	0.98617	0.874959	0.360853	0.857764	0.34122	0.882173	0.41271	1.06142	0.676214	0.872042	0.26156	0.937124	0.53901	0.941446	0.712082	0.860265	0.153924
5730419I09Rik	0.22	1.24462	0.040365	0.983412	0.955761	0.982982	0.959407	0.879195	0.370595	0.980715	0.948116	1.01652	0.860546	0.961877	0.815858	0.912708	0.342214	1.18099	0.0997166	0.991286	1
5730437N04Rik	3.41	1.08956	0.400168	1.17059	0.138181	1.10209	0.326247	1.38453	0.000131652	1.34186	0.00040898	1.16287	0.14971	1.2097	0.0132065	1.1809	0.0110602	1.15591	0.0976703	1.20111	0.0155998
5730455O13Rik	0.64	0.764925	0.0629615	1.22398	0.234348	1.06846	0.72241	0.826353	0.155725	0.999372	1	0.554119	1.77562e-06	0.84392	0.171538	0.477026	1.92056e-13	1.02817	0.914919	0.551002	2.88181e-08
5730455P16Rik	0.51	0.810629	0.0610425	0.95739	0.736074	0.802954	0.0205704	0.984473	0.92398	0.810311	0.0497895	0.570763	1.06487e-10	0.796215	0.00927739	0.631281	1.28106e-10	0.922204	0.4735	0.505963	1.95153e-17
5730469M10Rik	0.99	1.3431	0.0100612	1.05397	0.710757	0.989557	0.979856	0.964033	0.85385	1.18027	0.153463	1.19678	0.103023	1.5005	1.71098e-05	1.26804	0.00652852	0.696637	0.0010016	0.840845	0.0841216
5730480H06Rik	0.06	0.940215	0.917684	#N/A	#N/A	1.31993	0.419554	0.922899	0.896719	1.1411	0.691391	0.983808	1	1.29298	0.398031	0.867972	0.632067	1.29213	0.4127	1.03308	0.911536
5730494M16Rik	0.06	1.87718	3.52841e-08	1.56151	2.04059e-05	1.31792	0.0590962	1.04841	0.831705	2.0861	5.18284e-10	1.78165	1.6892e-07	1.86075	1.8653e-08	1.32467	0.0130603	1.47846	0.00259482	1.66309	9.42255e-07
5730494N06Rik	0.91	0.943859	0.668136	1.27132	0.014036	1.08101	0.531993	1.19817	0.0770138	1.11723	0.376315	1.19575	0.0672869	0.968658	0.802636	1.45317	2.34705e-07	1.29137	0.00443438	1.26927	0.00371509
5730507C01Rik	#N/A	1.30278	0.295219	1.63123	0.0321161	1.46333	0.198004	#N/A	#N/A	1.36196	0.292984	2.11014	0.000988503	1.08429	0.766337	1.13942	0.620791	1.81582	0.00347547	1.5252	0.0285681
5730508B09Rik	0.62	0.65949	0.00127541	1.72198	7.69583e-11	0.785708	0.0403191	0.884839	0.343522	0.870362	0.284416	0.565919	9.96033e-08	0.546498	2.31769e-10	0.502775	4.70443e-17	0.662037	0.000470173	0.687157	0.000287507
5730528L13Rik	0.09	1.496	0.0136104	1.21708	0.366135	1.17433	0.477744	0.729334	0.264553	1.54547	0.0175536	1.05436	0.723948	0.871578	0.635019	1.10074	0.453842	0.92552	0.850924	1.11598	0.549449
5730559C18Rik	0.12	2.15526	1.40505e-07	1.0079	1	1.61508	0.0128964	1.85787	0.000361603	1.83909	0.000179245	2.18304	2.71203e-08	2.7073	3.61925e-17	1.61317	0.000162326	1.45421	0.0365768	3.07551	5.47997e-20
5730577I03Rik	0.07	0.64484	0.0463146	1.11198	0.699405	0.871786	0.778192	0.898631	0.808399	1.04869	0.876382	0.890025	0.616877	0.923043	0.785478	0.717121	0.0484766	1.10729	0.68645	0.9381	0.799894
5730590G19Rik	#N/A	#N/A	#N/A	#N/A	#N/A	#N/A	#N/A	#N/A	#N/A	#N/A	#N/A	#N/A	#N/A	#N/A	#N/A	#N/A	#N/A	#N/A	#N/A	#N/A	#N/A
5830415F09Rik	0.04	#N/A	#N/A	#N/A	#N/A	#N/A	#N/A	2.07172	0.0034085	#N/A	#N/A	#N/A	#N/A	#N/A	#N/A	0.914345	0.752094	#N/A	#N/A	0.958065	0.919552
5830416P10Rik	#N/A	#N/A	#N/A	#N/A	#N/A	1.49292	0.364923	#N/A	#N/A	#N/A	#N/A	0.845354	0.584726	#N/A	#N/A	#N/A	#N/A	#N/A	#N/A	#N/A	#N/A
5830417I10Rik	0.04	1.71195	0.109767	2.20364	0.00139375	0.338013	0.00262436	0.337564	0.00160965	2.4984	0.00125946	1.96523	0.010958	1.43579	0.211471	0.291363	4.13895e-06	1.2504	0.619565	0.823721	0.668722
5830418K08Rik	0.09	0.913516	0.533989	0.937338	0.708029	1.12402	0.474264	0.932024	0.680553	1.00853	0.959207	0.859902	0.274383	0.864013	0.256374	0.868155	0.11878	1.07821	0.533242	0.592701	5.85911e-08
5830428M24Rik	0.07	3.42538	0.000293764	1.97026	0.0859184	#N/A	#N/A	1.86061	0.064872	4.27332	2.60928e-05	3.72999	0.000394432	2.3799	0.0164826	2.8793	0.000560654	3.44006	2.19235e-05	6.57352	4.1519e-21
5830433M19Rik	0.2	0.869276	0.417761	1.07257	0.706242	1.14245	0.408393	1.04629	0.804022	0.677135	0.0249211	0.702487	0.0131927	0.693029	0.0145466	0.803209	0.0844341	1.03404	0.85228	0.908403	0.500471
5930403L14Rik	0.32	1.38747	0.00146162	0.564527	3.95932e-09	0.506567	3.26054e-08	1.26978	0.0342358	0.895259	0.430819	1.03595	0.812946	1.43697	0.000219187	0.672331	3.26112e-06	1.02367	0.883826	0.316939	5.09655e-18
5930416I19Rik	0.23	1.14684	0.329798	1.36841	0.0339693	0.87955	0.482286	1.18646	0.28337	1.29512	0.0806839	1.22275	0.0893222	1.37503	0.00575005	0.836484	0.117221	1.21698	0.159412	1.22026	0.0879216
5930434B04Rik	1	0.992877	0.972576	0.981733	0.904847	0.924317	0.444913	0.844875	0.0827873	1.02256	0.842392	1.10655	0.319298	1.03158	0.74352	0.993093	0.945079	0.855615	0.0787877	1.05631	0.483952
6030408B16Rik	#N/A	#N/A	#N/A	#N/A	#N/A	#N/A	#N/A	#N/A	#N/A	#N/A	#N/A	#N/A	#N/A	#N/A	#N/A	#N/A	#N/A	#N/A	#N/A	5.37776	1.89348e-11
6030419C18Rik	#N/A	#N/A	#N/A	#N/A	#N/A	#N/A	#N/A	#N/A	#N/A	#N/A	#N/A	#N/A	#N/A	#N/A	#N/A	1.45896	0.100474	#N/A	#N/A	1.93013	0.00394531
6030422M02Rik	0.11	0.843903	0.334428	1.05323	0.814442	0.905461	0.660637	1.17426	0.390609	0.937236	0.79954	0.487507	1.53409e-06	0.637303	0.00816946	0.658563	0.000445691	0.851194	0.40914	0.658554	0.00138588
6030429G01Rik	0.13	2.12039	2.57932e-06	0.993505	0.954254	0.390254	2.17424e-05	1.52149	0.057586	2.37178	1.05043e-07	1.26433	0.158535	2.27261	3.17621e-10	1.06507	0.773888	1.7068	0.00396489	1.36575	0.0321865
6030446N20Rik	0.05	1.16913	0.628472	1.48529	0.0816099	0.870229	0.713004	1.22474	0.542798	1.3127	0.33353	0.984717	0.991631	1.20207	0.52686	0.890609	0.685596	1.8847	0.00523069	1.1018	0.670465
6030458C11Rik	0.26	0.831786	0.0521591	1.06281	0.575184	1.06913	0.521658	0.872335	0.177467	0.936522	0.590985	0.777824	0.00495036	0.94563	0.589073	0.877934	0.0755769	1.03032	0.773527	0.823547	0.0109356
6230400D17Rik	#N/A	#N/A	#N/A	#N/A	#N/A	#N/A	#N/A	#N/A	#N/A	#N/A	#N/A	#N/A	#N/A	#N/A	#N/A	#N/A	#N/A	#N/A	#N/A	#N/A	#N/A
6230409E13Rik	0.03	0.964357	0.907769	0.841668	0.497196	1.32675	0.15205	0.603934	0.0415656	0.684845	0.10075	1.25059	0.222345	0.996545	1	1.09301	0.587095	0.833209	0.44395	0.891321	0.543193
6230427J02Rik	#N/A	#N/A	#N/A	#N/A	#N/A	#N/A	#N/A	#N/A	#N/A	#N/A	#N/A	#N/A	#N/A	#N/A	#N/A	#N/A	#N/A	#N/A	#N/A	#N/A	#N/A
6330403A02Rik	#N/A	#N/A	#N/A	#N/A	#N/A	#N/A	#N/A	#N/A	#N/A	#N/A	#N/A	#N/A	#N/A	#N/A	#N/A	#N/A	#N/A	#N/A	#N/A	#N/A	#N/A
6330403K07Rik	#N/A	#N/A	#N/A	#N/A	#N/A	#N/A	#N/A	#N/A	#N/A	#N/A	#N/A	#N/A	#N/A	#N/A	#N/A	#N/A	#N/A	#N/A	#N/A	#N/A	#N/A
6330406I15Rik	0.2	1.07178	0.680613	1.33257	0.0575955	1.44179	0.00577009	0.882993	0.482164	1.19881	0.22363	1.5787	0.000522877	0.916994	0.559495	1.2317	0.0434581	1.18078	0.301686	1.71101	1.06061e-08
6330408A02Rik	0.08	1.08282	0.834584	1.13714	0.593446	1.24697	0.296421	1.0377	0.950941	1.09168	0.740504	1.40999	0.0178676	1.62925	0.000466275	1.28001	0.0665657	1.3493	0.083877	1.57524	0.000284919
6330409N04Rik	0.28	1.20744	0.2367	1.24723	0.128544	1.15961	0.376304	1.3486	0.0323645	1.30276	0.0956176	1.14412	0.310856	1.2217	0.156529	1.23968	0.0580451	1.41765	0.00690691	1.38226	0.00319946
6330416G13Rik	0.14	0.738648	0.120188	0.707083	0.045476	0.880213	0.566916	0.469997	5.53355e-05	0.68077	0.0573675	0.596881	0.002161	0.305106	2.84446e-11	0.273773	2.97118e-17	0.174772	6.94367e-18	0.15957	7.572e-24
6330439K17Rik	0.03	1.28418	0.299383	0.697887	0.0821795	1.1208	0.75588	1.03589	0.948999	1.18916	0.508476	1.54979	0.00650984	1.62049	0.00469684	1.58518	0.000853426	0.99304	0.987365	1.11491	0.608081
6330503K22Rik	0.08	1.29776	0.0480947	0.960217	0.886317	1.35299	0.0572665	0.97403	0.921364	1.21269	0.209819	1.32587	0.0393068	1.38248	0.0261488	1.13569	0.241292	1.05804	0.812622	1.24588	0.0456194
6330549D23Rik	#N/A	#N/A	#N/A	#N/A	#N/A	#N/A	#N/A	#N/A	#N/A	#N/A	#N/A	#N/A	#N/A	#N/A	#N/A	#N/A	#N/A	#N/A	#N/A	#N/A	#N/A
6330578E17Rik	0.99	1.22348	0.0252289	0.89686	0.245124	1.14747	0.127094	0.972147	0.848168	0.948904	0.624727	0.98021	0.85009	1.12792	0.120766	1.33145	6.31925e-06	1.06254	0.527475	0.928177	0.334176
6430527G18Rik	0.34	0.830304	0.218757	0.850061	0.287798	1.14244	0.295021	1.10538	0.4741	0.835439	0.174354	0.890002	0.336147	0.720515	0.0110591	0.757964	0.00252584	0.790617	0.0491384	0.829891	0.0768834
6430548G04	0.02	1.0355	0.895949	#N/A	#N/A	0.653794	0.213887	1.36951	0.289901	#N/A	#N/A	0.687688	0.170328	1.0589	0.841561	0.504456	0.00325247	1.09008	0.829999	0.787366	0.371196
6430548M08Rik	1.61	0.340635	8.55818e-27	0.728092	0.00289999	0.586306	4.38713e-07	0.792408	0.035708	0.426072	9.06739e-16	0.219097	1.3363e-53	0.367828	1.49424e-24	0.242421	5.87091e-65	0.631048	2.54515e-06	0.288032	1.41668e-42
6430550D23Rik	#N/A	#N/A	#N/A	#N/A	#N/A	#N/A	#N/A	#N/A	#N/A	#N/A	#N/A	1.66538	0.028164	1.99323	0.00545481	1.66907	0.0132196	#N/A	#N/A	1.2988	0.329104
6430571L13Rik	#N/A	#N/A	#N/A	#N/A	#N/A	#N/A	#N/A	#N/A	#N/A	#N/A	#N/A	3.20086	0.000124918	#N/A	#N/A	#N/A	#N/A	#N/A	#N/A	4.08102	3.45983e-07
6430573F11Rik	0.08	1.03724	0.84107	1.23143	0.358203	0.910206	0.824189	0.92632	0.90732	1.72073	0.0148651	0.83631	0.48679	0.791444	0.409992	1.03626	0.883153	1.59896	0.00959488	1.06619	0.708822
6430598A04Rik	#N/A	#N/A	#N/A	#N/A	#N/A	#N/A	#N/A	#N/A	#N/A	#N/A	#N/A	#N/A	#N/A	#N/A	#N/A	#N/A	#N/A	#N/A	#N/A	#N/A	#N/A
6530401N04Rik	0.21	1.10687	0.55094	1.11422	0.605499	1.08753	0.716298	1.06914	0.755715	1.2467	0.168631	1.09239	0.542934	1.26975	0.0673783	1.24373	0.033121	0.864024	0.324544	0.968778	0.810198
6530402F18Rik	#N/A	#N/A	#N/A	#N/A	#N/A	#N/A	#N/A	#N/A	#N/A	#N/A	#N/A	#N/A	#N/A	#N/A	#N/A	#N/A	#N/A	#N/A	#N/A	#N/A	#N/A
6530418L21Rik	0.03	1.78796	0.00300928	0.896138	0.835735	3.01499	4.59944e-12	1.16553	0.6297	1.89264	0.00243837	6.16492	4.49773e-34	2.01235	0.000666474	3.64365	1.58219e-18	0.757689	0.319948	3.15511	3.64413e-15
6720401G13Rik	1.01	1.06271	0.602152	1.08191	0.50191	0.998723	0.999995	0.964488	0.786689	1.20353	0.0573822	1.02816	0.822631	1.1529	0.111321	0.913172	0.235034	1.24611	0.0170344	0.837387	0.0285727
6720456B07Rik	3.23	1.16665	0.044452	1.17645	0.0271074	0.999749	0.997045	1.16192	0.0522447	1.18984	0.0177156	1.2869	0.00638188	1.2296	0.00102438	1.26197	6.5312e-06	1.12544	0.109641	1.5388	2.12221e-12
6720456H20Rik	0.1	1.16031	0.341401	1.12483	0.498752	1.41584	0.0142505	0.714342	0.0257421	1.64614	0.000146012	1.64062	2.17023e-05	1.11389	0.464661	1.31037	0.00441303	1.07428	0.674832	1.14267	0.257499
6720463M24Rik	0.07	0.966034	0.994153	1.04391	0.895322	1.28927	0.233871	0.786974	0.459342	1.04306	0.840726	1.16244	0.408403	1.13299	0.529957	0.688449	0.0477494	1.09032	0.693982	0.824097	0.353847
6720489N17Rik	#N/A	#N/A	#N/A	#N/A	#N/A	#N/A	#N/A	#N/A	#N/A	#N/A	#N/A	2.37328	0.00148076	#N/A	#N/A	#N/A	#N/A	#N/A	#N/A	#N/A	#N/A
6820431F20Rik	3.2	0.663938	4.82024e-07	0.936771	0.500143	0.930778	0.41522	0.524047	1.39152e-11	0.847436	0.0594107	0.879608	0.118692	0.715755	1.24286e-06	0.765473	5.58891e-06	1.0296	0.783708	0.786952	0.000256512
8030423F21Rik	#N/A	#N/A	#N/A	#N/A	#N/A	0.652048	0.317249	#N/A	#N/A	#N/A	#N/A	#N/A	#N/A	#N/A	#N/A	#N/A	#N/A	#N/A	#N/A	#N/A	#N/A
8030462N17Rik	0.18	0.957193	0.873198	0.996441	1	1.0389	0.85205	0.961524	0.867412	0.757912	0.0968008	0.733576	0.0197615	0.820641	0.143336	0.760357	0.00713574	1.03137	0.85992	0.561999	4.83937e-07
8430406I07Rik	0.27	0.851672	0.219585	0.903058	0.577281	1.05064	0.741825	0.798848	0.134152	0.618805	0.000553758	0.748415	0.0129616	0.793052	0.0604488	0.748008	0.00267997	0.704939	0.00296953	0.752785	0.00600979
8430408G22Rik	0.11	2.24836	0.0666022	1.70204	0.082374	0.786775	0.542149	4.09164	6.87993e-12	1.19639	0.653574	0.568352	0.0107801	1.68917	0.0633973	1.23314	0.392451	3.63625	5.76806e-06	8.14964	3.99023e-12
8430410A17Rik	0.35	0.969688	0.888482	0.890966	0.526651	1.34381	0.0474496	1.052	0.848168	0.844298	0.378699	1.33033	0.0257964	1.23203	0.137197	1.33159	0.00680255	1.19172	0.26915	1.58723	1.96831e-05
8430410K20Rik	0.42	1.17471	0.124759	1.13973	0.194537	1.15434	0.123716	0.950906	0.788155	1.34656	0.00402785	1.14946	0.110921	1.34429	0.000738469	1.27849	0.000550963	1.02423	0.813538	1.36128	2.28393e-05
8430419L09Rik	1.25	2.62136	3.18279e-21	0.802971	0.111613	0.875777	0.25855	0.87424	0.230627	1.98075	7.05899e-15	2.49384	2.6671e-22	3.09393	3.40044e-41	3.19706	1.72721e-59	1.15081	0.225279	2.52346	8.29701e-27
8430427H17Rik	0.04	1.17376	0.365993	0.828751	0.307897	1.02142	0.956369	0.864664	0.553236	1.24855	0.231864	1.1649	0.322814	1.14298	0.403289	0.869388	0.289171	0.966071	0.88553	0.890443	0.45007
8430429K09Rik	0.06	1.57495	0.0251093	1.00353	0.983816	0.941595	0.810381	0.943896	0.880869	1.04584	0.925552	1.48921	0.051971	1.64953	0.0182806	1.20748	0.335534	1.09356	0.805384	0.979293	0.86195
9030025P20Rik	0.06	2.62274	7.43858e-08	2.10054	0.000141671	1.55365	0.0463563	1.9917	0.000273527	4.88792	2.37557e-18	3.94651	2.21571e-17	1.77856	0.00409748	3.08573	2.94095e-15	3.86527	2.18806e-18	5.40712	9.76716e-27
9030418K01Rik	0.07	0.465147	0.000826424	0.89565	0.754766	0.753581	0.380884	0.654231	0.173692	1.32947	0.212916	0.617487	0.0347857	0.653038	0.0742896	0.468939	1.64632e-05	1.00693	0.980624	0.535618	0.000658811
9030425E11Rik	0.05	0.849627	0.54015	1.04007	0.89334	1.60496	0.0143287	1.35023	0.149962	0.762278	0.386879	1.15349	0.44502	0.868269	0.653638	1.20692	0.242536	1.71508	0.00219491	1.10675	0.584535
9030617O03Rik	0.28	1.92819	5.73968e-07	0.932009	0.810261	2.40108	1.41372e-09	0.824841	0.33609	1.37188	0.0546831	4.02684	2.21482e-36	2.49227	1.13316e-13	3.98796	2.08686e-41	0.932462	0.769617	3.33449	4.72531e-31
9030624G23Rik	#N/A	#N/A	#N/A	#N/A	#N/A	#N/A	#N/A	#N/A	#N/A	#N/A	#N/A	#N/A	#N/A	#N/A	#N/A	1.51791	0.0861643	#N/A	#N/A	2.12182	0.00132813
9030624J02Rik	0.51	1.28147	0.00186499	0.931752	0.548744	0.994477	0.969905	1.01939	0.896155	1.1832	0.0626209	1.2539	0.00312287	1.33233	3.04791e-05	1.47414	1.87236e-11	1.06188	0.558023	1.37707	1.02177e-06
9030625A04Rik	0.04	1.21929	0.544068	#N/A	#N/A	1.99425	0.00080398	#N/A	#N/A	1.36237	0.323129	1.96414	0.00021071	#N/A	#N/A	0.832254	0.446628	#N/A	#N/A	1.19378	0.4443
9130008F23Rik	0.03	3.54265	3.74048e-10	#N/A	#N/A	#N/A	#N/A	#N/A	#N/A	3.924	3.40753e-11	5.09455	3.91439e-16	3.00856	3.25162e-09	3.45786	2.96888e-13	#N/A	#N/A	2.18658	2.87961e-05
9130011E15Rik	0.18	1.13651	0.488809	0.950526	0.774104	0.822525	0.267316	1.0866	0.750198	1.28707	0.139689	1.09132	0.628232	1.17094	0.332888	1.27271	0.0633104	1.11713	0.598399	1.17722	0.240638
9130011J15Rik	2.15	0.960952	0.756879	0.985385	0.918974	0.965408	0.742577	0.97746	0.861501	0.947829	0.590738	0.874037	0.126486	1.01401	0.891352	0.972593	0.688823	0.882811	0.153487	1.02871	0.712122
9130014G24Rik	#N/A	#N/A	#N/A	#N/A	#N/A	#N/A	#N/A	#N/A	#N/A	#N/A	#N/A	#N/A	#N/A	#N/A	#N/A	#N/A	#N/A	#N/A	#N/A	#N/A	#N/A
9130017N09Rik	0.06	0.634326	0.133145	0.826032	0.598616	0.570255	0.0786557	1.60272	0.322531	0.84065	0.695498	0.818477	0.509578	0.851098	0.687652	0.630695	0.0421472	0.773447	0.434787	1.37939	0.0869249
9130019O22Rik	0.04	1.11766	0.620982	0.882843	0.735269	1.01931	0.958339	1.21381	0.44049	1.05458	0.864497	0.939516	0.860789	0.925014	0.846009	0.878765	0.600536	0.935815	0.884397	0.956462	0.894595
9130023H24Rik	0.06	1.12186	0.646772	1.2375	0.331151	0.895608	0.733534	0.812165	0.478713	1.17284	0.550892	1.21253	0.2857	1.47789	0.0153443	1.09876	0.616662	1.1074	0.724985	1.28116	0.115827
9130221H12Rik	0.2	1.0374	0.864524	0.924556	0.706616	0.976653	0.984325	0.761071	0.20132	0.866647	0.485922	0.905569	0.546139	1.06364	0.77338	0.917196	0.581003	0.708932	0.0520386	0.925605	0.650276
9130230L23Rik	#N/A	17.9117	3.97454e-58	3.98624	2.42262e-11	5.30416	7.78173e-18	#N/A	#N/A	19.7627	3.13801e-71	23.5081	9.05784e-107	29.8245	9.5104e-96	19.4431	3.87974e-134	4.79926	1.07725e-07	17.706	1.8946e-74
9130401M01Rik	0.46	0.94049	0.615483	0.974237	0.865386	1.2349	0.0892691	1.11218	0.487619	0.90141	0.502642	1.44222	0.000375802	1.05235	0.729997	1.32023	0.000680001	1.04237	0.812084	1.28272	0.00699171
9230110C19Rik	#N/A	#N/A	#N/A	#N/A	#N/A	#N/A	#N/A	#N/A	#N/A	#N/A	#N/A	2.84027	4.3518e-05	3.06022	7.38417e-05	2.21016	0.000810654	3.06789	2.10294e-05	3.99303	2.6355e-10
9230112J17Rik	0.03	4.23844	3.22658e-07	#N/A	#N/A	#N/A	#N/A	#N/A	#N/A	2.39943	0.00216499	#N/A	#N/A	#N/A	#N/A	1.33509	0.306911	#N/A	#N/A	#N/A	#N/A
9230114K14Rik	0.12	0.76805	0.457923	0.483119	0.00296401	0.725511	0.317486	1.04363	0.933754	0.240491	9.89839e-06	0.374994	0.000521749	0.242095	6.62227e-07	0.427703	4.96557e-05	0.710879	0.353104	0.270551	6.9478e-07
9330020H09Rik	0.04	0.889465	0.753232	0.991889	1	0.926671	0.921367	0.726206	0.326399	0.983651	1	1.03554	0.859499	0.986452	1	1.03502	0.878431	0.9251	0.879603	0.843553	0.435384
9330133O14Rik	0.12	0.89289	0.599091	1.15595	0.622743	0.510613	0.00145663	0.70133	0.0896316	1.03093	0.896457	0.687974	0.0632343	0.730294	0.0834772	0.339858	6.27356e-12	0.83852	0.4254	0.600474	0.00287696
9330151L19Rik	0.25	0.969823	0.837195	0.848739	0.367569	0.648562	0.00369677	0.805419	0.196146	0.824766	0.250225	0.691432	0.00441746	1.08469	0.653894	0.578496	2.16093e-06	0.989333	0.944358	0.485809	2.96673e-09
9330158H04Rik	#N/A	#N/A	#N/A	#N/A	#N/A	#N/A	#N/A	#N/A	#N/A	#N/A	#N/A	#N/A	#N/A	#N/A	#N/A	#N/A	#N/A	#N/A	#N/A	#N/A	#N/A
9330159F19Rik	#N/A	#N/A	#N/A	#N/A	#N/A	#N/A	#N/A	#N/A	#N/A	#N/A	#N/A	#N/A	#N/A	#N/A	#N/A	#N/A	#N/A	#N/A	#N/A	#N/A	#N/A
9330159M07Rik	#N/A	1.66916	0.0384299	#N/A	#N/A	#N/A	#N/A	#N/A	#N/A	#N/A	#N/A	1.16393	0.562995	#N/A	#N/A	1.32217	0.185556	#N/A	#N/A	1.38888	0.137013
9330175M20Rik	#N/A	#N/A	#N/A	#N/A	#N/A	#N/A	#N/A	#N/A	#N/A	#N/A	#N/A	#N/A	#N/A	#N/A	#N/A	#N/A	#N/A	#N/A	#N/A	#N/A	#N/A
9330182L06Rik	0.02	1.76013	0.0215282	1.39427	0.271943	1.62112	0.106514	#N/A	#N/A	1.18376	0.65632	0.849239	0.561815	1.40096	0.288582	1.07505	0.913108	1.32715	0.424844	1.04554	0.945971
9430008C03Rik	0.59	0.51039	1.40505e-07	0.975666	0.891926	0.82312	0.105578	0.608075	4.46077e-06	0.616043	9.09823e-05	0.541532	2.03982e-09	0.509394	8.04206e-11	0.275245	1.29332e-39	0.720728	0.00486633	0.332391	1.11817e-25
9430015G10Rik	0.16	1.14542	0.555989	0.771197	0.171318	1.38235	0.103425	1.53944	0.0147112	1.03091	0.948901	1.71275	0.000314675	1.93605	2.35555e-06	1.58113	0.0002624	1.30966	0.164784	1.33087	0.0465763
9430016H08Rik	0.49	0.964261	0.872295	1.10914	0.498509	1.15051	0.346308	0.881908	0.415959	1.01545	0.948325	1.1708	0.177399	1.06031	0.706508	1.17678	0.092726	0.859743	0.269681	1.09031	0.468294
9430020K01Rik	0.11	1.14451	0.428494	1.49941	0.00475594	1.22767	0.140179	0.841586	0.284794	1.90347	2.03302e-06	0.972826	0.839878	1.00334	1	1.00087	0.964229	1.10111	0.532103	1.05689	0.692415
9430023L20Rik	0.69	0.894054	0.497926	0.995817	0.96881	0.958714	0.769904	1.18487	0.253266	0.879917	0.38094	0.916675	0.503742	0.812133	0.0640994	1.12627	0.221459	0.907533	0.468714	1.19761	0.0755126
9430037G07Rik	#N/A	#N/A	#N/A	#N/A	#N/A	#N/A	#N/A	#N/A	#N/A	#N/A	#N/A	#N/A	#N/A	#N/A	#N/A	2.18415	6.30972e-05	#N/A	#N/A	#N/A	#N/A
9430038I01Rik	0.17	0.994484	1	1.13855	0.644379	1.00911	1	0.984431	0.966779	1.03948	0.921589	0.789383	0.247646	1.03559	0.930726	0.546049	0.000149681	1.20196	0.43938	0.816092	0.240078
9430041J12Rik	0.07	0.190105	3.77118e-07	0.236545	1.66045e-07	0.0212748	1.1029e-12	1.21067	0.647165	0.0814076	2.3832e-08	0.0549402	6.20826e-15	0.319203	0.000294749	0.0644801	1.97663e-15	0.249836	4.47194e-05	0.0385599	7.48293e-18
9430083A17Rik	0.03	1.18212	0.600726	#N/A	#N/A	#N/A	#N/A	#N/A	#N/A	1.00355	1	1.13476	0.665434	1.13738	0.66311	0.893076	0.713781	1.40545	0.193748	1.20617	0.370888
9430091E24Rik	0.07	1.19222	0.516476	1.06126	0.867324	0.883458	0.687883	0.905098	0.767822	1.18153	0.483398	1.11971	0.571308	1.033	0.920763	0.992188	0.96212	1.11875	0.653252	0.878795	0.508287
9530026P05Rik	#N/A	#N/A	#N/A	#N/A	#N/A	#N/A	#N/A	#N/A	#N/A	#N/A	#N/A	#N/A	#N/A	#N/A	#N/A	1.12327	0.624011	#N/A	#N/A	1.2621	0.390097
9530036O11Rik	#N/A	#N/A	#N/A	#N/A	#N/A	#N/A	#N/A	#N/A	#N/A	#N/A	#N/A	#N/A	#N/A	#N/A	#N/A	#N/A	#N/A	#N/A	#N/A	#N/A	#N/A
9530068E07Rik	1.23	1.15273	0.0567348	1.10974	0.188686	1.15326	0.0857945	1.02424	0.822242	1.20876	0.0164282	1.20494	0.00824068	1.21081	0.00287725	1.33322	2.12696e-08	1.24331	0.00100155	1.52556	1.77462e-12
9530077C05Rik	#N/A	#N/A	#N/A	#N/A	#N/A	#N/A	#N/A	#N/A	#N/A	#N/A	#N/A	#N/A	#N/A	#N/A	#N/A	0.985499	1	#N/A	#N/A	1.50409	0.0647219
9530080O11Rik	#N/A	#N/A	#N/A	#N/A	#N/A	#N/A	#N/A	#N/A	#N/A	#N/A	#N/A	1.58733	0.0411388	1.31056	0.307432	1.40162	0.104267	#N/A	#N/A	#N/A	#N/A
9530082P21Rik	0.15	1.46738	0.00259875	1.2085	0.17836	0.988557	0.956052	1.00703	0.996714	1.78466	1.1357e-05	1.64065	1.78229e-05	1.72106	1.48432e-06	1.07172	0.620341	1.17348	0.295559	1.62704	1.40963e-06
9530091C08Rik	#N/A	#N/A	#N/A	#N/A	#N/A	#N/A	#N/A	#N/A	#N/A	#N/A	#N/A	#N/A	#N/A	#N/A	#N/A	#N/A	#N/A	#N/A	#N/A	1.93319	0.0118388
9630033F20Rik	0.11	1.01415	0.906434	0.97423	0.986649	0.608959	0.00820163	1.07865	0.673311	1.344	0.0835184	0.947568	0.811544	1.0645	0.675909	0.738558	0.0231235	1.10149	0.571871	0.692754	0.0285422
9830001H06Rik	0.04	0.943457	0.722793	1.00528	0.979153	1.20589	0.155046	0.949431	0.809606	1.10255	0.612536	1.27957	0.0979428	0.882644	0.298514	1.01221	0.936401	1.13139	0.401602	0.733122	0.0175469
9830147E19Rik	0.06	1.16937	0.353471	1.15456	0.414254	1.07172	0.811112	0.577573	0.0019738	1.08134	0.753005	1.1248	0.460334	0.998051	1	0.795403	0.073518	1.00853	0.988927	0.704028	0.00877138
9830166K06Rik	#N/A	#N/A	#N/A	#N/A	#N/A	#N/A	#N/A	#N/A	#N/A	#N/A	#N/A	#N/A	#N/A	#N/A	#N/A	#N/A	#N/A	2.01004	0.00359368	#N/A	#N/A
9930012K11Rik	#N/A	#N/A	#N/A	#N/A	#N/A	#N/A	#N/A	#N/A	#N/A	#N/A	#N/A	#N/A	#N/A	#N/A	#N/A	#N/A	#N/A	#N/A	#N/A	#N/A	#N/A
9930014A18Rik	0.07	0.452313	2.34618e-05	0.860373	0.58214	0.55315	0.00250738	0.610672	0.012585	0.496687	0.000835011	0.41782	7.72708e-07	0.526821	0.000673937	0.56332	0.000200147	0.5713	0.00313196	0.32521	3.13839e-10
9930021J03Rik	0.2	1.17948	0.0868582	0.832766	0.080148	0.94191	0.647525	1.39222	2.09204e-05	0.945357	0.64763	0.966065	0.758793	0.957715	0.677526	1.09154	0.291445	1.3888	6.63059e-05	0.882667	0.159266
9930023K05Rik	0.05	0.805968	0.436933	#N/A	#N/A	0.626359	0.167133	1.31883	0.317995	0.643157	0.16802	0.449132	0.000762291	1.29823	0.262389	0.346121	4.18704e-07	1.18307	0.534915	0.77893	0.30419
9930104L06Rik	0.16	0.912861	0.555667	1.00783	0.956197	1.22909	0.123764	0.717284	0.0226756	0.982962	0.963179	0.906282	0.477865	0.911354	0.547544	0.866507	0.205155	0.898527	0.532103	0.997888	1
9930111J21Rik1	#N/A	0.93584	0.976355	#N/A	#N/A	1.22824	0.610028	#N/A	#N/A	1.53792	0.209819	0.992448	1	#N/A	#N/A	1.10971	0.653847	#N/A	#N/A	#N/A	#N/A
A030009H04Rik	#N/A	#N/A	#N/A	#N/A	#N/A	#N/A	#N/A	#N/A	#N/A	#N/A	#N/A	#N/A	#N/A	#N/A	#N/A	#N/A	#N/A	#N/A	#N/A	1.81447	0.0147583
A130010J15Rik	0.42	0.663893	1.08921e-05	1.06002	0.67824	0.703769	2.63586e-05	0.98432	0.913234	0.811829	0.0498311	0.459699	3.90081e-18	0.621133	4.25403e-08	0.594326	2.28604e-14	0.911478	0.355524	0.673387	1.06954e-06
A130022J15Rik	0.28	0.640305	0.000361638	0.939139	0.738594	1.03512	0.828797	0.797501	0.0872313	0.919933	0.596314	0.698644	0.00573171	0.69684	0.00225599	0.640542	1.16746e-06	0.869117	0.299898	0.600905	2.20274e-06
A130040M12Rik	1.72	2.22292	1.62718e-09	2.53918	1.1189e-05	26.6673	1.59938e-27	1.13483	0.550478	3.54632	2.12196e-10	43.7906	1.24992e-104	1.16372	0.261031	6.88866	6.52073e-50	1.14324	0.348083	7.11575	9.71165e-59
A130077B15Rik	0.62	0.849092	0.250721	0.983161	0.943071	0.838204	0.185212	0.860748	0.281297	0.769405	0.0492203	0.710651	0.00363262	0.813754	0.0639741	0.701328	0.000108479	0.921428	0.585693	0.608583	1.27667e-06
A1cf	0.3	1.37715	0.144868	1.1814	0.434709	0.846169	0.447747	1.03561	0.919952	1.11069	0.612899	1.04601	0.827257	0.802081	0.193241	0.512115	1.53408e-06	1.25182	0.197928	0.34604	1.09443e-10
A230001M10Rik	#N/A	#N/A	#N/A	#N/A	#N/A	#N/A	#N/A	#N/A	#N/A	#N/A	#N/A	#N/A	#N/A	#N/A	#N/A	0.860871	0.706004	#N/A	#N/A	#N/A	#N/A
A230046K03Rik	0.66	0.811614	0.00718631	0.900339	0.209644	0.915682	0.321936	1.04705	0.657342	0.772574	0.00135888	0.652488	4.65479e-06	0.789302	0.000355653	0.885316	0.0376249	1.09099	0.299217	0.638462	5.2268e-12
A230050P20Rik	0.14	1.01622	1	0.705571	0.0672679	1.30471	0.227797	1.28429	0.242876	1.29995	0.212277	2.24127	3.67197e-08	1.04071	0.902375	1.09747	0.647882	1.03819	0.952415	1.6544	0.00576462
A230051G13Rik	0.08	1.05498	0.84855	1.15604	0.51221	1.16661	0.517078	0.968004	0.914363	1.2591	0.266773	1.28577	0.150493	0.848362	0.377829	1.16334	0.334161	1.00001	1	0.966487	0.839578
A230056J06Rik	0.06	0.250185	2.60911e-09	0.0872552	3.97064e-23	0.00589475	1.64758e-22	1.27782	0.384251	0.0530595	1.82962e-14	0.0383502	6.9509e-29	0.376468	8.68786e-05	0.0557276	4.90979e-30	0.0726889	4.19428e-18	0.02014	1.70245e-30
A230056P14Rik	#N/A	#N/A	#N/A	#N/A	#N/A	#N/A	#N/A	#N/A	#N/A	#N/A	#N/A	#N/A	#N/A	#N/A	#N/A	1.78587	0.0242601	#N/A	#N/A	#N/A	#N/A
A230072C01Rik	0.14	1.12059	0.507227	1.05858	0.789321	1.60005	0.000464017	1.03972	0.868873	1.03857	0.84022	1.51051	0.000611373	1.23528	0.11083	1.65854	3.76926e-07	1.04474	0.820765	1.13017	0.316588
A230072E10Rik	0.03	0.895657	0.684018	#N/A	#N/A	0.692201	0.264189	#N/A	#N/A	#N/A	#N/A	#N/A	#N/A	#N/A	#N/A	0.58528	0.0227239	1.12982	0.725716	#N/A	#N/A
A2ld1	1.51	1.50379	3.35369e-06	1.25969	0.0118108	0.814568	0.030107	1.31349	0.00157131	1.47715	1.15242e-05	1.36822	0.00220501	1.48563	1.15584e-06	1.53336	1.37647e-09	1.56686	3.47751e-08	1.5116	3.68551e-09
A330009N23Rik	#N/A	#N/A	#N/A	#N/A	#N/A	#N/A	#N/A	#N/A	#N/A	#N/A	#N/A	#N/A	#N/A	#N/A	#N/A	#N/A	#N/A	#N/A	#N/A	#N/A	#N/A
A330023F24Rik	0.52	0.719598	0.00173926	0.668162	0.00015024	0.65248	1.66021e-05	0.5687	1.18993e-08	0.542572	1.25783e-09	0.438487	3.05692e-17	0.670493	4.17672e-06	0.45971	6.3193e-24	0.648516	0.000120299	0.424839	8.25718e-20
A330032B11Rik	0.06	0.894238	0.587067	0.843604	0.532384	0.743762	0.411511	0.710533	0.246577	0.992809	0.97998	0.992861	0.96534	1.00587	1	0.775303	0.151521	0.783483	0.383246	0.654208	0.023105
A330035P11Rik	0.07	1.1186	0.634788	0.994262	0.971693	0.518713	0.00209918	0.773761	0.264023	0.976057	0.969929	0.935604	0.702278	0.860627	0.487892	0.953307	0.798938	0.953661	0.827908	0.439735	1.57548e-06
A330049M08Rik	#N/A	#N/A	#N/A	#N/A	#N/A	#N/A	#N/A	#N/A	#N/A	#N/A	#N/A	#N/A	#N/A	#N/A	#N/A	#N/A	#N/A	#N/A	#N/A	#N/A	#N/A
A330049N07Rik	#N/A	#N/A	#N/A	#N/A	#N/A	#N/A	#N/A	5.74804	4.698e-12	#N/A	#N/A	#N/A	#N/A	#N/A	#N/A	#N/A	#N/A	#N/A	#N/A	0.68143	0.297421
A330050B17Rik	#N/A	#N/A	#N/A	#N/A	#N/A	#N/A	#N/A	#N/A	#N/A	#N/A	#N/A	#N/A	#N/A	#N/A	#N/A	#N/A	#N/A	#N/A	#N/A	#N/A	#N/A
A330069E16Rik	#N/A	0.994085	1	#N/A	#N/A	1.08285	0.87891	1.0005	1	1.82187	0.0273433	1.99995	0.000595305	1.51489	0.0903399	0.656862	0.0863256	1.0842	0.828579	1.01722	1
A330076H08Rik	#N/A	#N/A	#N/A	#N/A	#N/A	#N/A	#N/A	#N/A	#N/A	#N/A	#N/A	#N/A	#N/A	#N/A	#N/A	#N/A	#N/A	#N/A	#N/A	#N/A	#N/A
A430005L14Rik	1.13	0.799569	0.0463461	0.972144	0.838584	0.976027	0.873533	1.12886	0.252915	0.829799	0.0924639	0.952555	0.713053	0.832923	0.0454129	0.889018	0.126687	0.798316	0.0196089	0.981074	0.884033
A430033K04Rik	0.12	1.15731	0.407783	1.12685	0.506192	1.11382	0.572417	0.682208	0.0494718	1.19018	0.351553	1.08876	0.61265	1.09131	0.620362	1.03724	0.788826	0.918602	0.752893	0.776991	0.0948611
A430035B10Rik	#N/A	#N/A	#N/A	#N/A	#N/A	#N/A	#N/A	#N/A	#N/A	#N/A	#N/A	#N/A	#N/A	#N/A	#N/A	#N/A	#N/A	#N/A	#N/A	#N/A	#N/A
A430078G23Rik	0.07	1.26526	0.22947	0.756606	0.194537	0.6898	0.169371	0.705798	0.167424	0.934696	0.843083	1.39094	0.0616017	1.34153	0.148753	1.1437	0.417337	0.604306	0.0335435	0.885186	0.539992
A430105I19Rik	0.19	1.15512	0.489948	1.65217	4.42132e-06	0.830777	0.30548	0.898309	0.597539	1.2527	0.126269	0.603818	0.000101077	1.35335	0.0149464	0.576237	7.88102e-07	1.08322	0.638988	0.740966	0.0149123
A430107O13Rik	0.07	1.05918	0.79102	0.964721	0.932297	1.10945	0.641842	0.916987	0.780514	1.01767	0.93387	1.12789	0.54167	0.94291	0.812468	0.923108	0.674802	1.45704	0.0188696	1.01605	0.908412
A430107P09Rik	0.08	0.47299	0.00110606	1.06882	0.822884	0.370648	0.000161663	0.574453	0.0306385	0.466782	0.00404009	0.350408	1.89363e-06	0.431046	0.000234355	0.424061	2.10516e-06	0.548561	0.00910312	0.268674	3.72421e-10
A430110N23Rik	0.05	1.28828	0.23231	1.13931	0.515509	1.4038	0.0584506	1.00605	1	1.38609	0.0875713	2.01512	8.39161e-07	0.853075	0.398749	1.3214	0.0287965	1.29147	0.214596	1.84617	4.6382e-05
A4galt	0.05	1.20714	0.454905	1.23207	0.42075	1.31106	0.270766	1.30267	0.380937	1.20956	0.49189	1.37673	0.104904	1.0879	0.783112	0.926892	0.812804	1.23266	0.438139	1.3085	0.168839
A530016L24Rik	0.04	0.79382	0.750402	#N/A	#N/A	0.208216	0.002962	#N/A	#N/A	1.0326	0.954084	0.266464	0.00689336	0.112224	1.53453e-05	0.2273	0.00135734	0.23119	0.00608985	0.1372	1.23707e-05
A530054K11Rik	0.09	1.1962	0.287067	1.15207	0.437482	0.983683	1	0.78947	0.199407	1.34191	0.0896077	1.04034	0.794367	0.985263	0.998306	1.04588	0.6798	1.00556	0.951857	1.00668	0.923111
A530072M11Rik	0.05	0.95737	0.801565	#N/A	#N/A	1.16281	0.786899	1.17483	0.746464	#N/A	#N/A	0.865923	0.561532	0.991955	1	0.69388	0.095522	1.14619	0.766965	0.688362	0.1024
A630001G21Rik	#N/A	#N/A	#N/A	#N/A	#N/A	#N/A	#N/A	#N/A	#N/A	#N/A	#N/A	#N/A	#N/A	#N/A	#N/A	#N/A	#N/A	#N/A	#N/A	#N/A	#N/A
A630007B06Rik	0.42	0.990318	0.997736	0.823429	0.151811	0.973466	0.914235	0.897289	0.516249	0.831978	0.165067	0.734423	0.117497	0.821158	0.0656354	0.827793	0.0429635	0.96516	0.820725	0.42398	3.79898e-15
A630020A06	#N/A	#N/A	#N/A	#N/A	#N/A	#N/A	#N/A	#N/A	#N/A	#N/A	#N/A	#N/A	#N/A	#N/A	#N/A	2.89927	1.90104e-06	#N/A	#N/A	#N/A	#N/A
A630055G03Rik	0.07	0.842296	0.406255	1.0453	0.818159	1.25971	0.218644	1.08344	0.747127	0.801654	0.378133	0.84202	0.402782	0.60928	0.0082956	0.775135	0.0989313	0.974865	1	0.619404	0.0074739
A630066F11Rik	#N/A	#N/A	#N/A	#N/A	#N/A	#N/A	#N/A	#N/A	#N/A	#N/A	#N/A	1.71767	0.0738239	1.70419	0.0486446	1.48001	0.116432	#N/A	#N/A	0.91391	0.737522
A630072M18Rik	0.03	1.22524	0.341922	1.44567	0.0380429	1.23753	0.308045	1.15222	0.577098	1.18438	0.530356	0.959609	0.931199	1.1249	0.567608	1.23856	0.20582	1.2732	0.241702	1.21394	0.26552
A630076J17Rik	#N/A	#N/A	#N/A	#N/A	#N/A	#N/A	#N/A	#N/A	#N/A	#N/A	#N/A	#N/A	#N/A	#N/A	#N/A	#N/A	#N/A	#N/A	#N/A	#N/A	#N/A
A630089N07Rik	0.35	0.896652	0.523695	1.0756	0.678741	1.04831	0.818775	0.916684	0.65352	0.755563	0.0973653	0.82548	0.237414	0.698489	0.00438965	0.854088	0.186276	0.88257	0.463949	0.585083	1.05954e-05
A730011L01Rik	0.18	1.07174	0.668474	0.901192	0.426868	0.832915	0.160729	1.00127	1	1.11744	0.452534	0.947867	0.648291	1.13898	0.277623	0.897875	0.276444	0.884861	0.340429	0.94513	0.570676
A730017L22Rik	0.21	1.19055	0.282907	0.957156	0.824422	1.20884	0.216626	1.0452	0.86684	1.04761	0.841286	1.246	0.0797407	1.24155	0.0785052	1.17216	0.128101	1.10331	0.594105	1.09757	0.474089
A730020E08Rik	#N/A	#N/A	#N/A	#N/A	#N/A	#N/A	#N/A	#N/A	#N/A	#N/A	#N/A	#N/A	#N/A	#N/A	#N/A	#N/A	#N/A	#N/A	#N/A	0.867687	0.696916
A730046J19Rik	#N/A	18.249	2.85778e-08	#N/A	#N/A	2.38605	0.269113	#N/A	#N/A	16.0871	9.97873e-05	10.4256	0.000404526	8.59813	2.24009e-05	11.7414	8.01283e-08	#N/A	#N/A	9.5499	3.56193e-05
A730098P11Rik	0.03	0.276969	0.0262148	0.246589	0.0157322	0.836256	0.878862	1.80396	0.14732	0.0824663	0.000103412	2.01126	0.0408139	1.02136	0.959326	0.168008	1.72554e-05	0.59061	0.438489	1.07524	0.889828
A830007P12Rik	0.51	1.07137	0.529344	0.87298	0.253376	0.74084	0.00146065	1.04744	0.739013	1.04366	0.741403	1.0386	0.725252	1.06931	0.517503	1.24788	0.0023202	1.17383	0.0834878	1.28383	0.0012735
A830010M20Rik	0.02	1.81242	0.00631856	1.3492	0.268944	1.2278	0.551312	1.1169	0.769189	1.7147	0.0194098	1.83715	0.000831164	1.45837	0.0720949	1.75508	0.000249417	1.73795	0.00516927	1.40234	0.0663114
A830018L16Rik	0.02	0.337073	0.000173108	0.463857	0.0204493	0.103611	3.34269e-08	0.157219	3.71011e-07	0.509872	0.109865	0.200221	7.68029e-08	0.097726	8.08853e-10	0.140909	4.29795e-12	0.320828	0.00253437	0.13188	6.84967e-11
A830080D01Rik	0.09	1.29014	0.0997154	0.942188	0.762818	1.2532	0.208152	1.06688	0.817141	1.24958	0.20781	1.15926	0.38819	1.11677	0.57094	1.1528	0.287603	1.24542	0.215878	1.24658	0.0940767
A830082N09Rik	0.01	1.36947	0.245128	0.786162	0.419838	1.01631	1	0.944637	0.927547	0.941763	0.929449	0.762291	0.208851	0.946668	0.884821	0.709627	0.0792521	0.795262	0.449978	0.640692	0.0305907
A930001C03Rik	#N/A	#N/A	#N/A	#N/A	#N/A	#N/A	#N/A	#N/A	#N/A	#N/A	#N/A	#N/A	#N/A	#N/A	#N/A	#N/A	#N/A	#N/A	#N/A	#N/A	#N/A
A930001N09Rik	0.45	1.39334	0.00416463	0.715409	0.060942	0.778372	0.183538	1.19308	0.17193	0.705214	0.0100539	0.938483	0.597265	0.978311	0.88351	1.195	0.0588376	1.29598	0.0154455	1.12661	0.287997
A930004D18Rik	#N/A	#N/A	#N/A	#N/A	#N/A	#N/A	#N/A	#N/A	#N/A	#N/A	#N/A	#N/A	#N/A	#N/A	#N/A	#N/A	#N/A	#N/A	#N/A	#N/A	#N/A
A930005H10Rik	0.13	1.23161	0.361384	0.919192	0.761637	1.05414	0.835942	1.59678	0.00788663	2.05679	1.75977e-05	2.54245	1.71887e-08	1.65323	0.00677059	1.67226	0.000544952	2.03443	0.00126321	2.17647	6.13999e-07
A930005I04Rik	#N/A	#N/A	#N/A	#N/A	#N/A	#N/A	#N/A	#N/A	#N/A	#N/A	#N/A	#N/A	#N/A	#N/A	#N/A	#N/A	#N/A	#N/A	#N/A	#N/A	#N/A
A930007I19Rik	#N/A	#N/A	#N/A	#N/A	#N/A	#N/A	#N/A	#N/A	#N/A	#N/A	#N/A	#N/A	#N/A	#N/A	#N/A	#N/A	#N/A	#N/A	#N/A	#N/A	#N/A
A930013F10Rik	#N/A	1.04593	0.988072	#N/A	#N/A	0.843761	0.7708	#N/A	#N/A	1.06771	0.902494	1.10821	0.789439	0.830731	0.648029	0.711988	0.227734	#N/A	#N/A	0.646636	0.136244
A930015D03Rik	#N/A	1.24071	0.565109	1.57568	0.0749998	1.19032	0.656603	1.26167	0.578318	2.02674	0.0149331	0.963727	0.928781	1.50752	0.109306	1.02957	0.982871	1.27689	0.479558	1.4048	0.122799
A930017M01Rik	0.18	0.808148	0.193268	0.927877	0.742934	0.809487	0.37755	0.71395	0.0563726	0.772479	0.174732	0.491831	2.25415e-06	0.725881	0.0391765	0.426359	3.76791e-10	0.658749	0.00756202	0.425303	3.88439e-08
A930024E05Rik	#N/A	#N/A	#N/A	#N/A	#N/A	#N/A	#N/A	#N/A	#N/A	#N/A	#N/A	#N/A	#N/A	#N/A	#N/A	#N/A	#N/A	#N/A	#N/A	#N/A	#N/A
A930038C07Rik	#N/A	#N/A	#N/A	#N/A	#N/A	#N/A	#N/A	#N/A	#N/A	#N/A	#N/A	#N/A	#N/A	#N/A	#N/A	#N/A	#N/A	#N/A	#N/A	#N/A	#N/A
AA388235	#N/A	#N/A	#N/A	#N/A	#N/A	#N/A	#N/A	#N/A	#N/A	#N/A	#N/A	#N/A	#N/A	#N/A	#N/A	#N/A	#N/A	#N/A	#N/A	#N/A	#N/A
AA415398	0.07	0.96174	0.95132	0.824601	0.511855	0.867214	0.713567	0.811412	0.630917	1.04068	0.92611	1.10688	0.757987	1.19125	0.535047	0.82413	0.360713	0.936821	0.891865	0.742532	0.176793
AA465934	#N/A	#N/A	#N/A	#N/A	#N/A	#N/A	#N/A	#N/A	#N/A	#N/A	#N/A	1.52137	0.308184	#N/A	#N/A	#N/A	#N/A	#N/A	#N/A	#N/A	#N/A
AA474331	#N/A	#N/A	#N/A	#N/A	#N/A	#N/A	#N/A	#N/A	#N/A	#N/A	#N/A	#N/A	#N/A	#N/A	#N/A	#N/A	#N/A	#N/A	#N/A	#N/A	#N/A
AA543186	#N/A	#N/A	#N/A	#N/A	#N/A	#N/A	#N/A	#N/A	#N/A	#N/A	#N/A	1.63865	0.0557588	#N/A	#N/A	1.64829	0.0322676	#N/A	#N/A	#N/A	#N/A
AA960436	0.37	1.13112	0.41093	1.04946	0.800985	1.07673	0.658914	1.34046	0.0131499	0.991184	1	0.913135	0.541039	1.04572	0.767897	1.15555	0.126868	1.23417	0.0776378	1.30532	0.0111114
AA986860	0.35	3.4416	3.76753e-38	1.37259	0.0108422	0.593632	0.000561534	0.636469	0.00213503	4.27981	1.46823e-40	1.83656	9.43913e-08	1.73991	3.64221e-05	1.22607	0.0363119	1.03098	0.842721	2.86548	2.25623e-25
AA987161	0.11	1.13532	0.408364	1.10211	0.561212	1.01096	0.971165	1.07533	0.684998	1.07873	0.654623	1.16598	0.204912	1.37156	0.00716591	1.21949	0.0597762	1.24386	0.100771	1.35568	0.00246494
AB124611	#N/A	#N/A	#N/A	#N/A	#N/A	#N/A	#N/A	#N/A	#N/A	#N/A	#N/A	1.66479	0.0326741	#N/A	#N/A	1.14227	0.546214	#N/A	#N/A	1.63545	0.0283008
AF251705	#N/A	#N/A	#N/A	#N/A	#N/A	#N/A	#N/A	#N/A	#N/A	#N/A	#N/A	2.71387	0.000320206	#N/A	#N/A	#N/A	#N/A	#N/A	#N/A	#N/A	#N/A
AI118078	#N/A	#N/A	#N/A	#N/A	#N/A	#N/A	#N/A	#N/A	#N/A	#N/A	#N/A	#N/A	#N/A	#N/A	#N/A	#N/A	#N/A	#N/A	#N/A	#N/A	#N/A
AI314180	1.62	0.913218	0.291739	0.807358	0.0011695	0.897861	0.151439	0.979247	0.861829	0.731251	2.14011e-05	0.806562	0.00385739	0.886419	0.0940464	0.750994	2.87685e-08	0.82415	0.006094	0.576222	7.58551e-20
AI314976	0.75	1.21816	0.0962389	0.973394	0.86015	1.34663	0.0142471	1.36509	0.00134164	1.41074	0.00592874	1.59899	3.81069e-05	1.44305	7.08827e-05	1.53985	1.29647e-07	1.24604	0.0505421	1.78359	1.27003e-12
AI316807	1.08	0.766618	0.0121162	0.886515	0.297157	0.86421	0.243427	0.906697	0.41261	1.02986	0.87327	0.883412	0.319616	0.839089	0.0802127	0.901298	0.193394	0.822913	0.06636	0.857542	0.0777647
AI413582	1.25	0.776902	0.0817221	0.968491	0.889726	1.01179	0.992076	1.17287	0.335353	0.436522	2.36928e-06	0.645427	0.00136099	0.880348	0.396869	0.716368	0.0023761	0.777312	0.108261	0.73695	0.0468395
AI414108	#N/A	#N/A	#N/A	#N/A	#N/A	#N/A	#N/A	#N/A	#N/A	#N/A	#N/A	1.67513	0.0940054	#N/A	#N/A	#N/A	#N/A	#N/A	#N/A	#N/A	#N/A
AI427809	0.07	1.53752	0.133448	1.37775	0.390409	1.41349	0.374616	0.434406	0.0279035	1.2305	0.568501	4.04314	1.19529e-12	1.36068	0.293562	5.69971	4.3359e-36	0.943047	0.87354	8.7598	2.73236e-51
AI428936	6.68	0.609852	1.20722e-08	0.828049	0.045234	0.820156	0.0423925	1.05979	0.623598	0.561014	6.47373e-09	0.538682	2.37373e-10	0.650277	6.76856e-08	0.443234	1.97506e-30	0.768038	0.00799141	0.498826	2.54619e-17
AI429214	0.1	1.33467	0.166971	1.39421	0.109252	0.927685	0.810029	1.41943	0.0949461	1.3637	0.166761	0.981189	0.978342	1.33586	0.142163	1.07814	0.723516	1.62314	0.00649455	1.42939	0.0394528
AI450353	#N/A	#N/A	#N/A	#N/A	#N/A	#N/A	#N/A	#N/A	#N/A	#N/A	#N/A	#N/A	#N/A	#N/A	#N/A	#N/A	#N/A	#N/A	#N/A	#N/A	#N/A
AI462493	1.31	1.21824	0.0548386	1.07339	0.66699	0.709823	0.000883443	1.2468	0.036672	1.20632	0.0838776	1.25542	0.0862728	1.3926	0.000141246	1.28002	0.000608941	1.04516	0.783971	1.37628	5.34526e-05
AI463170	0.31	1.0958	0.794808	1.91745	4.63036e-05	0.448979	0.000775057	1.36091	0.179246	1.39001	0.195029	0.612511	0.0170207	1.48207	0.0198426	0.943392	0.779637	1.88005	5.68096e-05	1.62777	0.00145938
AI464131	0.27	1.27916	0.0376845	0.782758	0.051286	1.09724	0.538395	1.63624	3.44707e-07	0.896778	0.49526	1.0703	0.60271	1.82821	5.01363e-12	2.11308	1.23081e-24	1.04439	0.813481	1.35104	0.000694836
AI467606	#N/A	0.96703	1	#N/A	#N/A	#N/A	#N/A	#N/A	#N/A	#N/A	#N/A	1.44385	0.0799536	#N/A	#N/A	0.866673	0.598125	#N/A	#N/A	1.34377	0.154379
AI480653	0.3	1.23718	0.134605	0.87379	0.426113	0.692142	0.0162615	0.783368	0.230343	1.46353	0.00387591	0.83212	0.215912	0.959706	0.825483	0.792655	0.0661976	0.777402	0.0851669	0.763674	0.0279798
AI504432	#N/A	#N/A	#N/A	#N/A	#N/A	#N/A	#N/A	#N/A	#N/A	#N/A	#N/A	4.1178	4.50923e-06	#N/A	#N/A	#N/A	#N/A	#N/A	#N/A	#N/A	#N/A
AI506816	0.03	#N/A	#N/A	#N/A	#N/A	18.3101	8.50357e-51	#N/A	#N/A	#N/A	#N/A	6.77924	8.2136e-15	#N/A	#N/A	3.8634	2.50396e-05	#N/A	#N/A	#N/A	#N/A
AI597468	1	0.800848	0.0431682	0.958831	0.831556	0.959702	0.82866	0.658248	7.54817e-05	0.667094	0.000564728	0.546789	1.24619e-08	0.601049	1.22304e-07	0.604842	1.65143e-09	0.815844	0.0635443	0.671052	2.12618e-05
AI597479	0.33	0.853096	0.15014	0.897573	0.379656	1.07188	0.611582	1.04237	0.816429	0.789242	0.035272	0.88756	0.251017	0.735494	0.00170342	0.965764	0.677761	0.910786	0.407603	0.725036	8.92746e-05
AI607873	0.12	1.03715	0.868225	1.33431	0.155491	1.86912	3.55239e-05	1.10677	0.698127	1.06545	0.806678	1.28176	0.109913	0.708341	0.0645355	1.35426	0.0104595	1.02378	0.894694	1.51242	0.000914769
AI646023	0.78	0.575208	0.00336657	1.21735	0.360589	2.27212	2.89346e-07	0.773645	0.212407	0.570236	0.00547626	0.817387	0.279193	1.24788	0.223351	2.05883	3.62577e-07	1.12153	0.625507	1.28911	0.169615
AI661453	0.38	1.4647	0.00197284	0.822967	0.233035	0.498693	2.24557e-07	0.830888	0.281195	2.10516	1.77918e-08	0.869049	0.305459	0.75989	0.0287382	0.73358	0.00439262	0.920861	0.654606	1.17549	0.19882
AI662270	#N/A	#N/A	#N/A	#N/A	#N/A	#N/A	#N/A	#N/A	#N/A	#N/A	#N/A	2.64859	2.19129e-05	#N/A	#N/A	1.85459	0.00580984	#N/A	#N/A	2.70352	3.74328e-06
AI837181	1.12	1.02741	0.816219	0.99428	0.981941	0.874112	0.232388	0.975702	0.863403	0.905172	0.334852	0.985624	0.925789	0.994062	0.977594	1.01028	0.901623	0.958664	0.716426	1.08821	0.233466
AI846148	0.16	0.996128	0.981725	0.975716	0.904183	0.830584	0.225259	0.997394	0.999058	1.03316	0.897799	0.896235	0.366071	0.891824	0.391748	0.767048	0.00712772	0.976451	0.88536	1.00977	0.975928
AI848100	0.43	0.536404	4.83253e-11	1.1066	0.321824	0.719122	0.00029945	0.848487	0.105893	0.589725	4.91268e-08	0.460577	2.80984e-14	0.548614	3.92976e-12	0.554781	3.87886e-16	0.92085	0.512019	0.57157	3.5189e-11
AI987944	0.17	0.753251	0.063889	1.1342	0.42732	1.02078	0.951575	0.955952	0.820734	0.743685	0.0563834	0.763252	0.026675	0.784047	0.0794343	0.799229	0.0233042	1.07006	0.719611	0.847688	0.179773
AK010878	0.15	1.20525	0.423078	0.948653	0.876598	1.35014	0.202782	0.954664	0.900202	0.922607	0.81715	1.12033	0.65456	0.814615	0.401737	1.13938	0.522772	1.03586	0.976056	1.19125	0.353809
AK129341	0.03	1.46314	0.119895	0.97844	0.987803	0.602152	0.10202	1.00461	1	1.58506	0.0552247	0.801238	0.372518	2.00247	0.000408708	0.931227	0.783217	0.829387	0.53864	1.03311	0.93135
AU019823	0.33	1.0081	0.939412	1.0418	0.748317	1.06778	0.585445	0.802019	0.0226756	0.969202	0.827069	0.959711	0.707621	1.01705	0.890354	0.958948	0.619237	0.901947	0.301215	0.884193	0.138565
AU021092	0.07	0.797443	0.426392	1.17018	0.693343	1.01518	1	1.142	0.799236	1.26526	0.481725	1.122	0.71445	1.0173	1	0.878029	0.574396	1.38909	0.260925	1.30657	0.226458
AU022252	0.25	0.832994	0.274895	1.02298	0.948763	0.913924	0.643234	0.975699	0.918358	0.719275	0.0363905	0.823707	0.10389	0.87706	0.362491	0.968562	0.78963	0.917955	0.621184	0.801761	0.0438823
AU023762	#N/A	#N/A	#N/A	#N/A	#N/A	#N/A	#N/A	#N/A	#N/A	#N/A	#N/A	#N/A	#N/A	#N/A	#N/A	#N/A	#N/A	#N/A	#N/A	#N/A	#N/A
AU023871	#N/A	#N/A	#N/A	#N/A	#N/A	#N/A	#N/A	#N/A	#N/A	#N/A	#N/A	#N/A	#N/A	9.22017	1.48468e-20	#N/A	#N/A	#N/A	#N/A	3.55658	1.74906e-05
AU040320	1.48	1.13963	0.128887	0.917066	0.371386	0.708796	4.60801e-06	1.06724	0.521169	1.13168	0.169607	0.944737	0.559114	1.01102	0.912405	0.967716	0.655109	0.939364	0.511084	0.752722	5.29108e-05
AU041133	#N/A	1.14377	0.693124	#N/A	#N/A	1.86743	0.0368048	#N/A	#N/A	1.72873	0.0691163	1.61767	0.0395112	1.49527	0.12898	1.68453	0.0106071	2.03203	0.002597	1.99559	0.0011742
AV051173	#N/A	#N/A	#N/A	#N/A	#N/A	#N/A	#N/A	#N/A	#N/A	#N/A	#N/A	#N/A	#N/A	#N/A	#N/A	#N/A	#N/A	#N/A	#N/A	#N/A	#N/A
AW011738	0.32	0.436468	1.05721e-11	0.878355	0.429975	0.641956	0.000366009	0.814284	0.186847	0.450545	3.83541e-09	0.356641	1.01437e-17	0.521577	4.37784e-09	0.298522	5.85557e-30	0.919388	0.547821	0.171612	3.37695e-46
AW046200	#N/A	#N/A	#N/A	#N/A	#N/A	#N/A	#N/A	#N/A	#N/A	#N/A	#N/A	#N/A	#N/A	5.42072	1.08254e-09	#N/A	#N/A	#N/A	#N/A	#N/A	#N/A
AW112010	0.35	0.845297	0.393183	1.12147	0.649155	1.17971	0.476897	1.07742	0.831379	1.21653	0.37649	1.3076	0.126676	1.01159	0.996544	0.859647	0.375421	1.01716	0.988769	1.53512	0.00526827
AW146020	0.08	1.01136	0.980129	1.04696	0.881149	1.08706	0.762975	0.893194	0.679626	0.953625	0.886846	0.969156	0.901654	1.2636	0.167629	0.977331	0.923404	1.39306	0.0582106	0.830205	0.224906
AW146154	0.17	0.897326	0.445866	1.1207	0.468406	1.05506	0.811753	0.837356	0.227479	0.871993	0.388076	0.779011	0.0296088	0.933873	0.630259	0.820542	0.0320964	0.888831	0.435585	0.860383	0.17741
AW209491	0.94	0.56986	4.24898e-08	0.95673	0.789174	0.992109	0.993957	0.791653	0.0174242	0.615495	1.97438e-06	0.530576	3.98113e-12	0.522042	8.9423e-14	0.545184	9.72973e-16	0.659228	2.66202e-06	0.461749	5.81804e-21
AW549877	1.45	0.933218	0.4309	0.906212	0.284041	0.893865	0.175535	1.07725	0.380141	0.784173	0.00191739	0.612054	7.05251e-12	0.822282	0.00397523	0.62901	3.37167e-18	1.10675	0.206541	0.585415	7.21346e-16
AW551984	#N/A	#N/A	#N/A	#N/A	#N/A	#N/A	#N/A	#N/A	#N/A	#N/A	#N/A	1.9638	0.0872729	#N/A	#N/A	#N/A	#N/A	#N/A	#N/A	1.71746	0.201241
AW554918	0.05	1.29027	0.109258	1.35848	0.0426877	1.24893	0.347895	1.25745	0.193918	1.53346	0.00727167	1.28737	0.079208	1.39636	0.0202552	1.3404	0.0113697	1.5184	0.00635307	1.22279	0.105557
AW555464	1.55	0.880445	0.272808	1.01535	0.930101	1.00181	0.995966	0.805153	0.0219164	0.913696	0.442207	0.924238	0.570981	0.767646	0.00267776	0.809706	0.00819366	0.793015	0.0175642	0.824724	0.036041
AY512931	#N/A	#N/A	#N/A	#N/A	#N/A	#N/A	#N/A	#N/A	#N/A	#N/A	#N/A	#N/A	#N/A	#N/A	#N/A	#N/A	#N/A	#N/A	#N/A	#N/A	#N/A
Aaas	0.48	1.34866	0.0115335	0.946683	0.806683	1.81675	6.30649e-06	0.988801	1	1.18811	0.206953	2.18923	2.29309e-16	1.51351	4.47081e-05	2.05092	3.10029e-17	0.968113	0.908681	1.76478	4.09446e-09
Aacs	0.26	1.04793	0.768148	0.887306	0.379656	1.69921	2.69866e-08	1.00338	1	1.21051	0.318333	1.19409	0.139038	1.04153	0.782061	1.53023	2.44264e-06	0.953138	0.779522	0.935345	0.510289
Aadac	#N/A	#N/A	#N/A	#N/A	#N/A	#N/A	#N/A	#N/A	#N/A	#N/A	#N/A	#N/A	#N/A	#N/A	#N/A	#N/A	#N/A	#N/A	#N/A	#N/A	#N/A
Aagab	1.56	0.851466	0.0591416	0.903117	0.194537	0.763586	4.42585e-05	1.1971	0.0209166	0.842032	0.0222615	0.627716	8.07745e-12	0.854959	0.0224769	0.716408	3.86942e-11	0.901995	0.157526	0.704856	4.62402e-09
Aak1	0.27	1.26299	0.0140313	0.908006	0.387443	1.15075	0.134136	0.943635	0.63022	1.14339	0.16896	1.41962	0.000719684	1.2591	0.00598756	1.56427	4.02177e-11	0.916451	0.393754	0.985487	0.888519
Aamp	4.91	0.874287	0.106248	0.924943	0.378068	0.927676	0.376661	1.06699	0.493223	0.909292	0.256931	0.850011	0.0600992	0.974565	0.76599	0.880358	0.0283263	0.895339	0.153903	0.905915	0.137445
Aars	2.53	0.726404	0.00090616	1.02428	0.89334	0.942484	0.63756	0.787906	0.0632913	0.90288	0.358035	0.590949	2.3244e-09	0.622948	8.72233e-08	0.744294	2.54847e-05	0.791978	0.0395267	0.707135	0.000110659
Aars2	0.23	1.0897	0.595513	0.977796	0.958271	0.780353	0.125342	0.778113	0.157766	1.22707	0.141732	0.95898	0.826974	1.05764	0.655698	0.925031	0.58958	0.840112	0.273675	0.80924	0.0990683
Aarsd1	1.68	0.790764	0.00699162	0.959406	0.753583	0.987285	0.926382	0.933301	0.579363	0.978126	0.861839	0.871961	0.19346	0.884115	0.136517	0.704731	2.17728e-07	0.834486	0.0399449	0.621531	2.09744e-10
Aasdh	0.16	1.09176	0.620785	1.00787	0.997117	0.881896	0.488358	0.897802	0.59862	1.1594	0.398728	0.840076	0.181138	1.14102	0.307963	0.930959	0.508274	1.05397	0.79843	0.744232	0.0108245
Aasdhppt	0.62	0.776224	0.00965945	1.01732	0.916108	0.960084	0.757907	0.934534	0.54668	0.763436	0.00635655	0.680175	6.8091e-06	0.747433	0.000292529	0.778049	7.50981e-05	0.846655	0.0591601	0.613751	3.49065e-12
Aass	1.72	0.769492	0.00284543	0.999663	1	0.756067	0.000355054	1.11771	0.194041	0.933971	0.565106	0.589782	4.89943e-13	0.909354	0.255348	0.605511	1.13255e-14	0.962854	0.737193	0.551245	1.94363e-12
Aatf	0.62	0.726807	0.0123429	1.08455	0.651686	1.19875	0.208214	0.869259	0.34494	0.666885	0.00550175	0.800072	0.0646772	0.770032	0.0382903	0.791257	0.0272359	0.782699	0.0751587	0.660757	0.00063528
Aatk	0.15	0.477709	0.00132426	0.484106	0.000288273	0.810291	0.421043	1.10696	0.74729	0.328153	1.12456e-05	0.315294	2.86369e-07	0.670659	0.0683139	0.409265	4.01196e-07	0.600494	0.0224723	0.263943	7.59843e-12
Abat	0.21	1.04692	0.880575	0.703615	0.0316799	1.04139	0.859107	0.876384	0.555588	1.16307	0.411908	1.40523	0.0149004	1.11923	0.499788	1.12552	0.456594	0.543155	0.000127724	0.494031	3.87749e-06
Abca1	0.36	1.59396	0.000141904	0.717231	0.0222976	0.698968	0.0103609	0.896143	0.508438	0.78611	0.0585198	1.65182	5.5733e-05	1.84862	1.66788e-09	3.65271	3.73674e-62	1.08427	0.579347	1.95728	2.32828e-13
Abca2	0.32	1.52837	9.41627e-05	1.05684	0.6328	0.939237	0.568881	0.959395	0.729816	1.37961	3.01735e-05	1.04223	0.713463	1.04539	0.639881	1.09486	0.190156	1.29638	0.00135612	0.903265	0.196518
Abca3	0.94	1.81176	5.82086e-15	1.04773	0.678741	0.762527	0.000292129	1.36881	2.78377e-06	1.68927	1.72224e-14	1.27315	0.0128523	2.13146	9.94159e-33	2.20515	7.87017e-49	1.38145	4.31342e-06	1.6774	6.58001e-13
Abca4	#N/A	#N/A	#N/A	#N/A	#N/A	#N/A	#N/A	#N/A	#N/A	#N/A	#N/A	#N/A	#N/A	#N/A	#N/A	#N/A	#N/A	#N/A	#N/A	2.40758	0.00106095
Abca5	0.17	1.38	0.00496558	0.896413	0.425965	0.72021	0.00192263	1.28051	0.0121473	0.924799	0.591421	1.03228	0.789264	1.91787	5.04419e-17	1.52971	5.7345e-09	1.57484	1.94101e-08	0.927337	0.531687
Abca6	0.04	1.13284	0.516782	1.10516	0.675218	1.31246	0.215157	0.978554	0.975217	0.833853	0.514009	1.08759	0.716248	0.766734	0.236131	1.01904	0.895297	1.22849	0.366066	0.600239	0.00343098
Abca7	0.3	1.0547	0.736024	1.11448	0.403119	0.979662	0.902332	1.39792	0.000132303	1.21314	0.0570249	0.66518	8.74513e-05	0.957554	0.644409	0.665577	1.45541e-08	1.22237	0.032882	0.73285	6.56038e-05
Abca8a	0.44	1.23363	0.0153709	1.22438	0.0450549	1.66986	2.92546e-11	0.941714	0.638474	1.4737	9.11029e-06	1.33558	0.00914116	1.35975	0.000392798	1.12926	0.0904761	1.54015	2.95234e-08	1.29256	0.00110519
Abca8b	0.06	1.33046	0.0298783	1.12115	0.557907	1.56772	0.00100602	0.742271	0.104209	1.74926	7.28426e-05	1.47068	0.0050955	1.25491	0.176486	1.22189	0.060797	1.73733	1.56664e-05	1.10507	0.483785
Abca9	0.1	1.19604	0.224071	1.28559	0.0869091	1.41186	0.00977327	0.95156	0.864287	1.39359	0.0380817	1.36019	0.035831	0.99291	1	1.16324	0.157734	1.65557	5.78298e-06	1.06875	0.600226
Abcb10	0.35	1.12336	0.341922	1.29911	0.00892984	1.35021	0.00375923	0.953764	0.796675	1.21187	0.112393	1.214	0.0541639	0.867695	0.204373	0.82784	0.03329	1.0475	0.74775	0.814528	0.0363274
Abcb1a	0.04	0.898986	0.791606	0.834281	0.620174	0.798295	0.542755	1.02033	0.990713	0.935726	0.911034	0.901447	0.741082	0.707241	0.230342	0.730693	0.175775	0.742213	0.368145	0.773703	0.290473
Abcb1b	#N/A	#N/A	#N/A	#N/A	#N/A	1.54426	0.267357	#N/A	#N/A	1.92022	0.051912	1.76724	0.0455182	1.65338	0.111069	1.87705	0.011744	#N/A	#N/A	1.22264	0.606524
Abcb4	0.02	#N/A	#N/A	#N/A	#N/A	#N/A	#N/A	#N/A	#N/A	#N/A	#N/A	0.677998	0.215298	#N/A	#N/A	#N/A	#N/A	#N/A	#N/A	#N/A	#N/A
Abcb6	1.51	0.47101	1.97724e-26	0.762984	0.00386885	0.789141	0.00503542	0.936396	0.523424	0.422962	8.41813e-17	0.456311	4.45026e-25	0.522435	1.56386e-13	0.534696	5.95129e-27	0.562664	9.74212e-14	0.30697	6.4567e-61
Abcb7	0.28	0.959489	0.784284	1.02316	0.851616	0.90611	0.443636	0.871291	0.272171	0.731741	0.00450284	0.660065	4.53996e-06	0.822157	0.0328069	0.795894	0.00321384	1.07349	0.478458	0.742882	0.000430322
Abcb8	0.53	1.41607	0.00360469	0.999662	1	0.921741	0.588489	1.0331	0.825347	1.26106	0.036	1.27564	0.0105641	1.35218	0.00175707	1.4211	2.5136e-06	1.1373	0.338934	1.23391	0.027773
Abcb9	0.32	1.03655	0.865148	0.764976	0.0397268	0.898508	0.374616	0.713745	0.00828489	1.07366	0.620303	1.07331	0.571005	0.810103	0.0435603	0.774412	0.00107837	0.602064	2.08138e-06	0.531868	6.58844e-12
Abcc1	0.45	0.911283	0.334815	0.762678	0.000258089	1.16578	0.0767626	0.738813	0.000101117	0.712916	0.000353776	0.817944	0.0253876	0.766454	0.00144293	0.831563	0.00498334	0.64004	4.88174e-09	0.63092	6.49971e-11
Abcc10	0.43	0.746282	0.0226963	0.957535	0.817903	0.871763	0.295955	0.743134	0.0154895	0.597582	5.94598e-05	0.804092	0.0641666	1.0655	0.643807	0.754962	0.00234779	0.734315	0.00864617	0.554383	2.87811e-08
Abcc2	#N/A	51.3306	2.88828e-46	#N/A	#N/A	#N/A	#N/A	#N/A	#N/A	#N/A	#N/A	28.2941	8.98534e-21	#N/A	#N/A	10.5355	7.16692e-15	#N/A	#N/A	#N/A	#N/A
Abcc3	0.17	1.21416	0.119931	1.08265	0.580618	0.547901	6.23311e-07	1.95664	7.31346e-14	1.56632	2.48386e-05	1.73419	2.25584e-09	2.31783	1.57123e-20	2.99551	6.53896e-42	2.04187	5.67198e-12	5.78571	3.71712e-113
Abcc4	0.06	1.15034	0.419021	1.05257	0.821206	1.52481	0.00285835	1.37436	0.0673465	1.32049	0.107616	1.37041	0.012612	1.67547	9.667e-06	2.25274	7.83504e-09	2.02571	7.0734e-08	2.36753	5.46187e-11
Abcc5	0.08	1.43019	0.00503761	1.16973	0.329803	1.42644	0.00337796	1.08912	0.625263	1.52688	0.00332592	2.12376	4.86903e-12	1.13669	0.381263	1.51058	8.25856e-06	1.2598	0.111633	1.61828	2.72554e-06
Abcc6	0.04	0.631869	0.0476326	0.985903	1	0.307907	8.178e-07	0.97951	0.997929	0.489719	0.00712421	0.499768	0.000217154	0.227437	6.11919e-10	0.487388	5.74245e-06	1.84722	1.87458e-05	0.351089	4.05284e-07
Abcc8	0.22	1.18742	0.434044	0.981262	0.948512	0.897153	0.689772	0.894555	0.69556	1.13328	0.625499	0.825107	0.357597	0.845589	0.468241	1.05819	0.800142	0.951344	0.857249	0.845093	0.351625
Abcc9	0.07	0.988134	0.940532	1.24479	0.234348	1.35491	0.0466179	0.851289	0.380937	1.68219	0.000731959	1.12947	0.527597	0.994153	0.984588	0.948171	0.740779	1.50848	0.00135596	1.0179	0.944839
Abcd1	0.59	0.821219	0.0448649	0.699035	9.64052e-05	0.767039	0.0078258	0.860333	0.179802	0.785917	0.0292662	0.762383	0.00488684	0.855012	0.0879212	0.96673	0.663022	0.655765	4.31342e-06	0.698988	2.45775e-05
Abcd2	0.03	1.54585	0.0829592	1.76845	0.0439303	1.15735	0.669364	1.39153	0.256206	1.54785	0.253471	1.17667	0.535334	0.691041	0.168928	1.07374	0.798996	1.15217	0.700113	1.03472	0.996661
Abcd3	1.64	1.52697	1.89854e-08	1.1476	0.156451	0.965251	0.760656	1.00311	0.990154	1.42813	6.1923e-05	1.23072	0.0068782	1.54117	4.99111e-08	1.25832	0.00017958	1.29117	0.000516515	1.40602	5.52319e-07
Abcd4	0.12	1.36351	0.0361976	1.10566	0.70717	1.17928	0.453259	1.18459	0.444205	1.22571	0.315498	1.91843	1.30396e-07	1.80229	5.92309e-06	1.84464	2.46535e-09	1.42788	0.0215071	1.94742	3.46417e-09
Abce1	3	0.53757	1.19473e-10	1.04802	0.766199	0.857179	0.147814	0.708581	0.000414564	0.627502	5.28332e-07	0.451982	1.16576e-18	0.518323	2.00724e-13	0.428847	2.3404e-34	0.753078	0.00503522	0.414815	6.22401e-28
Abcf1	3.51	0.617982	4.05761e-12	0.983086	0.898463	0.955892	0.64267	0.86776	0.0522779	0.742023	0.00013742	0.614606	7.7727e-13	0.684746	3.56257e-09	0.643662	1.34645e-17	0.76586	0.000206868	0.600851	6.25675e-17
Abcf2	2.4	0.530647	3.23958e-14	0.917117	0.482782	0.824517	0.0391927	0.922643	0.446105	0.600046	1.24734e-09	0.470079	7.99998e-21	0.54172	1.14001e-13	0.476215	4.22449e-33	0.683883	3.80438e-06	0.409516	8.63749e-35
Abcf3	1.7	0.730434	5.13695e-05	0.871706	0.132346	0.805057	0.00926147	0.84752	0.0449288	0.803565	0.0085012	0.767184	0.000751877	0.885523	0.109524	0.78372	5.34298e-05	0.783257	0.00216858	0.824798	0.00850815
Abcg1	0.29	1.30432	0.0461716	0.395672	1.69084e-15	0.757351	0.0733648	0.968728	0.86847	0.632865	0.000412511	1.28519	0.0483002	1.76591	1.05857e-08	1.5127	3.44052e-06	0.478293	3.96838e-10	1.11591	0.373578
Abcg2	0.13	1.29035	0.127344	1.37595	0.0503077	1.37271	0.108771	1.03906	0.945809	1.67814	0.00256776	1.58487	0.000398919	2.40454	3.25138e-08	4.00237	1.64855e-35	1.1469	0.52212	1.43858	0.00300082
Abcg3	#N/A	#N/A	#N/A	#N/A	#N/A	#N/A	#N/A	#N/A	#N/A	#N/A	#N/A	#N/A	#N/A	#N/A	#N/A	#N/A	#N/A	#N/A	#N/A	#N/A	#N/A
Abcg4	#N/A	#N/A	#N/A	#N/A	#N/A	#N/A	#N/A	#N/A	#N/A	#N/A	#N/A	#N/A	#N/A	#N/A	#N/A	#N/A	#N/A	#N/A	#N/A	#N/A	#N/A
Abcg5	0.06	8.17393	9.25534e-22	1.776	0.0570522	0.81182	0.670451	#N/A	#N/A	6.99185	1.69495e-20	3.8377	1.04837e-09	2.10953	0.00161233	3.93588	7.91161e-11	0.101697	4.65331e-09	5.6003	2.07258e-17
Abcg8	0.04	7.7723	5.03938e-11	3.16047	0.00017022	0.496792	0.0750166	#N/A	#N/A	6.51468	4.074e-11	1.55075	0.164327	1.0812	0.884964	1.225	0.565987	0.1649	4.47219e-06	2.01015	0.011723
Abhd1	#N/A	#N/A	#N/A	#N/A	#N/A	#N/A	#N/A	#N/A	#N/A	#N/A	#N/A	#N/A	#N/A	#N/A	#N/A	2.0433	0.108718	#N/A	#N/A	#N/A	#N/A
Abhd10	0.11	1.31898	0.115408	1.46724	0.0152106	1.54889	0.00661031	0.999222	0.99949	1.38175	0.0786271	1.5771	0.00146374	1.37302	0.0471687	1.64397	4.55409e-05	1.39385	0.032671	1.40193	0.0111821
Abhd11	1.22	1.11498	0.280292	1.0695	0.573455	1.21219	0.0132869	1.12689	0.160843	1.26681	0.00320306	1.19127	0.02603	1.22011	0.00683051	1.08437	0.198186	1.1567	0.0766892	1.21321	0.00351399
Abhd12	1.22	1.08744	0.37808	0.989622	0.929889	0.906747	0.236298	0.97132	0.792328	1.04898	0.644071	1.06068	0.468878	1.04434	0.618101	0.983431	0.790786	0.980496	0.830631	1.00955	0.932023
Abhd13	0.78	0.815163	0.0243305	0.923893	0.521858	0.922502	0.453652	0.85305	0.0716725	0.711596	8.9595e-05	0.626154	1.46821e-07	0.776488	0.0011145	0.75956	2.66402e-05	0.826417	0.0232329	0.643399	9.58926e-10
Abhd14a	0.56	1.23193	0.103356	1.02557	0.898246	0.832297	0.152947	0.969263	0.867412	1.1407	0.360444	0.916639	0.520187	1.28224	0.0186433	0.733909	0.000463998	0.810967	0.0651256	0.792164	0.0163906
Abhd14b	2.48	1.60942	2.71891e-05	1.01711	0.956181	0.597443	2.25987e-05	0.956584	0.822242	1.4524	0.00576503	1.35423	0.0132293	2.0325	9.32607e-12	1.3245	0.00458023	1.18398	0.217872	1.73387	1.4848e-07
Abhd15	#N/A	1.62084	0.0713222	#N/A	#N/A	1.12289	0.834235	#N/A	#N/A	#N/A	#N/A	0.838517	0.576969	#N/A	#N/A	1.2012	0.470292	#N/A	#N/A	0.91571	0.736217
Abhd16a	1.43	1.15385	0.176836	1.09163	0.515073	0.772461	0.00720479	1.10754	0.3685	1.22675	0.0354454	0.888567	0.238253	1.29386	0.00207316	0.982945	0.832271	0.921029	0.454482	1.33513	0.000167383
Abhd2	0.61	1.10543	0.312025	0.712001	0.000127302	1.11415	0.289551	0.808163	0.107701	0.928956	0.644062	0.641926	0.0193987	0.892286	0.308441	0.925091	0.381712	0.95654	0.773917	0.452558	2.93675e-14
Abhd3	0.36	1.48991	0.00252012	0.897821	0.633468	0.828789	0.271032	0.44901	6.08945e-06	0.614002	0.0129595	0.822958	0.166393	1.29719	0.0332461	1.24437	0.0353461	0.815453	0.28475	0.954351	0.769989
Abhd4	0.57	1.80844	2.4684e-10	0.942121	0.677387	1.38255	0.00519141	1.19169	0.126145	1.49175	6.57034e-05	2.51936	6.93888e-32	1.9464	3.33279e-19	2.55055	4.43181e-51	1.10284	0.374868	2.48349	6.13139e-32
Abhd5	0.61	0.947364	0.612725	0.934592	0.527157	0.988787	0.969905	1.23245	0.0164433	0.966476	0.777227	0.822494	0.0173294	1.06327	0.474806	0.939354	0.386491	0.924757	0.424378	0.894932	0.155742
Abhd6	0.52	0.834482	0.155856	0.915215	0.580151	1.03789	0.828786	1.09849	0.534811	0.768503	0.0630692	0.909757	0.432175	0.817718	0.0872414	1.10232	0.296415	0.88419	0.344228	0.964627	0.748106
Abhd8	0.32	1.08056	0.744699	1.04284	0.842341	1.06043	0.784792	0.891144	0.559607	1.01973	0.928087	0.91128	0.524459	0.954553	0.783057	0.93164	0.535721	0.75574	0.042323	0.995501	1
Abi1	1.15	1.07902	0.406573	0.931803	0.464304	0.928412	0.441981	1.10177	0.289809	1.00184	1	0.926776	0.366917	0.967755	0.693593	1.07454	0.294521	1.09904	0.276966	1.15322	0.0362122
Abi2	0.1	1.13551	0.411663	1.01503	0.965369	1.23351	0.13277	1.05403	0.808399	0.947724	0.79589	0.984798	0.937234	0.982579	0.970928	0.961694	0.775518	1.13287	0.406426	1.13895	0.240827
Abi3	0.03	1.00991	0.952971	0.862867	0.608913	1.32645	0.295021	0.87641	0.720738	1.55039	0.126941	1.23146	0.370262	0.982553	0.978147	0.90658	0.573955	0.907396	0.778454	1.06424	0.861711
Abi3bp	0.08	1.21172	0.293769	1.22234	0.315574	1.37037	0.0313102	0.986231	0.995984	1.35687	0.0858657	1.23407	0.125122	1.15158	0.324176	0.992136	0.985956	1.09179	0.659505	1.22736	0.123503
Abl1	0.5	1.06251	0.60122	0.94281	0.621853	0.905607	0.33131	1.24189	0.00652083	1.22364	0.0197991	1.01387	0.909404	1.11901	0.165155	1.01737	0.809637	1.13681	0.140006	0.970985	0.737626
Abl2	0.26	0.715062	0.000415578	0.836034	0.0694963	0.948357	0.651189	1.02311	0.870527	0.746021	0.00332955	0.637295	1.78186e-05	0.608953	1.84711e-09	0.536193	2.51905e-20	0.85062	0.0679957	0.37322	1.15775e-31
Ablim1	0.33	1.54968	1.63869e-05	1.23049	0.0811948	1.49213	6.13e-05	1.249	0.039407	1.69005	4.55861e-09	1.62474	6.12194e-07	1.32659	0.00196174	1.37267	1.42009e-05	1.26842	0.0285996	1.21152	0.0377656
Ablim2	0.11	1.06428	0.802005	0.908801	0.684331	1.13366	0.601133	1.62164	0.00141756	0.862784	0.471242	0.95763	0.783975	1.13554	0.504191	0.989573	0.892683	0.894694	0.541796	0.695344	0.00606343
Ablim3	0.04	1.00221	1	1.30104	0.194537	0.94437	0.897811	0.9233	0.839713	1.32646	0.240436	1.03061	0.926145	1.12415	0.661709	0.945499	0.849252	1.36313	0.0959729	1.25856	0.183396
Abr	0.13	3.22252	2.33928e-46	1.20236	0.191153	0.973654	0.917916	1.04505	0.854829	3.01766	1.22727e-36	3.78943	1.72351e-54	3.54107	9.11409e-48	3.4724	6.26305e-75	1.49036	0.000692976	3.39644	7.12853e-50
Abt1	0.25	0.763481	0.0147276	1.02405	0.879197	0.950547	0.746637	0.885265	0.384978	0.884776	0.355461	0.802681	0.0414089	0.8653	0.175164	0.955227	0.678172	0.780621	0.0273309	0.909297	0.336004
Abtb1	0.89	1.11745	0.43638	0.816951	0.21142	0.756521	0.0167702	1.23968	0.0790774	1.01933	0.920058	1.07505	0.559398	1.17573	0.123645	1.1157	0.248842	0.977991	0.871858	1.16768	0.155206
Abtb2	0.24	0.620431	0.000166826	1.05564	0.741214	1.0391	0.839583	1.34915	0.00931737	0.839051	0.23953	0.683462	0.00146022	0.922155	0.54841	1.20782	0.0882193	1.30756	0.0117076	0.952141	0.698931
Acaa1a	2.16	1.0391	0.763011	0.984439	0.920361	0.94923	0.606039	0.7878	0.00911353	1.14654	0.17377	1.22045	0.0197286	1.22332	0.00757669	1.35379	6.30939e-06	1.01852	0.893301	1.23674	0.00593539
Acaa1b	#N/A	#N/A	#N/A	#N/A	#N/A	#N/A	#N/A	#N/A	#N/A	#N/A	#N/A	#N/A	#N/A	#N/A	#N/A	#N/A	#N/A	#N/A	#N/A	#N/A	#N/A
Acaa2	2.23	1.67116	6.62711e-05	0.986897	0.956953	1.14925	0.416481	1.07734	0.730367	1.60366	0.000744642	1.2482	0.0742808	1.85817	6.12375e-08	1.81051	1.06587e-08	0.930503	0.679246	1.24018	0.0966952
Acaca	0.15	1.5287	0.0241356	1.4298	0.000354068	1.37624	0.0078258	0.795901	0.0824406	1.74769	3.81023e-05	1.28396	0.0804487	0.957086	0.80037	0.969022	0.821822	1.2641	0.0427192	0.652931	5.92718e-05
Acacb	0.76	0.3917	2.57226e-17	0.655378	0.000196334	1.31994	0.0201486	1.18795	0.247364	0.374632	1.21987e-15	0.625319	0.000138387	0.508557	6.3036e-08	0.83382	0.105893	0.733591	0.0520386	0.551187	1.99252e-07
Acad10	0.11	1.64341	7.0057e-05	1.1849	0.288888	1.23307	0.175935	1.96731	3.16502e-09	1.97446	2.59065e-06	2.00665	5.82544e-11	2.64247	3.29288e-22	2.10641	7.08676e-16	1.89261	1.77632e-08	2.38166	1.85883e-18
Acad11	0.83	0.853547	0.212589	0.823303	0.0808112	0.931098	0.634518	0.970282	0.87355	0.942695	0.720744	0.848248	0.138892	0.863296	0.209798	0.868867	0.112425	0.801715	0.05727	0.607621	4.38788e-08
Acad12	0.08	1.87395	0.00103949	1.05306	0.889544	0.984005	0.926294	0.895355	0.705152	1.33728	0.208966	2.1194	1.13481e-07	1.96946	6.9037e-06	2.41808	4.92796e-13	0.958325	0.907141	2.21861	9.58183e-09
Acad8	1.63	0.905869	0.333967	0.685806	3.66545e-06	0.926935	0.442274	1.05331	0.640783	0.806733	0.0382592	0.734565	6.96416e-05	0.917604	0.312795	0.827134	0.00213662	0.776876	0.000887122	0.622839	5.25229e-12
Acad9	0.56	0.795102	0.00292732	0.972711	0.826253	1.00824	0.947163	0.960019	0.701525	0.890596	0.198916	0.823165	0.00905737	0.901177	0.150419	0.843025	0.00244515	0.984587	0.899963	0.842575	0.0116045
Acadl	1.25	1.55406	0.00856932	1.27396	0.292237	1.09023	0.718293	1.1709	0.464941	1.38957	0.0501409	1.89618	2.29234e-06	1.48925	0.00445984	2.56716	2.23361e-15	1.30421	0.133439	2.54962	1.50342e-13
Acadm	1.51	1.70893	1.79325e-06	0.823816	0.173485	1.20729	0.148067	1.11512	0.510296	1.14213	0.347961	1.53251	4.41342e-05	1.54558	1.93652e-05	2.02064	4.38136e-13	0.900199	0.450356	1.14886	0.212534
Acads	0.86	1.18909	0.185052	0.890063	0.462623	0.934861	0.671426	1.21878	0.143799	1.03135	0.867992	1.34245	0.00549387	1.31651	0.00649913	1.72837	2.30948e-11	0.944829	0.719611	1.27082	0.0126265
Acadsb	4.72	1.29412	0.00220301	0.766062	0.00142086	0.780708	0.00276173	0.856381	0.076983	0.837488	0.0845961	0.569564	1.14336e-11	1.30656	0.000367983	0.619954	1.97267e-13	0.680762	9.9449e-07	0.52229	1.95626e-17
Acadvl	1.91	1.32738	0.00157026	0.986449	0.923829	1.29227	0.00480321	1.13236	0.271315	1.17812	0.102115	1.8882	2.48213e-15	1.73728	1.32125e-12	2.59383	1.08349e-42	1.15941	0.121716	1.60964	3.6485e-10
Acap1	#N/A	#N/A	#N/A	#N/A	#N/A	#N/A	#N/A	#N/A	#N/A	#N/A	#N/A	#N/A	#N/A	#N/A	#N/A	#N/A	#N/A	#N/A	#N/A	#N/A	#N/A
Acap2	0.31	1.16797	0.0896901	0.919059	0.415619	1.0766	0.468203	1.15379	0.0798626	0.947616	0.607089	1.09836	0.359019	1.15028	0.0505121	1.26522	2.85689e-05	1.11122	0.246281	1.05036	0.518139
Acap3	0.32	0.794026	0.0325443	0.655823	3.27371e-06	0.865936	0.279198	0.98606	0.977811	0.630359	3.75244e-05	0.652902	1.82427e-05	0.744891	0.000880824	0.754	0.000171112	0.714697	0.00150288	0.534532	2.39204e-13
Acat1	3.14	1.20841	0.148767	0.82675	0.0288275	1.05451	0.636525	0.825721	0.0622818	0.918213	0.40976	1.51163	3.5798e-07	0.949178	0.605388	0.904881	0.171282	0.745397	0.000328163	0.612076	2.6974e-11
Acat2	0.14	1.08818	0.683089	0.912323	0.677507	2.66529	6.55101e-13	1.0452	0.879658	1.29059	0.227103	1.51279	0.00174358	1.38635	0.0219679	1.3437	0.0187291	1.11924	0.550305	1.26651	0.064991
Acbd3	0.96	1.00887	0.931225	0.9404	0.615233	0.996204	1	0.848439	0.0937543	0.952943	0.675678	0.940915	0.548279	0.887685	0.15453	0.987218	0.897917	0.94122	0.560715	1.0057	0.935015
Acbd4	0.36	1.58335	0.000215104	0.940403	0.756066	1.61002	2.20901e-05	1.06436	0.743971	1.44572	0.00408172	1.52616	4.78389e-05	1.59273	7.08945e-06	1.31667	0.00447796	1.13197	0.389256	1.77374	3.86658e-10
Acbd5	1.23	1.53199	9.37891e-10	0.991401	0.958151	0.711866	2.60073e-06	0.984057	0.906957	1.21661	0.0231051	0.834564	0.0165143	1.35806	8.15741e-06	1.09536	0.129468	1.03695	0.719497	1.10781	0.13552
Acbd6	0.99	1.06859	0.633609	1.02216	0.89334	1.08036	0.43064	1.21595	0.016622	0.948017	0.637223	1.4986	1.44038e-05	1.19375	0.0126779	1.49642	1.66935e-12	0.92232	0.379154	1.31699	0.000145342
Accn1	#N/A	#N/A	#N/A	#N/A	#N/A	#N/A	#N/A	#N/A	#N/A	#N/A	#N/A	#N/A	#N/A	#N/A	#N/A	#N/A	#N/A	#N/A	#N/A	#N/A	#N/A
Accn2	0.03	1.39321	0.245792	1.38496	0.214449	1.2834	0.444913	1.21166	0.660687	1.46812	0.190685	1.9475	0.000794129	1.51195	0.126773	1.68539	0.014734	1.85944	0.00825361	1.90602	0.000246608
Accs	0.11	1.06651	0.781835	1.00605	1	0.707968	0.163574	0.967703	0.927263	1.14694	0.559117	1.11734	0.55193	1.54376	0.00579559	1.39773	0.0129299	1.2053	0.34007	1.30091	0.0659669
Acd	0.99	1.04336	0.823682	0.887454	0.350036	1.08602	0.513501	1.04796	0.755272	0.854797	0.171987	1.11737	0.309585	0.99187	0.93119	1.03644	0.712224	0.814358	0.0339438	1.00514	0.990008
Ace	0.45	1.3294	0.0581062	1.13175	0.475136	1.4367	0.00259835	0.86819	0.320177	1.3045	0.0367235	1.66616	5.78018e-07	1.19511	0.160379	1.29415	0.00838152	1.10783	0.526646	2.14144	1.78632e-15
Ace2	0.11	0.859178	0.432115	0.909707	0.633976	1.0397	0.874205	0.891961	0.642933	0.916589	0.69459	0.743565	0.0504196	1.04088	0.874881	0.635713	0.000480638	1.00411	1	1.01057	0.974848
Acer2	0.13	1.13828	0.454691	0.972045	0.886596	1.17219	0.402168	0.69914	0.0486804	1.29464	0.112427	1.08245	0.660195	1.19702	0.244248	0.630432	0.000173869	0.927475	0.735031	0.99894	0.983202
Acer3	0.11	1.18117	0.296912	0.964626	0.895383	1.03579	0.877014	1.10738	0.609023	1.1238	0.525824	1.16869	0.26441	1.04611	0.797062	1.08143	0.541888	1.38312	0.020236	1.26409	0.0546493
Ache	#N/A	#N/A	#N/A	#N/A	#N/A	#N/A	#N/A	#N/A	#N/A	#N/A	#N/A	#N/A	#N/A	#N/A	#N/A	#N/A	#N/A	#N/A	#N/A	#N/A	#N/A
Acin1	0.94	1.11834	0.203918	0.93099	0.444711	1.03947	0.696759	1.04106	0.695513	1.16824	0.0484136	1.1855	0.0233481	1.0915	0.259524	1.0913	0.161148	1.05856	0.533523	1.13593	0.0502324
Acly	2.72	0.777977	0.00696494	0.913452	0.326602	1.59213	9.59119e-10	1.20425	0.0228609	0.812247	0.0112732	0.781865	0.0047098	0.82873	0.0102128	1.00822	0.912624	0.961783	0.700812	0.585984	9.04895e-16
Acn9	0.59	1.1177	0.507836	1.04375	0.886179	1.16587	0.435899	1.06873	0.7716	1.08624	0.709747	1.13987	0.430851	1.04236	0.860234	1.04334	0.767	1.03192	0.900075	0.867031	0.366051
Acnat1	0.18	2.69209	1.25783e-09	1.09679	0.691144	0.515971	5.66122e-05	1.02227	0.945729	2.04541	3.29958e-06	1.65687	0.000276384	3.2213	2.30154e-21	1.93424	4.17525e-09	1.29533	0.159384	1.52075	0.00120999
Aco1	1.1	1.00085	0.989045	1.10108	0.279225	0.912677	0.33604	1.00583	0.963632	1.13043	0.165067	0.922229	0.371341	1.26107	0.00112881	1.05452	0.419023	1.08789	0.340048	0.928511	0.326677
Aco2	4.29	1.0294	0.762671	1.01407	0.921027	0.92347	0.345792	0.891801	0.146993	1.0344	0.719629	1.07614	0.356918	1.09301	0.22361	1.12437	0.0323921	0.931671	0.407822	0.918419	0.212034
Acot1	#N/A	#N/A	#N/A	#N/A	#N/A	#N/A	#N/A	#N/A	#N/A	#N/A	#N/A	5.86542	7.90999e-09	10.585	4.62575e-17	41.243	1.59635e-40	#N/A	#N/A	7.11081	6.95185e-09
Acot11	0.19	1.16917	0.343583	1.10331	0.527282	1.21585	0.199668	0.997376	0.994679	1.34926	0.0478692	1.11322	0.417148	1.14489	0.321184	0.962707	0.838655	0.996953	0.998958	1.06427	0.621844
Acot13	2.08	1.08343	0.479113	1.10835	0.419406	0.958321	0.811753	1.15813	0.181078	1.23318	0.0641832	1.23401	0.0513956	1.10065	0.331229	1.151	0.07683	1.19229	0.111955	1.0557	0.544727
Acot2	#N/A	1.31638	0.386275	#N/A	#N/A	1.84618	0.0497132	#N/A	#N/A	1.44247	0.241184	2.4109	4.51971e-06	1.4382	0.172172	3.87589	1.05145e-15	#N/A	#N/A	3.78581	8.36413e-16
Acot6	0.06	0.953765	0.945428	1.26106	0.504374	0.665474	0.326563	#N/A	#N/A	0.735016	0.458972	0.682941	0.135806	0.983466	0.964807	0.796288	0.28218	0.8449	0.613929	0.895455	0.620779
Acot7	0.56	0.762873	0.00740959	1.13292	0.28619	1.42393	5.42609e-05	1.19863	0.0988093	1.01975	0.903447	0.925917	0.508167	0.869755	0.146892	0.961226	0.635145	0.900496	0.339024	0.765104	0.00167239
Acot8	0.31	1.13609	0.426392	1.09051	0.649642	1.15156	0.395038	1.23411	0.174665	1.41677	0.0173742	1.40924	0.00900983	1.27414	0.0682717	1.59718	2.4395e-06	1.07802	0.696324	1.70939	1.40886e-07
Acot9	0.43	1.09579	0.58315	1.10543	0.592824	1.30053	0.0661019	1.10693	0.614738	1.18132	0.333472	1.29368	0.0475593	1.03154	0.899806	1.30925	0.0153978	1.26657	0.118015	1.4087	0.00138533
Acox1	1.32	1.1962	0.090305	0.720244	0.00089529	1.12035	0.340572	1.27466	0.0272606	1.10947	0.382088	1.44671	8.63662e-05	1.51857	2.43514e-06	1.84586	2.66206e-15	0.832407	0.080647	1.23554	0.0222765
Acox3	0.54	1.1188	0.196235	0.85584	0.0760524	0.787812	0.00558683	1.08043	0.463149	1.06712	0.516	0.808476	0.0116444	1.11387	0.147473	0.889973	0.0741788	0.978659	0.832973	0.808665	0.00156849
Acp1	0.85	1.06301	0.472629	1.06433	0.517478	1.06882	0.460607	0.991404	0.955483	1.01626	0.871346	1.10714	0.218789	1.02842	0.717449	1.12709	0.0203536	0.979152	0.834533	1.26231	4.94203e-05
Acp2	0.42	1.11896	0.237154	0.925785	0.463314	1.02978	0.779244	1.06198	0.558191	1.07681	0.471242	1.12716	0.136369	1.16322	0.0526939	0.997516	1	0.958599	0.690957	0.94006	0.421935
Acp5	0.63	1.0028	0.980072	0.380911	1.76138e-08	0.783454	0.233162	1.50593	0.0173573	1.19602	0.368283	1.34742	0.131509	1.09772	0.610392	1.50965	0.00192536	0.993499	1	1.98732	6.81846e-07
Acp6	1.16	1.03712	0.776978	0.909237	0.433458	0.871644	0.164865	0.948892	0.696168	0.995884	0.99024	1.08227	0.403939	1.20295	0.0224635	1.12797	0.0883892	1.05052	0.664096	1.04602	0.630288
Acpl2	1.05	1.74529	0.0177896	0.659475	0.168287	0.674206	0.102263	1.35314	0.264023	0.556535	0.0179828	0.85014	0.466044	0.8696	0.562603	0.247399	1.99335e-14	0.338025	1.39051e-06	0.306948	1.57526e-07
Acpp	0.05	1.35698	0.298135	0.69308	0.118254	0.873021	0.633132	1.57275	0.124138	0.640799	0.107027	0.819086	0.342697	1.5107	0.0393748	2.58127	2.6719e-11	1.29776	0.467849	0.516942	0.0026957
Acrbp	0.2	1.25228	0.338373	1.09521	0.803411	0.778092	0.394443	1.0592	0.898382	1.04402	0.904673	1.08325	0.749365	1.40482	0.0909638	0.754609	0.0952335	1.12763	0.676049	0.97707	0.886163
Acrv1	#N/A	#N/A	#N/A	#N/A	#N/A	#N/A	#N/A	#N/A	#N/A	#N/A	#N/A	#N/A	#N/A	#N/A	#N/A	#N/A	#N/A	#N/A	#N/A	#N/A	#N/A
Acsf2	0.58	0.876271	0.376626	0.808147	0.158237	0.845895	0.288569	1.06383	0.717324	0.830497	0.21369	0.628009	0.000221501	0.804401	0.0839846	0.666435	0.000108953	1.23931	0.0751484	0.69144	0.000782018
Acsf3	0.66	0.826998	0.0591117	0.976725	0.877909	1.1697	0.102526	0.910524	0.439971	0.930228	0.573442	0.957189	0.663085	0.931923	0.482659	1.07935	0.306833	0.995184	0.979448	1.00644	0.95667
Acsl1	1.1	1.92616	1.23463e-11	1.22582	0.069689	0.799612	0.0366862	0.908684	0.498623	1.76029	5.5769e-09	1.30642	0.00572686	1.9694	3.37239e-14	1.16239	0.111472	0.834965	0.0909796	0.975204	0.843903
Acsl3	0.15	0.722875	0.0429273	0.814708	0.139758	1.40442	0.019523	1.35756	0.0873627	0.687443	0.0162775	0.873515	0.298437	0.859936	0.278734	1.12072	0.340166	0.94036	0.71565	0.776656	0.0248737
Acsl4	0.25	0.89695	0.430051	1.14117	0.265225	1.13682	0.283087	0.897489	0.482818	1.0065	0.969929	0.689942	0.00310543	0.77129	0.0241316	0.628074	1.95232e-06	1.12775	0.314269	0.814386	0.0571261
Acsl5	0.79	1.92348	2.49001e-14	1.37793	0.000733139	1.52954	1.86848e-06	0.954403	0.78976	1.90919	7.11539e-13	1.73129	7.97596e-11	1.61605	2.03812e-07	1.77353	2.98282e-15	1.56378	2.01227e-06	1.90987	9.91036e-17
Acsl6	0.06	1.77424	0.0807036	1.50029	0.201275	3.62033	7.81472e-13	0.306017	6.27725e-05	1.64145	0.145229	3.40284	2.58757e-09	2.10083	4.3355e-05	2.41464	0.000156979	0.311906	3.58822e-05	1.21677	0.445329
Acsm3	0.04	#N/A	#N/A	#N/A	#N/A	3.36841	4.91628e-06	#N/A	#N/A	#N/A	#N/A	2.33744	0.000111201	#N/A	#N/A	1.11956	0.632438	#N/A	#N/A	#N/A	#N/A
Acsm5	#N/A	#N/A	#N/A	#N/A	#N/A	#N/A	#N/A	#N/A	#N/A	#N/A	#N/A	#N/A	#N/A	#N/A	#N/A	#N/A	#N/A	#N/A	#N/A	#N/A	#N/A
Acss1	0.62	1.37379	0.000602206	0.671964	0.000756439	0.533345	2.1316e-09	1.39799	0.0050678	1.1315	0.248116	1.0815	0.41586	1.85209	2.11572e-16	1.61388	4.52854e-10	1.04231	0.756681	0.804653	0.00946836
Acss2	0.22	3.32131	9.39716e-20	0.864125	0.339856	0.977779	0.946411	1.22955	0.177467	2.01708	6.5207e-08	3.14162	1.13125e-24	3.43424	7.25516e-36	2.37625	7.52417e-23	0.875084	0.447223	1.15351	0.233142
Acss3	0.06	1.52134	0.0559505	1.16955	0.593446	1.1862	0.577528	0.853418	0.583908	1.19758	0.495515	0.955533	0.83823	1.03258	0.935219	1.32213	0.0701962	1.24211	0.315628	0.642085	0.015668
Acta2	0.66	0.839043	0.584514	1.17024	0.678631	1.06451	0.85596	0.836001	0.630579	1.00108	0.993885	1.08998	0.727429	0.856717	0.598707	0.616182	0.0181341	0.854826	0.620069	1.34461	0.218915
Actb	9.11	1.22756	0.0635604	1.26506	0.0284451	1.15141	0.228261	0.557023	9.14487e-08	1.5446	3.44288e-05	1.70815	5.48251e-09	0.923473	0.50487	1.19647	0.0715029	0.914443	0.504347	1.84742	3.54789e-13
Actg1	8.76	1.84987	9.70147e-10	1.12578	0.41649	1.38134	0.0102725	0.647821	7.18386e-05	2.37178	7.64409e-18	3.92108	8.61403e-43	2.58806	1.23724e-21	3.8197	1.34534e-62	0.905651	0.463881	3.88055	5.02597e-51
Actg2	#N/A	#N/A	#N/A	#N/A	#N/A	0.358031	0.210055	#N/A	#N/A	#N/A	#N/A	0.446304	0.192027	#N/A	#N/A	#N/A	#N/A	#N/A	#N/A	0.866648	0.87241
Actl6a	0.67	0.885176	0.343901	1.04364	0.75854	1.12225	0.307749	0.780694	0.0203503	0.925621	0.552107	0.849974	0.0928389	0.751554	0.00132582	0.872465	0.0823247	0.75748	0.00322545	0.829968	0.0322963
Actn1	2.19	0.988119	0.93322	0.904476	0.32609	0.896771	0.337448	1.30774	0.00158018	1.17027	0.0966938	0.777455	0.00692812	1.05196	0.607993	0.988653	0.90604	1.27966	0.00302319	1.30884	0.000319738
Actn2	0.03	#N/A	#N/A	#N/A	#N/A	#N/A	#N/A	#N/A	#N/A	#N/A	#N/A	#N/A	#N/A	#N/A	#N/A	#N/A	#N/A	#N/A	#N/A	#N/A	#N/A
Actn3	#N/A	#N/A	#N/A	#N/A	#N/A	#N/A	#N/A	#N/A	#N/A	#N/A	#N/A	#N/A	#N/A	#N/A	#N/A	#N/A	#N/A	#N/A	#N/A	#N/A	#N/A
Actn4	2.47	1.28517	0.00104099	0.976439	0.853876	0.961608	0.716025	0.904549	0.273468	1.18367	0.0442828	1.18028	0.049638	1.20471	0.00641193	1.26583	3.05417e-05	0.92625	0.389294	1.167	0.0239942
Actr10	0.63	0.932581	0.574302	1.09392	0.517761	0.813313	0.0402667	1.05669	0.633249	1.1203	0.280386	0.86065	0.136442	0.891932	0.257542	0.975097	0.823103	1.16514	0.0975348	1.02647	0.753749
Actr1a	1.92	1.2271	0.00397781	0.999877	1	1.04551	0.619588	1.0602	0.522355	1.24148	0.00276587	1.08067	0.311688	1.12893	0.0790499	1.10079	0.0760944	0.967654	0.74319	1.05292	0.437997
Actr1b	2.17	1.10623	0.245128	0.931855	0.476609	1.00681	0.947742	1.02821	0.789372	1.0305	0.762464	0.982456	0.856245	1.0817	0.293264	1.09127	0.151985	0.899176	0.197309	0.940994	0.392852
Actr2	2.16	1.10047	0.272269	0.94633	0.6034	0.977207	0.864239	0.900908	0.263265	0.94318	0.546279	0.922008	0.362182	0.953146	0.579831	1.10921	0.073486	1.01833	0.861629	1.15477	0.0429254
Actr3	2.85	1.05909	0.51735	0.987197	0.91872	0.954351	0.620543	0.947302	0.560432	1.07978	0.358791	1.15888	0.0496505	0.995531	0.972596	1.26714	1.75996e-05	0.890285	0.133495	1.36275	3.61984e-07
Actr5	0.2	0.958704	0.817868	1.13877	0.397438	0.922088	0.672924	1.0562	0.77656	1.16469	0.348389	1.05374	0.725423	1.16368	0.260198	1.0609	0.647882	1.24579	0.0929333	1.07879	0.556325
Actr6	0.12	1.19518	0.32337	1.27522	0.208668	1.20829	0.379458	1.01125	0.96889	0.885618	0.687722	1.12545	0.509291	0.977454	1	1.31268	0.0495912	1.01262	0.948995	1.11823	0.471714
Actr8	0.87	0.876085	0.14109	0.936132	0.542976	0.793278	0.0106189	1.01828	0.93102	0.854371	0.111271	0.826773	0.0300609	0.910429	0.264984	0.830559	0.00511941	0.929307	0.429938	0.873149	0.0979531
Acvr1	0.16	1.06058	0.738229	0.892315	0.437713	0.820645	0.220783	0.831983	0.246577	0.890596	0.476279	1.09523	0.510498	0.859747	0.267729	0.828676	0.0533741	1.02001	0.920877	1.07541	0.546039
Acvr1b	0.59	1.59172	1.56308e-05	0.692281	0.000734044	0.8872	0.351585	1.33258	0.00304629	1.19036	0.153463	1.01118	0.938981	1.63345	2.19038e-08	1.2755	0.00140602	0.952672	0.732703	0.883144	0.179235
Acvr1c	0.13	1.57569	4.44446e-06	1.05462	0.724524	0.360214	1.30573e-17	1.02936	0.836558	0.991051	1	0.37642	2.35517e-17	0.600239	2.64404e-05	0.195415	3.28724e-54	1.2296	0.0762298	0.203622	4.30044e-42
Acvr2a	0.46	1.10203	0.315208	0.925111	0.447085	0.92802	0.479085	1.01849	0.87099	0.791076	0.00742491	0.782256	0.00308452	0.921179	0.330122	0.92595	0.252891	0.981634	0.899963	0.658778	1.28551e-09
Acvr2b	0.08	1.13785	0.636585	0.776113	0.309563	1.06174	0.91563	1.34723	0.2222	1.37148	0.235477	1.27734	0.18247	1.25261	0.322126	1.11767	0.540781	1.16717	0.582448	1.05149	0.795915
Acvrl1	0.28	0.971857	0.841655	1.07221	0.633237	1.33917	0.00639328	0.876926	0.326152	1.4556	0.00256886	1.36893	0.00185171	1.09772	0.414846	1.02584	0.838287	1.0237	0.907249	1.64184	4.55423e-09
Acy1	0.86	0.702888	0.00116547	0.825233	0.127576	1.00287	0.997456	1.18536	0.158538	0.877912	0.321893	0.743454	0.00332121	0.930433	0.573088	0.770089	0.000754303	0.686974	0.000114692	0.618436	2.009e-06
Acy3	0.21	1.58052	0.0007694	1.31503	0.0836582	0.648076	0.0153017	1.18581	0.407691	1.93479	2.2338e-06	1.4341	0.00860533	1.57461	0.000604502	1.49205	0.000751915	1.38991	0.0215361	1.45505	0.00125233
Acyp1	0.63	1.09948	0.656352	1.04659	0.904327	1.09351	0.729096	1.16482	0.484144	1.02989	0.933712	1.00073	1	0.99919	1	1.08465	0.617211	1.20235	0.309126	1.37313	0.0116375
Acyp2	#N/A	#N/A	#N/A	#N/A	#N/A	#N/A	#N/A	#N/A	#N/A	#N/A	#N/A	2.04944	0.00579121	#N/A	#N/A	1.35655	0.231569	#N/A	#N/A	2.64037	1.46792e-05
Ada	0.12	0.558478	0.00631637	0.651353	0.0460967	1.15633	0.570959	0.770407	0.333046	0.385929	0.000553884	0.521956	0.00299303	0.464683	0.000439912	0.367689	3.36151e-07	0.464325	0.000793634	0.675188	0.0391433
Adal	0.76	0.720403	0.0014669	0.718278	0.000203583	1.43198	3.90118e-05	1.08628	0.517387	0.664722	9.2877e-05	0.73672	0.000673571	0.686451	0.000135063	0.916577	0.254204	0.874862	0.199807	0.682588	3.92652e-06
Adam10	1.07	0.735268	0.000287154	0.81002	0.0201873	1.13596	0.181278	1.09128	0.382338	0.792718	0.0115658	0.823956	0.0415335	0.63882	1.41278e-10	0.788769	0.000239169	0.856582	0.123474	0.890238	0.180502
Adam11	0.09	0.556079	0.00541534	1.05974	0.823804	0.676464	0.0492632	0.533395	0.0037358	0.513631	0.00171278	0.350262	6.75269e-11	0.446278	1.22533e-05	0.286631	1.35524e-17	1.03491	0.854542	0.409885	1.11778e-08
Adam12	#N/A	#N/A	#N/A	#N/A	#N/A	#N/A	#N/A	#N/A	#N/A	#N/A	#N/A	0.984533	1	#N/A	#N/A	0.943607	0.964495	1.81634	0.0494033	1.12156	0.625043
Adam15	0.52	1.44234	0.000146069	0.951047	0.725406	1.24782	0.0163008	1.05645	0.651067	1.34108	0.0123319	1.69904	8.863e-13	1.55523	2.1243e-09	1.91097	2.62366e-32	1.07625	0.472778	1.98176	4.5597e-23
Adam17	0.37	1.04181	0.794177	1.03619	0.851528	1.03194	0.871063	1.03745	0.844154	0.948124	0.69549	1.12928	0.260836	1.02361	0.886941	1.24501	0.00655519	1.30861	0.00763092	1.35286	0.00052886
Adam19	0.03	1.31092	0.252287	1.16146	0.516417	1.42611	0.0888292	1.03976	0.907002	1.84287	0.00372319	1.56519	0.00382011	0.909484	0.744146	1.47359	0.0041207	1.53471	0.0204437	1.37682	0.0247298
Adam1a	0.03	0.909801	0.786697	#N/A	#N/A	1.21759	0.592738	#N/A	#N/A	0.830747	0.651846	1.55536	0.0391248	1.03026	0.967272	1.172	0.46785	0.730864	0.328349	0.72814	0.138565
Adam1b	#N/A	#N/A	#N/A	#N/A	#N/A	#N/A	#N/A	#N/A	#N/A	#N/A	#N/A	#N/A	#N/A	#N/A	#N/A	#N/A	#N/A	#N/A	#N/A	#N/A	#N/A
Adam22	0.02	1.07532	0.8281	1.24158	0.360433	1.10593	0.756963	0.939726	0.877905	1.06074	0.873747	1.18868	0.384417	1.108	0.678668	1.01537	0.964646	1.11444	0.745675	1.06028	0.746727
Adam23	0.02	1.20912	0.606979	1.29492	0.520902	1.70762	0.0261067	0.957878	0.918622	1.09266	0.839372	1.36348	0.167785	0.931493	0.834121	1.17602	0.451612	1.72618	0.00796355	1.26275	0.289949
Adam33	0.12	0.999301	0.947821	1.45509	0.0217178	1.42261	0.0586611	1.20132	0.403531	1.74015	0.00270624	1.56971	0.00146831	1.38089	0.0740224	1.3323	0.0336931	1.66779	0.000671934	1.64472	0.000201112
Adam8	0.03	1.53915	0.138608	#N/A	#N/A	1.36219	0.390935	1.19	0.667631	2.9629	0.00184506	2.51854	3.45224e-05	1.04451	0.947788	2.32495	3.88517e-05	1.15919	0.698352	4.28602	2.49188e-15
Adam9	0.75	1.3317	0.000139734	1.02653	0.838086	1.19453	0.0576915	1.08702	0.432437	1.48799	1.29973e-06	1.49129	1.60362e-07	1.33349	3.74873e-05	1.66625	1.82201e-19	1.38515	6.27991e-06	1.8534	7.37514e-16
Adamts1	0.19	0.66214	0.0157438	0.999647	0.988334	1.02699	0.891882	0.684186	0.0663272	0.726281	0.103129	0.708158	0.0772235	0.619512	0.00259102	0.726065	0.0211989	0.64252	0.0155865	0.668455	0.00772715
Adamts10	0.54	0.999726	1	0.786672	0.0999348	0.804208	0.115571	1.24434	0.124313	1.1369	0.392297	0.992734	0.969817	1.3784	0.00375983	0.837709	0.0941066	1.21943	0.135322	0.928542	0.556546
Adamts12	0.03	1.7082	0.00935739	1.77013	0.021939	1.95977	0.00718452	1.1942	0.590748	1.76062	0.0206552	1.80591	0.0311926	1.05764	0.848223	1.35201	0.0932345	2.74626	5.14e-08	1.18693	0.369335
Adamts14	#N/A	#N/A	#N/A	#N/A	#N/A	1.77722	0.0454408	#N/A	#N/A	#N/A	#N/A	#N/A	#N/A	#N/A	#N/A	1.62664	0.0324259	#N/A	#N/A	1.46832	0.0957402
Adamts15	0.06	2.49932	6.01324e-11	1.46233	0.0100583	1.16665	0.333085	1.0316	0.862852	7.72769	2.77228e-77	1.72871	7.43679e-06	2.58189	7.63784e-13	1.62615	5.78164e-06	1.27788	0.130461	4.30363	1.31752e-35
Adamts16	0.04	0.436687	0.0111338	0.564111	0.0222746	0.357802	0.000561534	1.02237	0.944518	0.340206	0.00156946	0.264262	9.57625e-07	0.490099	0.0119797	0.465873	0.000353641	0.66632	0.246264	0.428622	0.000245102
Adamts17	#N/A	#N/A	#N/A	#N/A	#N/A	0.846745	0.751661	#N/A	#N/A	#N/A	#N/A	#N/A	#N/A	#N/A	#N/A	#N/A	#N/A	#N/A	#N/A	0.586915	0.0691802
Adamts19	#N/A	#N/A	#N/A	#N/A	#N/A	#N/A	#N/A	#N/A	#N/A	#N/A	#N/A	#N/A	#N/A	1.34877	0.398448	#N/A	#N/A	#N/A	#N/A	#N/A	#N/A
Adamts2	0.2	0.981418	0.974118	1.28381	0.126025	1.15593	0.470698	0.840711	0.336609	1.46538	0.00721757	1.35667	0.0365077	1.09521	0.553448	1.3467	0.00343735	1.27287	0.102473	2.97465	5.65377e-25
Adamts3	#N/A	#N/A	#N/A	#N/A	#N/A	#N/A	#N/A	#N/A	#N/A	#N/A	#N/A	#N/A	#N/A	#N/A	#N/A	#N/A	#N/A	#N/A	#N/A	#N/A	#N/A
Adamts4	#N/A	#N/A	#N/A	#N/A	#N/A	#N/A	#N/A	#N/A	#N/A	#N/A	#N/A	#N/A	#N/A	#N/A	#N/A	#N/A	#N/A	#N/A	#N/A	#N/A	#N/A
Adamts5	0.08	0.945753	0.782196	1.12084	0.513033	1.16999	0.288906	0.978301	0.944518	0.872206	0.463293	1.06193	0.665528	0.858995	0.321364	0.984617	0.933062	1.26369	0.128869	1.02399	0.852669
Adamts6	#N/A	#N/A	#N/A	#N/A	#N/A	#N/A	#N/A	#N/A	#N/A	#N/A	#N/A	#N/A	#N/A	#N/A	#N/A	2.82411	3.09576e-06	#N/A	#N/A	#N/A	#N/A
Adamts7	0.07	0.475259	0.016641	1.24116	0.651665	0.581657	0.101971	1.00038	0.99406	0.827668	0.639341	0.616055	0.0703823	0.552983	0.0420977	0.378341	2.23903e-05	0.657521	0.210913	0.492763	0.0066357
Adamts8	#N/A	#N/A	#N/A	#N/A	#N/A	#N/A	#N/A	#N/A	#N/A	#N/A	#N/A	#N/A	#N/A	#N/A	#N/A	#N/A	#N/A	#N/A	#N/A	#N/A	#N/A
Adamts9	0.28	0.525527	0.000195821	0.513395	8.06435e-10	1.12348	0.422244	1.79424	4.28963e-08	0.235026	4.38958e-23	0.542501	3.50198e-06	0.690718	0.014703	0.467797	6.53595e-13	0.882025	0.371804	0.271972	1.73946e-28
Adamtsl1	0.03	1.09294	0.618896	1.02196	0.940614	1.21594	0.312393	1.02228	0.9419	0.995872	1	1.20077	0.355152	0.818497	0.327203	0.962798	0.892463	0.935752	0.84704	0.929072	0.731342
Adamtsl2	0.04	1.82418	0.0498756	1.50533	0.236203	1.73052	0.127222	0.854276	0.801825	3.04185	1.21842e-05	2.30017	0.00203731	2.01545	0.00844162	1.95487	0.00166166	1.50902	0.140006	4.14052	3.40174e-13
Adamtsl3	0.03	0.654751	0.0924077	1.11682	0.651982	1.44521	0.0434691	1.5208	0.0516118	0.742333	0.253022	0.70591	0.191914	0.562278	0.00769335	0.715146	0.0674304	1.53764	0.0131256	0.784994	0.232401
Adamtsl4	0.22	1.62137	0.0209982	0.63009	0.00100844	1.54744	0.00231243	0.894585	0.549005	1.62278	0.000749253	1.77662	1.05635e-05	1.07171	0.737036	1.67045	9.08307e-06	0.782369	0.132716	1.51807	0.00619966
Adamtsl5	0.07	0.847527	0.496677	0.985551	1	0.954089	0.929916	0.970221	0.966104	1.17539	0.540851	1.4711	0.0200554	0.797963	0.283293	1.05346	0.729912	0.891432	0.720513	1.1291	0.417474
Adap1	#N/A	#N/A	#N/A	#N/A	#N/A	#N/A	#N/A	#N/A	#N/A	#N/A	#N/A	1.80941	0.0211752	#N/A	#N/A	1.85518	0.00379548	#N/A	#N/A	2.65507	2.33077e-05
Adap2	0.9	0.465363	6.73761e-12	0.921444	0.617177	0.823949	0.107721	1.00605	0.990713	0.381099	1.0829e-14	0.311258	7.04241e-26	0.451985	3.86545e-14	0.267427	2.73385e-45	0.967982	0.822677	0.273595	1.31465e-35
Adar	0.27	1.44266	5.41043e-05	1.11419	0.34196	1.46646	5.02932e-05	1.02173	0.90732	1.55288	1.3076e-06	1.47878	4.09955e-06	1.15918	0.105762	1.1804	0.0342875	1.08561	0.462889	1.3352	0.00225807
Adarb1	0.13	0.691215	0.0155443	1.14534	0.506196	1.90052	9.13438e-06	1.58761	0.000208011	0.95073	0.789956	0.815594	0.153424	0.87601	0.364958	1.02101	0.933261	1.31379	0.0808085	0.81416	0.110678
Adat1	0.08	1.07785	0.745693	1.26505	0.228243	1.17616	0.497861	1.10349	0.746328	1.0887	0.774898	1.09872	0.604599	1.1353	0.536753	0.983839	0.965116	1.0168	0.964114	0.975783	0.916889
Adat2	0.21	1.03138	0.890694	1.84919	5.17758e-05	0.903646	0.692331	0.819918	0.441988	1.30336	0.175186	1.01035	0.95631	1.02507	0.896573	1.1551	0.257318	0.925232	0.79056	0.943538	0.737702
Adat3	0.15	0.670853	0.0966777	0.687959	0.072584	0.822141	0.409298	0.675731	0.0974775	0.598398	0.0387171	0.665149	0.0344209	0.581631	0.00920483	0.497138	2.82105e-05	0.602776	0.0281044	0.427378	1.01204e-05
Adc	#N/A	#N/A	#N/A	#N/A	#N/A	#N/A	#N/A	#N/A	#N/A	#N/A	#N/A	1.34583	0.279609	#N/A	#N/A	1.55807	0.0681013	#N/A	#N/A	1.78944	0.0167851
Adck1	0.42	1.23663	0.0778186	0.854932	0.184718	0.937736	0.658856	1.06837	0.712024	0.913389	0.489677	1.06957	0.616148	1.03447	0.850148	0.988778	0.850028	0.971566	0.826353	0.84732	0.098912
Adck2	0.27	1.19147	0.14109	0.994852	0.989081	1.00574	0.94968	1.11341	0.391423	1.10701	0.405301	1.28968	0.00394045	1.16695	0.0865932	1.37241	7.52057e-06	1.0055	0.959519	1.2191	0.0321733
Adck3	1.66	1.08305	0.654881	0.462983	3.2099e-06	0.787958	0.123149	1.68111	0.000197247	0.39099	9.89798e-11	0.84056	0.205011	1.24062	0.0968336	1.44676	0.000691105	0.546217	3.5689e-06	0.514706	3.2368e-07
Adck4	0.44	1.43872	0.000428833	1.16895	0.188463	1.09435	0.557067	1.4022	0.000414817	1.28515	0.0243971	1.35854	0.0011425	1.45787	9.19784e-05	1.85211	1.50398e-16	1.43906	0.000330178	1.60788	7.06429e-09
Adck5	0.44	1.81602	3.76459e-06	1.26448	0.138469	1.08092	0.693666	0.886375	0.418321	3.08223	2.41723e-28	2.68914	1.75095e-22	1.34589	0.123645	2.11768	6.04175e-18	1.35996	0.00709081	3.14976	8.19453e-46
Adcy1	#N/A	#N/A	#N/A	#N/A	#N/A	#N/A	#N/A	#N/A	#N/A	#N/A	#N/A	#N/A	#N/A	#N/A	#N/A	2.15668	0.0371884	#N/A	#N/A	#N/A	#N/A
Adcy3	0.03	1.20283	0.446997	1.07972	0.769714	1.10363	0.846775	1.02407	0.922703	1.09955	0.771787	1.20324	0.362182	0.927179	0.863151	1.30611	0.111901	1.06744	0.811793	1.20221	0.357009
Adcy4	0.09	0.994479	0.93287	1.17996	0.461838	1.38616	0.0811211	0.82242	0.355287	1.78013	0.00177347	1.20358	0.306397	0.816065	0.286474	0.661323	0.00527089	0.951339	0.820765	1.007	0.971442
Adcy5	0.03	1.00608	0.998627	1.00157	1	0.775696	0.485861	0.707548	0.28809	1.00628	0.988618	0.809371	0.419955	0.80032	0.432663	0.715486	0.126949	0.979982	1	0.661239	0.0573308
Adcy6	2.15	1.22714	0.020008	1.04554	0.726113	0.939252	0.566746	1.09264	0.321099	1.21249	0.0221763	1.24125	0.0115121	1.23426	0.00483586	1.05038	0.458326	1.05124	0.642898	1.05797	0.486244
Adcy7	0.07	1.32643	0.0824215	1.20458	0.361542	1.56822	0.00468693	1.07905	0.774085	1.99542	0.000400525	2.26898	3.72654e-12	0.878041	0.490845	1.56143	5.34363e-05	1.27296	0.1334	1.92729	2.95864e-06
Adcy9	0.44	0.672025	1.03172e-05	0.775625	0.00165221	0.80813	0.0153171	1.10208	0.284397	0.570972	1.21743e-07	0.427415	3.35043e-13	0.590341	4.58995e-11	0.734076	5.09454e-06	0.908361	0.350134	0.287741	3.24447e-46
Adcyap1r1	0.05	1.18038	0.461828	0.88483	0.650035	1.57871	0.006954	1.22074	0.327927	1.18106	0.441443	1.31648	0.0755879	0.881238	0.493886	1.06942	0.646375	1.51365	0.0134999	1.47295	0.00344524
Add1	0.84	1.44531	2.63538e-06	1.09568	0.44518	1.11249	0.29466	1.15833	0.130378	1.45462	9.27479e-06	1.4701	4.28101e-07	1.28247	0.000547525	1.52138	1.8319e-11	1.27889	0.00170148	1.53394	5.20827e-10
Add3	0.33	1.41005	0.000132013	1.22466	0.0637171	1.7454	5.34218e-07	1.24927	0.0342622	1.66448	6.39209e-08	1.56486	2.64996e-07	1.09823	0.324475	1.5432	5.30262e-10	1.89669	2.93013e-14	1.87304	2.31428e-15
Adh1	3.02	1.36815	0.00712657	1.15214	0.372698	0.794517	0.0966234	0.769514	0.0495738	1.10865	0.479976	2.33661	1.74735e-11	1.41047	0.00235208	1.27204	0.035185	0.747287	0.0259178	1.00347	0.975033
Adh5	2.35	1.02163	0.865313	0.956424	0.683267	0.945264	0.57668	1.12402	0.242442	1.0691	0.492492	1.11851	0.209955	1.4965	5.04103e-09	1.14114	0.0490584	1.21731	0.010906	0.992021	0.939498
Adhfe1	0.76	0.979573	0.925408	0.778533	0.0370379	0.791644	0.0487488	1.12865	0.408701	0.897892	0.453419	0.78378	0.0256642	0.915769	0.497851	1.04536	0.655248	0.715472	0.00527356	0.576706	5.27067e-07
Adi1	5.42	1.02781	0.796834	1.11285	0.33835	0.588822	3.52574e-11	1.31229	0.000274866	1.00433	0.97523	0.599267	1.35775e-10	1.5286	5.6297e-11	0.99136	0.915637	1.12089	0.24672	0.808136	0.00322547
Adipoq	#N/A	2.87683	0.0312539	4.9822	0.000653525	2.43841	0.04499	1.67503	0.448601	5.79352	0.00136771	2.14542	0.132586	#N/A	#N/A	1.55637	0.266885	2.1124	0.129303	1.10044	0.775558
Adipor1	5.81	1.08288	0.371038	1.13464	0.123754	0.815615	0.0074771	0.914445	0.315723	1.08266	0.3817	0.80796	0.0100405	0.932043	0.399396	0.850027	0.00670984	0.8983	0.212086	0.860471	0.0408584
Adipor2	1.49	1.70005	2.3973e-11	0.973725	0.824369	0.873907	0.0878019	0.864019	0.0573273	1.4409	1.50205e-07	1.44723	2.10098e-07	1.0951	0.209487	1.43076	1.49304e-10	0.915777	0.287132	1.12294	0.0822457
Adk	7.44	1.15445	0.323395	0.982215	0.927782	0.910745	0.479143	0.916364	0.523181	0.850403	0.230311	1.0781	0.483824	1.34276	0.00264662	0.909077	0.289309	0.713502	0.000593279	0.584181	3.0782e-08
Adm	0.1	0.874815	0.693069	1.23365	0.350979	1.13989	0.655686	1.08444	0.813726	1.30992	0.331765	1.26897	0.198639	1.05961	0.869245	4.08755	3.93585e-24	0.892695	0.719611	1.24636	0.208761
Adm2	1.91	0.327866	2.244e-19	1.0421	0.859275	1.21966	0.17379	0.532433	3.71874e-06	0.599502	0.000209656	0.364827	5.26348e-16	0.337932	2.83234e-20	0.365612	2.82338e-22	0.586866	2.61029e-05	0.508856	9.27761e-11
Adnp	0.86	1.13099	0.152887	0.89474	0.178689	0.908367	0.267781	0.968141	0.760362	1.10781	0.231204	1.0991	0.308574	1.10506	0.20808	0.965761	0.59817	0.97369	0.797571	1.02118	0.791774
Adnp2	0.2	1.03796	0.835676	0.990665	0.948561	0.840594	0.173772	1.23049	0.0650457	0.876341	0.331558	0.747237	0.0157298	0.949796	0.648493	0.893096	0.201189	1.17054	0.184992	0.750067	0.00264186
Ado	0.49	0.850025	0.0629574	1.02423	0.826893	1.05272	0.588655	0.766759	0.00291099	0.789702	0.00861218	0.819004	0.0143157	0.835327	0.0200115	0.75571	8.09388e-06	0.772781	0.00128327	0.865506	0.0473252
Adora1	0.7	0.738741	0.017271	0.929	0.698287	1.48193	0.000700361	1.26551	0.0757554	0.686915	0.00530096	0.804061	0.0555966	0.79542	0.103018	1.3873	0.000694901	1.08281	0.61949	0.719751	0.00356978
Adora2a	#N/A	#N/A	#N/A	#N/A	#N/A	#N/A	#N/A	#N/A	#N/A	#N/A	#N/A	#N/A	#N/A	#N/A	#N/A	#N/A	#N/A	#N/A	#N/A	#N/A	#N/A
Adora2b	#N/A	#N/A	#N/A	#N/A	#N/A	#N/A	#N/A	#N/A	#N/A	#N/A	#N/A	#N/A	#N/A	#N/A	#N/A	3.58431	3.94679e-05	#N/A	#N/A	24.2016	1.05292e-73
Adpgk	0.93	0.710784	0.00103935	1.20667	0.0657651	1.42417	3.11961e-05	0.735781	0.000212674	1.11752	0.25653	0.819015	0.0207667	0.662723	3.58466e-07	0.680093	6.96372e-09	0.937665	0.566092	0.678069	2.79144e-07
Adprh	0.58	1.36534	0.0319521	1.03853	0.878517	0.958758	0.783222	1.00407	1	1.46407	0.00366695	1.30135	0.0261196	1.16371	0.201559	1.71207	8.60239e-12	1.01073	0.993047	1.785	2.63067e-11
Adprhl1	#N/A	#N/A	#N/A	#N/A	#N/A	#N/A	#N/A	#N/A	#N/A	#N/A	#N/A	#N/A	#N/A	#N/A	#N/A	#N/A	#N/A	#N/A	#N/A	#N/A	#N/A
Adprhl2	0.69	0.834798	0.117651	0.935787	0.629769	1.13876	0.293526	1.0167	0.933647	0.938939	0.65634	1.16748	0.105003	0.976701	0.844681	1.19934	0.0159129	0.934343	0.587684	1.17997	0.0422055
Adra2a	0.04	1.99134	0.000796077	0.967025	0.923111	0.989811	0.970772	1.04296	0.979943	1.2903	0.387142	3.56175	6.18817e-17	2.67957	3.41036e-08	12.9778	6.25557e-48	1.16227	0.649313	5.25719	4.76508e-21
Adrb1	0.21	0.330228	1.12395e-07	1.01887	0.971693	0.950487	0.922806	0.296343	5.9457e-09	0.512452	0.00178634	0.341342	9.92366e-08	0.343567	1.84316e-07	0.266403	2.03534e-14	0.513239	0.00207391	0.176505	3.76809e-16
Adrb2	0.15	0.590705	0.0214115	1.27338	0.293674	2.46186	3.2094e-08	1.40916	0.118956	0.762365	0.289125	1.08756	0.727966	0.908887	0.740071	1.55183	0.00225402	0.977579	0.956454	1.41862	0.0821448
Adrb3	#N/A	#N/A	#N/A	#N/A	#N/A	#N/A	#N/A	#N/A	#N/A	#N/A	#N/A	#N/A	#N/A	#N/A	#N/A	#N/A	#N/A	#N/A	#N/A	#N/A	#N/A
Adrbk1	1.49	0.81546	0.00602349	0.909589	0.245672	0.887395	0.150533	0.845368	0.0374243	0.851977	0.0586203	0.743823	2.36794e-05	0.721289	1.8143e-07	0.757964	1.69516e-07	0.769757	0.000493817	0.738807	3.65797e-07
Adrbk2	0.09	0.915281	0.81462	0.954206	0.929134	0.548452	0.0409758	1.62815	0.101044	1.42888	0.227249	0.567539	0.0345169	1.01968	0.952374	0.645319	0.0624919	2.78805	2.61029e-05	2.51533	2.12193e-05
Adrm1	3.1	0.728385	0.00233413	0.915257	0.330713	0.840622	0.0372188	0.968573	0.786317	0.935699	0.479783	0.807982	0.00586837	0.850485	0.0191891	0.802371	7.51324e-05	0.764645	0.00015056	0.960384	0.57237
Adsl	0.94	0.715913	3.68291e-05	1.09753	0.379191	0.864563	0.140998	0.895189	0.226641	0.828023	0.0419651	0.742681	0.000283681	0.841223	0.0199712	0.833337	0.00620474	0.982085	0.872995	0.923442	0.2637
Adss	1.48	0.989399	0.95522	1.05832	0.550813	0.900119	0.210844	1.04089	0.674099	0.913896	0.320533	0.881458	0.103193	0.96134	0.641724	0.991044	0.913083	1.05478	0.569206	0.977196	0.774327
Adssl1	0.16	1.66794	0.00133015	0.8976	0.585303	0.856804	0.471461	1.18939	0.4315	1.42562	0.0406059	1.87884	8.05648e-07	1.64718	0.000225985	1.90857	4.71978e-10	0.780289	0.162967	1.70576	2.82083e-05
Aebp1	0.46	1.28962	0.0941767	1.50059	0.0100798	1.12935	0.480642	0.727209	0.0305264	1.75749	0.000468913	1.74749	1.59493e-05	0.916355	0.586735	1.36468	0.00356031	1.23662	0.195646	1.45239	0.000578594
Aebp2	0.36	0.897028	0.244795	0.954798	0.677709	0.919479	0.322621	0.967009	0.761121	0.831654	0.0321555	0.865273	0.0549699	0.806526	0.00144907	0.938583	0.383408	1.03107	0.769629	0.869568	0.0359564
Aen	0.97	0.738764	0.0131491	1.12474	0.431157	1.1529	0.218742	0.83636	0.144588	0.978975	0.914947	1.1005	0.409182	0.835838	0.0958552	0.890134	0.201298	0.70647	0.00178972	0.894876	0.259629
Aes	34.34	0.884484	0.150939	0.677184	1.30184e-10	1.1552	0.0744198	1.27064	0.000772418	0.614437	2.22201e-11	1.19278	0.0422893	1.18549	0.0131085	1.35083	1.3426e-07	0.611895	3.49511e-14	0.672979	6.46383e-09
Afap1	0.08	1.32217	0.0276965	1.04832	0.834629	1.23813	0.102165	0.979531	0.921316	1.37373	0.0214545	1.38642	0.00517554	1.07264	0.62642	1.10284	0.335807	1.38592	0.0021622	1.52481	1.6046e-05
Afap1l1	0.16	1.32817	0.121713	1.21319	0.26031	1.06893	0.745647	0.982557	0.963733	1.90561	7.28338e-06	1.7058	1.53341e-05	0.894349	0.559546	0.943727	0.717428	0.985781	0.970445	1.44036	0.0023696
Afap1l2	0.02	1.31755	0.395314	1.17689	0.65715	1.24811	0.549889	1.18338	0.684168	1.839	0.0621963	1.46423	0.141637	0.917379	0.877283	1.22968	0.364295	1.60769	0.114785	1.67148	0.0140075
Aff1	0.73	0.750216	0.00178743	0.597828	2.54349e-12	0.815688	0.029479	1.02244	0.873567	0.554681	4.78218e-12	0.649615	1.10062e-05	0.730911	0.000183589	0.783536	0.000326334	0.71736	3.42394e-05	0.587243	9.61836e-12
Aff3	#N/A	#N/A	#N/A	#N/A	#N/A	#N/A	#N/A	#N/A	#N/A	2.13052	0.00808325	1.12825	0.704412	#N/A	#N/A	1.03749	0.800979	#N/A	#N/A	1.45928	0.0880766
Aff4	1.11	0.951097	0.659012	0.929616	0.493804	0.84398	0.065205	0.85271	0.0845265	0.910955	0.360508	0.759633	0.00889167	0.778575	0.0012213	0.782295	0.000120792	0.899568	0.249722	0.632671	4.55745e-10
Afg3l1	1.06	0.85004	0.0646161	1.0479	0.666749	0.911784	0.314304	0.773023	0.0126106	0.876195	0.127038	0.850149	0.0371017	0.798556	0.00109009	0.850571	0.00682746	0.969209	0.793038	0.777385	0.000119736
Afg3l2	1.27	0.853618	0.0402326	0.975952	0.835796	0.986763	0.922377	1.13187	0.115514	0.897271	0.196248	0.837128	0.0152473	0.995052	0.978908	0.966246	0.618469	0.876977	0.0786925	0.728833	2.93615e-07
Afm	0.36	1.89579	2.29684e-06	2.15551	1.59192e-12	1.28784	0.143661	1.06345	0.831581	2.59717	1.14073e-13	3.38647	4.63643e-26	2.01208	5.02134e-10	3.81876	9.09832e-42	1.93015	4.90338e-06	2.59166	1.1449e-13
Afmid	0.12	1.36201	0.129606	0.798307	0.192105	1.38993	0.0594771	0.76228	0.216357	1.64779	0.00229803	1.84635	1.14794e-05	1.28189	0.136974	0.80369	0.116617	0.92022	0.730664	1.33504	0.0195419
Aftph	1.32	0.943909	0.532447	0.879456	0.0899571	0.822669	0.00672289	1.01989	0.867899	0.916782	0.31468	0.824603	0.0109623	1.00258	0.981069	0.916198	0.129515	0.9872	0.914159	0.920547	0.220834
Aga	1.23	1.40663	0.00764691	1.46668	0.00209498	0.967968	0.867609	0.977853	0.924519	1.80209	2.4839e-07	1.25988	0.0509105	1.11716	0.472887	1.31797	0.00816676	1.44804	0.000904876	1.45686	0.000391451
Agap1	0.28	0.873841	0.158998	0.937483	0.578077	0.890592	0.22544	0.928045	0.495642	0.854043	0.106087	0.758324	0.000918588	0.804192	0.00702634	0.783196	0.000585198	1.00059	1	0.778142	0.000937657
Agap2	#N/A	1.0435	1	1.07346	0.881885	0.930551	0.85873	0.750185	0.382636	2.0357	0.0016952	1.38167	0.168576	1.02913	1	1.01427	1	0.881683	0.651158	1.3492	0.150168
Agap3	1.35	0.568314	1.13586e-12	0.900701	0.27158	0.865042	0.0724834	1.025	0.850143	0.593449	6.60506e-12	0.53393	2.72348e-16	0.616876	6.97213e-12	0.566925	1.15429e-23	0.722125	2.10294e-05	0.514678	5.86788e-24
Agbl3	0.03	1.95391	0.00023161	0.974982	0.927154	0.866587	0.677847	0.470465	0.00679095	1.97902	0.000593279	1.80052	0.000232218	1.54459	0.0162056	1.80759	2.04679e-05	1.1172	0.729765	1.36188	0.0657159
Agbl5	0.24	1.68158	5.00968e-08	0.917835	0.561261	0.693251	0.00231151	0.884609	0.400448	1.45835	0.000949407	1.15258	0.193157	1.29562	0.00741889	1.02854	0.815908	1.06996	0.661797	1.14919	0.154094
Ager	#N/A	#N/A	#N/A	#N/A	#N/A	#N/A	#N/A	#N/A	#N/A	#N/A	#N/A	#N/A	#N/A	#N/A	#N/A	#N/A	#N/A	#N/A	#N/A	#N/A	#N/A
Agfg1	0.46	0.879966	0.243133	1.04214	0.721234	1.06263	0.565879	0.957614	0.769189	0.909698	0.414828	0.987328	0.928603	0.827311	0.0328297	0.989293	0.92557	0.996164	1	0.86422	0.0666716
Agfg2	0.19	1.01871	0.952087	0.900683	0.656351	1.2697	0.17258	1.19849	0.311448	1.08664	0.680406	1.00381	0.978843	1.17818	0.33385	1.42264	0.00425245	1.14872	0.438464	1.42899	0.00433085
Aggf1	0.68	0.944404	0.577871	0.875804	0.146622	1.02797	0.805831	0.902074	0.318097	0.922799	0.433588	0.970582	0.758921	0.982297	0.870395	1.13958	0.0297592	0.877514	0.148298	1.00632	0.93664
Agk	0.22	1.00451	0.990064	1.21037	0.185346	0.912583	0.607488	0.741328	0.0694069	1.07212	0.725412	0.913853	0.527882	0.969997	0.856089	0.952024	0.700468	1.1804	0.305131	0.953294	0.683125
Agl	0.14	1.18223	0.117549	0.830375	0.109252	0.814185	0.0803816	0.901199	0.382363	1.16273	0.206092	1.07399	0.529168	1.05726	0.62661	0.848885	0.0413493	0.904368	0.405082	0.658523	3.00416e-06
Agmo	0.39	2.55534	4.072e-13	1.57496	0.00245285	1.57999	0.00127589	0.659327	0.0128213	3.22119	4.46317e-21	3.97217	7.27445e-32	2.33409	1.13834e-13	3.16558	3.63925e-29	1.262	0.190263	3.15635	1.28318e-26
Agpat1	1.26	1.20319	0.0390854	1.14206	0.129505	0.97216	0.872562	0.991116	0.96667	1.35526	0.000526059	0.965573	0.745862	1.10772	0.18872	0.881869	0.0653143	0.964197	0.756806	1.05066	0.512338
Agpat2	0.9	1.31973	0.0165203	0.881689	0.351021	1.26186	0.0473572	0.8462	0.186548	1.17778	0.295639	1.61307	5.6354e-07	1.21252	0.0642592	1.53386	5.20788e-09	0.926319	0.573688	1.72873	1.33205e-11
Agpat3	1.19	1.1451	0.0846044	1.19748	0.0146752	0.85792	0.0434056	1.21117	0.00787108	1.19029	0.0232249	1.09212	0.256603	1.11009	0.146609	1.29981	2.06293e-06	1.85257	1.30791e-17	1.14021	0.0422573
Agpat4	0.06	1.03156	0.961087	1.27416	0.451231	1.24778	0.567783	1.16797	0.747127	1.13765	0.773824	1.56018	0.0761492	0.81762	0.530152	1.21179	0.441578	1.13895	0.789713	2.04013	0.000238205
Agpat5	0.52	0.738247	0.000678489	1.09425	0.397978	1.21521	0.0285372	0.952699	0.680984	0.765341	0.00651734	0.664002	1.43168e-05	0.766835	0.00116495	0.791854	0.000247057	0.908351	0.30261	0.633388	2.50244e-09
Agpat6	1	0.989044	0.950353	0.993305	0.984504	1.01785	0.881607	0.822824	0.0170388	1.05666	0.574383	0.926795	0.400532	0.960773	0.682863	1.06403	0.343143	0.90366	0.25378	1.16268	0.0355497
Agpat9	#N/A	2.17972	0.00235815	#N/A	#N/A	2.51145	0.00141636	#N/A	#N/A	#N/A	#N/A	2.85883	2.54371e-06	1.91376	0.013441	3.50322	1.00579e-09	#N/A	#N/A	3.54409	3.40056e-11
Agphd1	0.03	2.22817	5.71053e-07	1.60774	0.0170117	0.765774	0.417727	1.45111	0.13821	2.75045	1.80132e-08	1.52518	0.0225302	2.00948	3.56194e-05	1.23357	0.192852	3.84886	1.61173e-09	1.61593	0.00352105
Agps	0.37	1.25039	0.00266669	1.0703	0.498752	1.37137	3.99464e-06	0.860136	0.105803	1.3038	0.000468507	1.18199	0.0341921	1.28284	0.00069146	1.58364	3.71033e-14	1.03158	0.754216	1.54366	3.68875e-12
Agr2	0.77	0.532999	0.1079	0.234112	0.000550636	0.132658	1.63225e-09	1.56619	0.470658	0.27461	0.00198538	0.263579	2.55722e-06	0.181291	1.68749e-07	0.126882	1.06765e-15	0.3617	0.080647	0.0955747	1.00308e-10
Agrn	0.94	0.721243	2.22671e-05	0.859027	0.0658466	0.869344	0.0950529	0.899231	0.273792	0.807084	0.0104252	0.662923	4.6487e-05	0.687158	6.58617e-08	0.588199	2.0356e-20	0.880715	0.186378	0.491079	3.97989e-23
Agt	0.19	2.4375	0.00123919	0.677382	0.300871	0.688489	0.300712	4.35496	4.71726e-12	6.71353	1.65361e-05	2.32519	0.000745062	21.607	3.71548e-29	29.3113	4.95172e-81	1.54922	0.19824	22.7427	9.20866e-53
Agtpbp1	1.66	0.774962	0.0073307	0.62214	4.2104e-12	0.441766	5.61207e-22	0.989214	0.948594	0.5121	2.08383e-14	0.32408	2.45906e-46	0.693187	1.14801e-06	0.303628	4.16972e-87	0.569161	1.38956e-14	0.292573	8.49009e-66
Agtr1a	0.07	1.06102	0.848854	1.54815	0.0290186	0.982881	1	1.24232	0.392147	1.47434	0.174132	1.05354	0.830039	1.11671	0.632316	0.728351	0.111553	1.24766	0.343817	1.35558	0.0913465
Agtr1b	#N/A	#N/A	#N/A	#N/A	#N/A	#N/A	#N/A	#N/A	#N/A	#N/A	#N/A	#N/A	#N/A	#N/A	#N/A	#N/A	#N/A	#N/A	#N/A	#N/A	#N/A
Agtrap	0.41	1.35723	0.000902559	1.18428	0.075935	0.982857	0.9086	1.16786	0.136794	1.53284	2.45333e-07	1.2357	0.0108093	1.4088	1.71107e-06	1.41837	1.17899e-08	1.25759	0.00517449	1.60929	5.20392e-13
Agxt2l2	0.57	0.793597	0.0418386	0.953371	0.803485	0.797604	0.0656966	0.938961	0.722385	0.800413	0.0861626	0.777424	0.0166654	0.910667	0.478945	0.696861	0.000115032	1.09936	0.450031	0.881034	0.190036
Ahctf1	0.56	0.642541	2.47645e-05	0.984977	0.957236	1.07767	0.584182	0.75343	0.0116324	0.80243	0.0646398	0.711565	0.00391262	0.655605	1.19448e-05	0.668471	3.44058e-06	0.705148	0.00176175	0.479477	3.61878e-14
Ahcy	30	0.165911	8.88959e-53	1.15447	0.35245	1.26562	0.0400861	0.436957	1.5634e-15	0.235944	1.11581e-25	0.269415	4.76572e-26	0.257485	1.10707e-25	0.227434	1.31753e-58	0.6012	0.000404609	0.195504	1.38779e-21
Ahcyl1	2.37	1.36333	5.58267e-06	0.951557	0.599359	1.08302	0.324042	0.93895	0.494514	1.21503	0.00839187	1.31754	0.000148451	1.30333	3.51217e-05	1.49362	1.52499e-15	1.0267	0.784092	1.26114	0.0001111
Ahcyl2	1.14	2.20602	1.09839e-16	1.04059	0.822195	0.620482	3.86726e-06	0.669755	2.68433e-05	1.51484	0.000239933	1.23145	0.0547137	1.91462	5.27744e-14	1.23129	0.0102891	0.613013	4.16651e-07	0.919457	0.403589
Ahdc1	0.07	1.35062	0.0307007	0.932537	0.697898	1.13009	0.442306	1.12732	0.467978	1.51161	0.00135251	1.63284	0.000266909	1.20064	0.291958	1.53613	1.21628e-06	1.24494	0.0787877	1.593	5.76958e-06
Ahi1	0.06	1.30778	0.109108	1.13585	0.479544	0.923038	0.781579	1.03581	0.938203	1.30716	0.102512	1.00969	0.953696	1.23066	0.118262	1.05192	0.798548	1.30148	0.0986734	0.926615	0.630499
Ahnak	0.31	1.13213	0.275219	1.18414	0.149301	1.16039	0.148789	0.878356	0.273792	1.34554	0.00912785	1.35713	0.00319579	1.01673	0.875933	1.14479	0.0559023	1.08287	0.448372	1.26251	0.00326112
Ahr	0.12	1.00198	0.986635	1.11532	0.578853	0.986147	0.991174	1.03811	0.86802	1.11106	0.637251	0.936977	0.745801	0.893122	0.547037	0.902866	0.50248	1.21435	0.2286	1.14463	0.335923
Ahsa1	2.75	0.848456	0.0361976	1.0253	0.848652	1.041	0.699652	0.912781	0.335623	0.890641	0.230445	0.862189	0.112649	0.915933	0.256103	0.885959	0.0415424	0.828735	0.0188813	0.835379	0.010967
Ahsa2	0.28	0.89888	0.362534	1.18768	0.15906	1.22283	0.0595598	0.950415	0.73433	0.970227	0.853477	1.02003	0.888844	0.997035	0.984499	0.893952	0.200243	1.1569	0.237332	0.965878	0.766152
Ahsg	#N/A	#N/A	#N/A	#N/A	#N/A	#N/A	#N/A	#N/A	#N/A	#N/A	#N/A	#N/A	#N/A	#N/A	#N/A	#N/A	#N/A	#N/A	#N/A	#N/A	#N/A
Aida	0.49	0.919306	0.486561	1.04992	0.712911	1.1115	0.304943	0.860795	0.230695	0.988043	0.965963	1.02268	0.82431	0.895225	0.286008	0.956177	0.622763	1.00681	0.950487	1.08119	0.335781
Aif1	#N/A	#N/A	#N/A	#N/A	#N/A	#N/A	#N/A	#N/A	#N/A	#N/A	#N/A	3.94773	3.85029e-11	#N/A	#N/A	2.43456	5.57571e-05	#N/A	#N/A	3.83604	3.37103e-09
Aif1l	0.05	0.594552	0.0635254	0.99314	0.985977	0.93348	0.968265	1.08744	0.748889	0.811913	0.576928	0.686306	0.135116	0.71851	0.246965	0.789131	0.273155	0.790578	0.495324	0.907926	0.791044
Aifm1	1	0.77587	0.0028575	1.0507	0.645713	1.08457	0.404623	1.00905	0.931319	0.824593	0.0433535	0.939537	0.523307	0.903378	0.281593	0.973746	0.794889	1.0233	0.800435	0.787769	0.000690991
Aifm2	0.14	1.1418	0.467625	1.0552	0.83945	1.20558	0.241467	1.51641	0.0011111	1.27379	0.231964	1.38381	0.0070272	1.51106	0.000344082	2.64105	6.81618e-24	2.02843	7.72908e-11	1.93725	8.91961e-07
Aifm3	0.39	0.962702	0.798816	0.815031	0.0837167	0.979723	0.87891	1.09621	0.538089	0.692634	0.00367113	0.852327	0.161759	1.22042	0.0591725	0.781995	0.0160955	0.758439	0.0307953	0.446519	1.08164e-14
Aig1	1.49	0.937404	0.678189	0.979441	0.89334	0.661274	4.72269e-06	1.03017	0.838499	1.02357	0.85855	0.610957	3.62533e-07	0.828865	0.0350937	0.715094	5.61307e-06	0.731125	0.000245948	0.585912	3.04876e-11
Aim1	0.04	1.03236	0.909027	1.22524	0.328503	0.850804	0.606908	1.44792	0.100747	1.1197	0.64763	1.28165	0.158422	1.43961	0.0513477	2.35151	5.23333e-08	1.07769	0.731945	2.35293	1.03177e-08
Aim1l	#N/A	#N/A	#N/A	#N/A	#N/A	#N/A	#N/A	#N/A	#N/A	#N/A	#N/A	#N/A	#N/A	#N/A	#N/A	#N/A	#N/A	#N/A	#N/A	#N/A	#N/A
Aim2	#N/A	#N/A	#N/A	#N/A	#N/A	#N/A	#N/A	#N/A	#N/A	#N/A	#N/A	#N/A	#N/A	#N/A	#N/A	#N/A	#N/A	#N/A	#N/A	1.47337	0.176255
Aimp1	2.82	0.996116	0.997736	1.13668	0.132372	1.10363	0.328229	1.03048	0.816797	0.877664	0.154415	1.26265	0.0163436	1.14944	0.0595646	1.18625	0.00506314	0.965269	0.756741	1.17535	0.023132
Aimp2	1.58	0.575344	1.45122e-08	1.12823	0.358682	1.27445	0.0135334	0.82549	0.0619878	0.73997	0.00680088	0.723418	0.000852669	0.699406	7.34632e-05	0.712822	6.30545e-06	0.803961	0.0500495	0.687754	7.80088e-06
Aip	1.14	0.785204	0.00849288	1.04791	0.726111	1.04825	0.711606	1.16639	0.103291	0.789722	0.0373435	0.787564	0.0184578	0.930352	0.418683	0.748939	2.45535e-05	1.25283	0.00729847	0.924963	0.320339
Airn	0.05	1.32868	0.380055	1.62415	0.0325432	1.19015	0.613656	1.21474	0.676535	1.27894	0.432417	1.26914	0.306864	1.4485	0.144478	1.27956	0.333618	2.82647	9.34636e-08	1.18168	0.466873
Ak1	0.52	1.61654	4.04999e-06	1.53599	0.000166662	0.953481	0.781974	1.28775	0.0613845	1.72194	1.25396e-07	2.62166	7.14965e-18	1.87726	3.98381e-12	2.62011	3.20987e-29	1.26825	0.0574792	2.01711	4.97493e-15
Ak2	3.02	0.879444	0.184204	0.887966	0.226574	0.951267	0.644257	1.04751	0.651297	0.766188	0.000809799	0.919805	0.37125	0.965228	0.71023	0.928679	0.248759	0.791331	0.00190914	0.635603	9.42365e-12
Ak3	7.38	0.758423	0.000429428	0.933428	0.517478	1.02056	0.878514	1.03632	0.751125	0.721014	6.88489e-05	0.646142	6.92472e-09	0.886807	0.149349	0.805407	0.000851103	0.871337	0.103877	0.610977	3.35584e-11
Ak4	0.1	1.48658	0.00188404	1.10726	0.707155	1.21995	0.345163	0.966907	0.90956	1.78692	6.40594e-05	1.08432	0.530838	0.79738	0.102142	0.389094	3.85105e-10	0.498925	1.2788e-06	0.551707	1.36565e-05
Ak5	#N/A	#N/A	#N/A	#N/A	#N/A	#N/A	#N/A	#N/A	#N/A	#N/A	#N/A	#N/A	#N/A	#N/A	#N/A	#N/A	#N/A	#N/A	#N/A	#N/A	#N/A
Ak7	0.04	0.874602	0.732784	1.08202	0.837171	0.893338	0.804902	0.776255	0.538089	0.765344	0.452604	1.23142	0.416032	0.424146	0.00381988	0.691463	0.0852682	2.15098	0.000598842	1.45251	0.0645133
Akap1	1	0.760511	0.00537201	0.48928	1.6381e-18	1.10805	0.379355	1.61744	0.000128764	0.705258	0.000306617	0.606159	6.64545e-08	0.912874	0.402423	0.703289	5.48319e-06	0.522808	6.21798e-14	0.452035	3.83604e-23
Akap10	0.3	0.99322	0.997736	0.929542	0.603082	1.11009	0.358876	0.999633	1	0.95573	0.800232	0.900263	0.346361	0.924646	0.503262	1.00444	0.938027	1.05013	0.648276	0.849697	0.0526371
Akap11	0.26	1.28627	0.0015196	1.08556	0.3895	1.01148	0.90396	0.879951	0.169908	1.16396	0.0622157	0.895704	0.264149	1.12975	0.0924131	0.942597	0.39338	1.06158	0.488388	0.78804	0.000581582
Akap12	0.14	0.88041	0.501302	0.988205	0.993837	1.18255	0.238625	0.926134	0.717763	0.99553	1	0.956582	0.814108	0.82336	0.163349	0.846477	0.172319	1.33078	0.0559826	0.995923	1
Akap13	0.15	1.2449	0.0125186	1.02668	0.857519	0.986169	0.972421	1.05493	0.688109	1.47714	0.000698343	1.21729	0.0928645	1.12515	0.226905	1.21273	0.00437581	1.40134	2.24733e-05	1.05367	0.552703
Akap17b	0.1	0.533846	3.47256e-05	1.14641	0.333045	0.74459	0.110149	0.656905	0.0111942	0.802833	0.255302	0.422238	1.32903e-08	0.696071	0.0171945	0.378713	2.94448e-13	1.06529	0.726648	0.413128	8.70278e-10
Akap2	0.35	0.6964	0.000149576	0.872002	0.173762	0.930401	0.57178	0.65002	0.000107566	0.752385	0.00404009	0.511745	1.32338e-12	0.696166	1.46145e-05	0.590978	2.342e-13	0.871676	0.153316	0.615968	5.1806e-10
Akap6	#N/A	#N/A	#N/A	#N/A	#N/A	#N/A	#N/A	#N/A	#N/A	#N/A	#N/A	#N/A	#N/A	#N/A	#N/A	#N/A	#N/A	#N/A	#N/A	#N/A	#N/A
Akap7	0.15	1.49859	0.117683	2.82086	3.95898e-11	0.90589	0.72241	0.804808	0.413973	1.23458	0.327457	1.15479	0.483994	1.22831	0.265713	1.24129	0.148359	1.77619	0.0019003	0.807797	0.223776
Akap8	1.04	1.08548	0.390862	1.00683	0.972929	0.999045	0.993408	0.856105	0.0462589	1.12671	0.153826	0.960041	0.631716	1.09609	0.241084	0.823407	0.000522518	1.0143	0.906392	0.976088	0.736033
Akap8l	1.53	1.49783	0.000421334	0.790497	0.0546574	0.691416	0.000877004	1.08455	0.618797	1.17696	0.176716	1.145	0.22186	1.28891	0.013154	0.746952	0.00081493	1.12382	0.36907	0.822968	0.044919
Akap9	0.55	0.851305	0.130318	0.868124	0.136327	0.787534	0.0126375	0.900847	0.342485	0.857363	0.140147	0.652462	2.13122e-05	0.764476	0.000916825	0.689919	3.5449e-08	0.946556	0.62822	0.467677	8.20736e-23
Akirin1	0.55	0.943542	0.739216	1.16468	0.297587	0.974947	0.932256	0.841796	0.220501	1.06678	0.675185	0.871461	0.308726	0.809511	0.0872804	0.842421	0.0913028	0.837228	0.180182	0.786458	0.0328334
Akirin2	0.71	0.997632	0.990245	1.08098	0.5481	0.977599	0.851285	1.03767	0.830565	0.990382	0.965963	1.1637	0.0960573	1.00927	0.953564	1.15151	0.0495324	1.20603	0.0395973	1.24415	0.00533336
Akna	0.04	0.889244	0.747345	1.08741	0.755445	1.24984	0.471876	1.31165	0.354683	1.87928	0.0359591	1.47889	0.0900701	0.928753	0.833386	1.52152	0.0154692	0.761889	0.365902	1.02616	0.927369
Akr1a1	12.17	1.3596	0.000259379	0.983035	0.895987	1.06517	0.492448	1.04202	0.697636	1.30304	0.000473036	1.57642	3.28422e-08	1.39546	9.7229e-07	1.4564	1.8254e-12	1.02291	0.827704	1.67058	6.62284e-15
Akr1b10	0.29	2.12386	1.44772e-08	3.16866	2.91181e-34	0.776041	0.233162	2.15186	1.26733e-11	2.8213	1.75485e-18	1.00029	1	2.7393	1.09605e-16	0.933988	0.614134	4.51356	4.9704e-55	2.68866	5.59438e-22
Akr1b7	#N/A	#N/A	#N/A	#N/A	#N/A	#N/A	#N/A	#N/A	#N/A	#N/A	#N/A	29.8936	1.27092e-13	172.631	1.36733e-25	39.8787	3.02513e-21	#N/A	#N/A	#N/A	#N/A
Akr1b8	0.09	1.82747	0.00436531	1.57478	0.0493562	1.5699	0.0693133	0.912119	0.891735	2.34587	9.92695e-05	3.24183	3.03613e-11	1.62937	0.032155	3.30585	5.25953e-18	1.74223	0.0159661	4.6986	1.39106e-24
Akr1c12	1.08	1.79433	2.08093e-08	0.889938	0.423087	0.716599	0.00694956	0.982049	0.934945	1.78913	1.43475e-06	1.80628	5.14446e-09	1.18079	0.130569	1.05523	0.579355	1.07273	0.597852	1.08013	0.443236
Akr1c13	0.46	2.06335	1.26113e-05	1.25384	0.262438	0.596485	0.0201675	1.3916	0.083145	3.36449	1.6289e-14	2.64695	2.70836e-11	1.37039	0.0611826	2.06693	1.81559e-08	2.1094	1.78066e-06	2.12296	2.71712e-08
Akr1c14	0.17	2.41458	5.26584e-12	2.25028	2.89663e-05	0.267258	1.01648e-10	1.036	0.922554	3.73866	1.32089e-27	1.72734	2.96583e-05	2.48334	1.2143e-12	1.54379	0.000203287	1.68374	0.000122373	2.39888	6.15894e-14
Akr1c19	0.1	2.61625	2.25919e-07	#N/A	#N/A	0.706973	0.303955	1.13706	0.771205	7.28151	2.54864e-31	16.5011	1.99018e-98	6.59459	4.64022e-36	12.7814	9.29031e-61	0.82287	0.549443	12.4399	1.0181e-40
Akr1d1	#N/A	9.54161	3.84523e-42	#N/A	#N/A	2.13159	0.00163028	#N/A	#N/A	6.40864	1.61046e-26	7.15125	1.28753e-36	14.0969	7.60848e-61	14.1266	1.31252e-30	#N/A	#N/A	0.713391	0.174667
Akr1e1	0.1	1.30875	0.476882	3.19692	3.67217e-05	0.370142	0.043416	4.8086	8.47276e-09	2.17078	0.0694136	0.649501	0.292898	6.4232	2.51864e-13	5.79471	4.38697e-16	2.06935	0.0435429	0.943932	0.928656
Akr7a5	1.39	1.17861	0.250152	1.11935	0.224389	0.817282	0.0134267	1.14921	0.0800359	1.20253	0.0249211	1.15398	0.100299	1.13985	0.0657329	1.06921	0.303039	0.995572	0.987468	1.08494	0.24112
Akt1	8.79	0.483748	2.28714e-21	0.805589	0.00212835	0.997034	0.990796	0.997754	0.994679	0.508058	2.53499e-21	0.479527	3.53905e-25	0.678746	1.89896e-07	0.571992	1.46844e-23	0.789054	0.00279284	0.442964	2.67623e-35
Akt1s1	1.87	0.826983	0.195877	0.895412	0.170959	0.859037	0.0548497	1.1513	0.0859712	0.926991	0.379667	1.01616	0.860896	1.04278	0.580087	1.06919	0.242462	0.76545	7.75775e-05	1.09975	0.165957
Akt2	3.03	0.93813	0.512564	0.739655	6.00479e-05	0.924739	0.408099	0.810391	0.00733804	0.697553	1.51071e-05	0.877689	0.117103	0.654272	1.53443e-08	0.881467	0.0544222	0.659197	4.74113e-08	0.708159	7.86572e-07
Akt3	0.09	0.987572	0.930738	0.965047	0.874894	1.23449	0.119639	0.781606	0.111848	1.05383	0.842911	1.21761	0.194354	1.06256	0.771473	0.879854	0.25375	0.951196	0.784092	0.900526	0.343706
Aktip	0.96	1.10761	0.248336	1.00413	0.984504	1.0953	0.328769	1.0975	0.333765	1.14203	0.123394	1.06466	0.462503	1.14181	0.0690489	1.03711	0.62313	1.04357	0.662644	1.12205	0.082293
Alad	2.61	1.52958	0.0258973	0.69998	0.142162	2.27003	1.45194e-06	1.16384	0.607965	1.19682	0.399188	3.28322	1.11827e-13	1.75699	0.000638827	4.25341	2.06042e-22	1.39568	0.0743095	2.34887	1.85619e-08
Alas1	0.74	0.868843	0.229177	1.02511	0.871989	0.97301	0.878552	0.714108	0.00028552	1.27772	0.0132773	1.0588	0.576358	1.10343	0.331825	1.19485	0.0202219	0.876083	0.207855	0.879353	0.154117
Alas2	0.48	0.835477	0.684664	0.467386	0.062513	0.507581	0.120272	0.597191	0.171756	1.03052	0.9497	1.23666	0.522109	0.680501	0.344036	0.704728	0.290709	0.28967	0.00316616	0.313537	0.000285118
Alb	0.26	12.0638	8.16888e-09	2.44104	1.82148e-16	2.03152	2.48655e-10	1.87524	1.12519e-07	5.13289	6.0928e-20	3.33808	1.49702e-20	3.48642	3.30338e-24	5.22717	6.22451e-86	4.18502	7.05389e-43	8.4841	2.61452e-96
Alcam	1.71	1.85257	2.69106e-15	1.17974	0.0521639	0.651081	1.56534e-09	1.24027	0.00298271	1.69766	6.3234e-13	0.842639	0.0425631	1.80597	6.69761e-19	1.02144	0.742973	2.21813	3.04633e-35	1.66295	5.08068e-16
Aldh16a1	0.63	1.24467	0.0418919	0.966869	0.824268	0.866902	0.173549	1.11654	0.417792	1.43889	3.72996e-05	1.12653	0.217416	1.15053	0.119826	1.06789	0.377464	1.04076	0.748657	1.28053	0.000779469
Aldh18a1	5.06	0.600758	8.40467e-09	0.92045	0.466927	0.851711	0.173023	0.675419	0.000185309	0.623132	1.31388e-07	0.409585	2.93092e-25	0.534851	3.54421e-10	0.422303	5.27009e-36	0.749795	0.00352874	0.373747	1.75453e-29
Aldh1a1	2.67	1.46868	0.00132686	1.05675	0.721511	1.1604	0.252609	0.616582	1.67197e-06	1.1415	0.317535	1.36495	0.00413434	1.00194	0.986252	0.789685	0.0124693	0.707715	0.00128327	1.04148	0.738639
Aldh1a2	0.18	1.06826	0.682417	1.55037	0.0279875	1.8034	0.00179784	0.968737	0.950062	1.99696	2.88561e-05	2.24487	7.30499e-15	1.03454	0.797083	1.65315	6.25782e-07	1.91194	1.23817e-06	1.94139	4.88324e-09
Aldh1a3	#N/A	#N/A	#N/A	#N/A	#N/A	2.1264	0.008678	#N/A	#N/A	#N/A	#N/A	#N/A	#N/A	#N/A	#N/A	#N/A	#N/A	#N/A	#N/A	#N/A	#N/A
Aldh1a7	3.82	0.931838	0.675639	1.80306	1.29597e-09	0.373819	6.38654e-19	0.500869	1.03681e-11	1.14735	0.387142	0.259282	5.22833e-38	0.598343	8.03289e-07	0.129341	5.91906e-47	0.6774	0.000367042	0.287581	1.15911e-24
Aldh1b1	0.06	#N/A	#N/A	0.731891	0.486448	0.38161	0.0228015	1.86819	0.0548868	0.543205	0.184055	0.359628	0.00558872	0.410904	0.0361798	0.347984	0.00156494	0.552604	0.140006	0.39385	0.00478797
Aldh1l1	2.84	1.0045	0.982848	0.46086	1.97662e-22	0.984379	0.923321	1.14027	0.192803	0.711563	0.000297463	0.879361	0.185631	1.69013	1.36375e-12	1.40328	2.21835e-06	0.465989	9.04371e-22	0.532234	3.54666e-14
Aldh1l2	4.72	0.515433	8.4717e-12	0.830423	0.0122445	0.73976	0.000485792	0.922027	0.483403	0.474816	1.25426e-21	0.317076	2.67605e-47	0.441733	8.89069e-15	0.289837	1.59858e-99	0.89976	0.223321	0.215037	5.68061e-105
Aldh2	5.4	1.10723	0.214661	0.958998	0.691995	1.18287	0.0302889	1.25123	0.00321242	1.29952	0.000493315	1.34116	0.000177569	1.32022	1.14998e-05	1.4739	7.35032e-13	0.93295	0.434885	1.24054	0.00141646
Aldh3a2	1.75	1.32992	3.82764e-05	1.1208	0.128974	0.708254	2.21801e-07	1.08069	0.446203	1.85131	2.23513e-19	0.78744	0.000842443	1.1909	0.00767912	0.993585	0.936037	1.33002	2.98432e-05	1.06448	0.344565
Aldh3b1	0.06	1.61785	0.0171945	1.01461	1	0.974473	0.938952	1.01184	1	1.44863	0.172635	1.50135	0.0438497	1.2607	0.371512	1.6181	0.00292014	0.882792	0.703361	1.90446	0.000153138
Aldh4a1	0.81	0.847362	0.0622247	1.02383	0.882202	1.09895	0.29466	0.901034	0.324194	0.914875	0.445235	1.03764	0.696369	1.18778	0.0195878	1.22214	0.00167513	0.833475	0.0639934	0.903758	0.190189
Aldh5a1	0.27	1.09415	0.402472	1.00359	1	1.19254	0.127109	1.249	0.0103871	1.10124	0.395376	1.00247	0.99943	1.06123	0.555063	1.14396	0.0657332	1.22931	0.0192119	0.859568	0.0558339
Aldh6a1	5.27	0.8944	0.232615	0.935897	0.511181	0.685656	1.04927e-08	1.0997	0.260649	0.752202	0.00039243	0.592461	9.3094e-13	0.93065	0.36893	0.756693	1.21981e-06	0.962337	0.705827	0.524105	3.41296e-17
Aldh7a1	6.22	1.00673	0.951749	1.04071	0.726111	0.916739	0.337791	1.1997	0.0216661	1.24722	0.00957547	0.761979	0.000318543	1.08489	0.304371	0.810571	0.00102728	0.870822	0.0847443	0.611409	7.01446e-10
Aldh9a1	1.62	0.582697	3.25243e-06	0.843701	0.201179	0.900956	0.488894	0.736337	0.00564781	0.761214	0.0332843	0.78741	0.0440124	0.838687	0.133176	0.901443	0.329532	0.76764	0.0223339	0.707433	0.000560542
Aldoa	8.04	1.19452	0.0295067	1.07102	0.508969	1.09805	0.30627	0.954718	0.665666	1.23088	0.0125355	1.67486	1.20266e-11	1.45624	2.37041e-08	1.53773	6.10137e-14	1.0584	0.568211	1.4173	6.61857e-08
Aldob	0.13	1.9526	0.00627321	1.8427	0.0201246	1.00919	0.968163	0.732562	0.412521	2.5251	0.000284103	5.47914	4.40274e-14	3.04561	2.12438e-07	4.22978	3.346e-11	0.0939728	4.81438e-09	0.433264	0.00468557
Aldoc	0.13	0.881043	0.769915	0.974738	0.997168	0.544349	0.0149776	1.17007	0.588208	0.862325	0.683002	0.502341	0.00276226	0.552914	0.0123182	0.89111	0.619129	0.642847	0.090668	1.24417	0.207565
Alg1	1.21	1.02793	0.823682	1.06152	0.605118	0.868684	0.0872677	0.989651	0.933647	1.0855	0.389468	0.951419	0.663085	0.970048	0.734033	0.882095	0.0352069	0.859305	0.0578997	0.833086	0.0105827
Alg10b	0.56	0.82474	0.0591296	0.851489	0.126767	1.20463	0.0430051	0.828277	0.0583096	0.748132	0.00534495	0.711837	0.0260803	0.664867	8.61434e-06	0.994784	0.985735	1.02056	0.859375	0.51438	1.48688e-15
Alg11	0.68	0.648526	3.19999e-05	1.00644	0.961314	0.920754	0.542149	0.902195	0.43438	0.649672	3.02644e-05	0.485757	1.84793e-14	0.643551	7.75193e-07	0.595049	3.30735e-11	0.851317	0.12932	0.482977	4.55811e-17
Alg12	0.41	0.809845	0.0699602	0.869962	0.338776	0.91548	0.54087	0.747968	0.0297243	0.998887	0.996057	0.77244	0.0228199	0.879354	0.27377	0.74243	0.000476381	0.973568	0.837817	0.807189	0.0259161
Alg13	0.07	1.08472	0.762778	0.842374	0.3419	0.996993	0.992252	0.999416	1	1.01443	0.972507	1.04945	0.814108	1.13317	0.523085	1.0017	0.994811	0.918556	0.687596	1.01912	0.940289
Alg14	0.66	1.31616	0.022602	1.1368	0.412049	1.12724	0.425264	1.02666	0.892577	1.09869	0.559077	1.12957	0.302577	1.15348	0.241112	1.4495	3.15421e-05	1.11384	0.510221	1.21863	0.0585087
Alg2	1	0.557237	2.13097e-11	0.888699	0.408692	0.960103	0.800928	0.805548	0.0418489	0.693572	0.000136266	0.49394	8.08933e-16	0.664889	1.90437e-05	0.705381	5.96485e-07	0.902418	0.334739	0.604414	2.94729e-10
Alg3	1.2	0.625244	2.40739e-06	1.15864	0.244407	0.941188	0.725753	0.723636	0.00670178	0.887071	0.303602	0.584905	3.88757e-09	0.576486	2.43526e-07	0.489923	1.97804e-20	0.738008	0.00578739	0.388136	1.75393e-27
Alg5	2.92	0.719115	1.06554e-05	1.12808	0.208712	0.782035	0.000590656	0.987841	0.945703	0.874773	0.122284	0.681076	2.38707e-05	0.812888	0.00239214	0.685031	1.05202e-12	0.9186	0.331565	0.718791	4.17652e-07
Alg6	0.3	0.895805	0.4499	0.911824	0.509423	0.911555	0.53791	1.10083	0.538089	0.813806	0.138144	0.670259	0.000338051	0.689463	0.00110913	0.700311	0.000181722	1.05063	0.766454	0.788317	0.0341391
Alg8	0.33	0.90906	0.606494	1.24422	0.137518	1.31607	0.0527679	0.688476	0.0280174	1.08044	0.629938	1.10847	0.387324	1.02116	0.871116	0.991341	0.992632	0.837044	0.359368	0.896807	0.396586
Alg9	0.47	1.29535	0.0077595	0.915185	0.532571	0.764933	0.0168955	0.830443	0.126548	1.42681	0.000347228	0.970832	0.834752	1.17594	0.0995686	1.07385	0.404252	1.01104	0.948107	1.36114	0.000294443
Alkbh1	0.34	0.829523	0.245556	1.08736	0.624377	1.01547	0.923352	0.605645	0.000772418	0.974269	0.938332	0.959678	0.833811	0.909691	0.586952	0.655413	0.000167042	0.738785	0.0640588	0.713526	0.0077751
Alkbh2	0.19	1.12567	0.642256	1.21842	0.384067	1.09572	0.776182	1.22891	0.382636	1.17331	0.499025	1.84561	6.64352e-05	1.56021	0.00525744	1.50682	0.00146935	1.23904	0.291467	1.75526	1.05416e-05
Alkbh3	1.26	0.906062	0.341922	1.04279	0.748317	0.82993	0.048103	0.972233	0.835429	1.01814	0.900106	0.870728	0.126571	0.914832	0.325442	0.818265	0.00405624	0.967337	0.763786	1.0207	0.817022
Alkbh4	0.29	0.918017	0.687702	0.977328	0.934205	0.944246	0.842423	0.944517	0.844945	0.767183	0.15115	0.899791	0.520855	0.867634	0.41516	0.825158	0.121821	0.777089	0.129003	0.883299	0.418663
Alkbh5	1.93	0.790821	0.0173968	0.888392	0.329787	0.866912	0.183597	0.922413	0.51414	0.702446	0.000583507	0.689642	0.000141889	0.862443	0.121599	0.867287	0.0742705	0.778168	0.00947548	0.744479	0.000735984
Alkbh6	0.8	1.40061	0.0120974	0.89992	0.582646	0.849859	0.21668	0.576786	1.82629e-05	1.4252	0.00665881	1.05697	0.715772	0.855179	0.151333	1.04361	0.740005	0.70888	0.00526786	0.97554	0.815415
Alkbh7	0.72	0.903954	0.651892	0.842594	0.266153	0.945232	0.767414	1.13007	0.475393	0.667581	0.0107694	1.09692	0.509971	0.969674	0.863981	1.00558	0.979573	0.798939	0.125239	0.856191	0.229701
Alkbh8	0.18	0.895904	0.556692	0.922316	0.755445	0.978357	0.974688	0.884699	0.595985	0.783523	0.195798	0.930523	0.7489	0.895756	0.565301	1.12991	0.281312	0.908333	0.645385	0.632451	0.000306179
Alms1	0.02	1.14005	0.481461	0.875067	0.520902	1.55816	0.00244513	1.10698	0.693269	1.05244	0.874603	1.51158	0.00927001	1.54875	0.00120134	1.28898	0.0622008	1.35914	0.0461081	0.89799	0.598514
Alox12	0.09	1.2414	0.455062	1.91912	0.0423262	0.702385	0.295021	0.870533	0.746328	1.54651	0.115088	1.14663	0.584079	2.15176	0.000472097	1.32662	0.233109	1.35808	0.262235	1.57516	0.0311035
Alox15	0.06	0.937914	0.783915	1.28246	0.578853	0.546442	0.0459261	1.34831	0.510452	2.87147	0.0210656	0.801884	0.346538	0.943042	0.915728	0.908544	0.771644	1.17546	0.7375	0.633216	0.0889648
Alox5	0.06	0.700544	0.233722	0.730832	0.281456	1.18305	0.627665	1.62072	0.0505055	0.979338	0.985282	1.04439	0.840875	1.47489	0.141129	1.14442	0.555603	0.480242	0.00659743	0.875759	0.63347
Alox5ap	0.19	1.33329	0.209613	1.57892	0.00721892	1.70781	0.00415307	1.41335	0.187511	2.20496	0.00561543	2.52217	2.4634e-08	0.96795	0.985916	2.1316	7.5978e-08	1.35032	0.201319	2.90228	1.95564e-17
Alox8	0.07	0.502149	0.0853294	1.4981	0.212552	1.28773	0.519512	1.25903	0.623598	0.607522	0.214865	0.519793	0.0454318	0.688759	0.324665	0.557859	0.0501862	2.59282	0.000503488	1.22465	0.4937
Alpk1	0.04	1.33372	0.192914	2.24807	9.78979e-05	1.10648	0.653472	1.16716	0.613338	5.9167	2.23797e-34	2.67511	1.59473e-09	2.71414	7.17179e-08	2.58218	2.39924e-16	4.76127	9.52225e-36	4.94649	2.78981e-28
Alpk3	#N/A	#N/A	#N/A	#N/A	#N/A	#N/A	#N/A	#N/A	#N/A	#N/A	#N/A	#N/A	#N/A	#N/A	#N/A	#N/A	#N/A	#N/A	#N/A	#N/A	#N/A
Alpl	0.08	1.41323	0.0748381	1.32336	0.152021	1.22436	0.389673	0.763083	0.299656	2.52347	1.92523e-08	1.77744	0.000112502	1.64214	0.00996976	1.03353	0.863906	1.40653	0.0668031	1.60598	0.00973658
Als2	0.31	1.1819	0.2604	0.744652	0.0240122	1.40481	0.00851058	1.13775	0.505509	0.839399	0.247709	1.6568	0.000116384	0.894553	0.568714	2.04493	1.47525e-15	0.570612	8.90282e-06	0.915492	0.461023
Als2cl	0.45	1.1251	0.391514	0.683861	0.00296653	1.22263	0.11268	1.16797	0.257587	0.824426	0.128032	1.23774	0.0617412	1.41616	0.000871818	1.24069	0.020799	1.07567	0.639578	1.09854	0.377086
Als2cr4	0.13	1.95128	0.000488005	1.01984	0.924479	1.64649	0.00901653	0.825143	0.601981	1.74476	0.0046216	2.66783	9.94917e-11	1.44212	0.0587802	2.64197	3.18833e-12	1.00124	0.969061	2.58858	6.59194e-11
Alx4	#N/A	#N/A	#N/A	#N/A	#N/A	#N/A	#N/A	#N/A	#N/A	#N/A	#N/A	2.36669	0.000623923	#N/A	#N/A	2.16334	0.000194018	#N/A	#N/A	2.12237	0.000933759
Alyref	0.9	0.796539	0.108395	1.05789	0.738376	1.30665	0.0312275	0.74442	0.0331149	0.824798	0.230891	1.13155	0.330558	0.807081	0.109857	1.07313	0.474564	0.713516	0.0204437	1.08561	0.43495
Alyref2	0.32	1.04583	0.839429	0.886356	0.616279	0.440885	1.66021e-05	0.663123	0.044405	0.954188	0.890778	0.470757	1.86548e-05	0.760301	0.11512	0.427755	6.34791e-09	0.548756	0.00101669	0.587424	0.000304122
Amacr	0.22	0.998902	1	1.01893	0.949845	0.939008	0.766998	1.01088	0.980514	1.21238	0.185624	1.11665	0.362749	1.08215	0.552968	1.02601	0.832604	0.968085	0.860952	1.05603	0.633563
Ambp	0.77	2.02183	4.7002e-08	0.972379	0.927562	0.880012	0.478597	1.1888	0.327521	0.934227	0.743	2.95267	4.39704e-13	18.7702	5.74566e-49	12.4667	4.86465e-127	1.08819	0.697092	1.60145	4.10182e-05
Ambra1	0.32	1.14736	0.140413	0.979564	0.89334	1.00805	0.984325	1.05558	0.684998	1.20037	0.0613125	1.1367	0.138998	1.03712	0.752017	1.18607	0.0163458	1.22607	0.0140436	1.26021	0.00181427
Amdhd1	#N/A	#N/A	#N/A	#N/A	#N/A	#N/A	#N/A	#N/A	#N/A	#N/A	#N/A	#N/A	#N/A	#N/A	#N/A	#N/A	#N/A	#N/A	#N/A	40.1115	8.38626e-14
Amdhd2	0.36	1.12001	0.480736	1.11979	0.571656	0.95452	0.833572	1.25223	0.139535	1.05156	0.785219	1.08384	0.605465	0.882097	0.456124	1.33539	0.00676644	1.09642	0.614111	1.50525	0.00020654
Amfr	2.85	0.95173	0.602568	0.918116	0.301575	0.86906	0.053925	0.984561	0.903775	0.81993	0.00866809	0.792152	0.00129117	0.833496	0.00946866	0.794861	7.42145e-06	0.822453	0.00505122	0.675864	3.09486e-10
Amica1	#N/A	6.53732	7.27489e-14	#N/A	#N/A	#N/A	#N/A	#N/A	#N/A	#N/A	#N/A	33.9956	1.95273e-74	#N/A	#N/A	30.5087	7.58784e-103	#N/A	#N/A	3.78891	2.43079e-05
Amigo1	0.35	0.726132	0.000404043	0.736815	0.000365014	0.95224	0.690606	0.957609	0.736729	0.522589	2.08144e-11	0.82415	0.0251854	0.638862	1.42439e-08	0.880804	0.0491403	0.776902	0.00457515	0.682518	3.29461e-07
Amigo2	0.06	1.00353	0.980503	1.32642	0.172264	1.02301	0.995193	0.878741	0.663982	1.23071	0.443948	1.22857	0.358496	1.13392	0.637128	1.06103	0.82809	1.01455	1	1.42898	0.0268893
Amigo3	0.33	0.44778	0.000185748	0.729593	0.215873	0.766545	0.298207	0.640684	0.0449958	0.608641	0.0324632	0.470657	8.00093e-05	0.550361	0.00152697	0.285132	4.70702e-14	0.320128	9.1645e-08	0.238066	3.87913e-14
Ammecr1	0.1	0.817105	0.336664	0.705183	0.0334755	1.57368	0.00843125	0.49885	0.000158178	0.690373	0.0724371	0.843591	0.400532	0.494017	5.156e-05	0.578184	2.34674e-05	0.824843	0.340893	0.513846	1.64009e-05
Ammecr1l	0.55	1.0698	0.496974	1.05545	0.623585	1.14147	0.113556	0.895324	0.230627	1.06658	0.508347	1.01223	0.930851	0.989028	0.910257	0.973203	0.688181	0.977299	0.83448	0.906765	0.16279
Amn1	0.24	0.880079	0.576675	1.06282	0.871774	0.899497	0.688807	0.791153	0.330984	1.21294	0.369798	0.947534	0.803399	0.923309	0.73476	0.892464	0.458145	0.973033	0.941673	1.25685	0.104703
Amot	0.03	2.16421	7.04598e-07	1.37897	0.051954	1.5722	0.0283737	0.985937	1	2.92726	2.1466e-12	2.82148	3.38927e-10	2.5863	2.05715e-12	3.68678	1.41508e-30	2.28128	7.45478e-10	6.2823	2.43876e-38
Amotl1	0.58	0.931787	0.533235	1.01754	0.906109	0.895609	0.358991	0.732226	0.00301513	0.989492	0.955905	0.693104	0.000740821	0.697429	1.39479e-05	0.621504	1.85036e-11	0.910501	0.3897	0.67772	5.14372e-06
Amotl2	0.7	0.591968	1.73965e-05	1.11419	0.426868	0.689372	0.000794857	0.841575	0.138333	0.727755	0.00614915	0.341868	3.32963e-19	0.403713	5.51807e-20	0.404151	2.63673e-24	0.94376	0.680502	0.471566	7.10583e-14
Ampd2	2.09	0.603936	8.60144e-11	1.16438	0.122213	0.739555	0.00132982	0.807455	0.00816745	0.693293	4.91568e-06	0.501318	1.18995e-19	0.610987	2.42262e-12	0.479568	5.4214e-34	0.967211	0.773467	0.482437	1.28345e-25
Ampd3	0.06	1.99097	8.09406e-05	1.47749	0.0279457	2.89538	9.26633e-14	1.03027	0.941716	2.1645	2.18822e-05	5.09158	6.32817e-44	1.6002	0.00215186	4.78739	2.07041e-57	1.40082	0.0960932	3.0428	4.7298e-14
Amph	#N/A	#N/A	#N/A	#N/A	#N/A	#N/A	#N/A	#N/A	#N/A	#N/A	#N/A	#N/A	#N/A	#N/A	#N/A	#N/A	#N/A	#N/A	#N/A	#N/A	#N/A
Amt	0.45	1.37395	0.0267427	0.918431	0.677418	0.816645	0.264434	0.832672	0.340966	0.844635	0.366757	0.969696	0.854769	1.06344	0.766434	0.926501	0.538876	0.752969	0.108285	0.74588	0.0264967
Amy1	36.15	1.47923	0.00132426	0.794324	0.0333484	1.42816	0.00229271	0.747215	0.00348932	0.930776	0.585867	1.69072	3.27828e-06	22.0357	4.50609e-31	1.76556	4.17757e-15	46.2423	6.47669e-189	16.0868	3.88049e-11
Amy2b	1466.26	0.561371	0.000184971	0.545643	0.000461136	0.424268	3.08218e-09	0.749535	0.0734182	0.330659	2.91968e-11	0.174826	6.67665e-25	1.81328	0.0052337	0.184195	1.44718e-37	4.13464	5.80013e-21	1.07321	0.843095
Amz1	#N/A	#N/A	#N/A	#N/A	#N/A	#N/A	#N/A	#N/A	#N/A	#N/A	#N/A	#N/A	#N/A	#N/A	#N/A	#N/A	#N/A	#N/A	#N/A	1.87493	0.010057
Amz2	0.76	1.22768	0.016437	0.954469	0.694291	0.97913	0.872562	0.927145	0.508174	1.0881	0.372463	1.13174	0.172204	1.09116	0.286708	1.07544	0.291887	0.890227	0.174984	1.10555	0.148408
Anapc1	0.46	1.05658	0.559688	0.986357	0.931387	1.01624	0.884883	0.934189	0.482164	1.08922	0.338174	0.991844	0.954607	1.01373	0.879442	1.10229	0.113955	1.10439	0.242251	0.880106	0.0674181
Anapc10	0.05	1.18535	0.488759	1.20444	0.464304	1.31445	0.24503	1.12612	0.700555	1.32018	0.234157	1.48325	0.0139914	1.13323	0.60845	1.55865	0.00141092	0.886732	0.684435	1.6151	0.000641444
Anapc11	0.22	1.01414	0.990064	1.13192	0.380666	1.24293	0.0737074	1.24597	0.0763275	1.07371	0.679074	1.39092	0.00346664	1.08409	0.537632	1.35098	0.000239472	1.164	0.263737	1.55331	3.32405e-07
Anapc13	5.2	1.25613	0.00832512	1.17525	0.121224	1.02263	0.913872	1.05959	0.657951	1.51716	7.76844e-07	1.5033	0.00023193	1.48947	3.17264e-08	1.29887	0.000108479	1.0558	0.653473	1.27632	0.00384041
Anapc16	1.25	0.923045	0.503196	0.962358	0.758854	1.20627	0.0376137	1.03418	0.824933	1.00337	1	1.05346	0.657532	1.0001	1	1.155	0.05018	0.948756	0.628776	1.3223	0.000166187
Anapc2	1.17	1.30698	0.00055298	0.970057	0.818159	1.06358	0.520172	1.02013	0.877047	1.38903	1.56761e-05	1.46348	1.06344e-07	1.40616	3.53217e-07	1.45393	1.85127e-10	1.07488	0.4127	1.55451	2.73514e-12
Anapc4	0.96	1.03197	0.730741	1.07228	0.472907	0.843643	0.0455994	0.977082	0.877332	1.13183	0.139179	0.984215	0.888605	1.04496	0.559495	0.973605	0.755455	1.04352	0.642022	1.1576	0.0383636
Anapc5	3.73	1.41329	1.76493e-07	1.13814	0.0836582	1.02553	0.804744	0.966678	0.737727	1.47258	3.36583e-09	1.22901	0.00525191	1.28499	5.2602e-05	1.13345	0.0138808	1.08972	0.279223	1.11874	0.0704774
Anapc7	0.41	1.04192	0.761546	0.850973	0.126346	1.03091	0.880629	1.06909	0.667993	1.03053	0.866096	1.16363	0.127859	1.267	0.00626987	1.32443	6.98314e-05	0.981888	0.888532	1.19861	0.0438209
Ang	6.5	0.969615	0.832987	1.70502	1.09734e-08	1.01112	0.950544	0.754657	0.0296394	0.766022	0.0806002	3.60115	7.75891e-11	1.10006	0.372335	0.720646	0.00034201	0.588237	8.5314e-05	0.427076	6.2832e-09
Angel1	0.21	1.11377	0.408581	1.08701	0.562267	1.01615	0.979385	0.914428	0.558644	1.00883	0.957121	0.913476	0.449348	1.23356	0.0469486	1.03785	0.712779	1.13501	0.306286	0.953701	0.690143
Angel2	0.73	1.05484	0.612531	0.896467	0.203368	1.09706	0.346589	0.947745	0.602861	0.969397	0.753544	1.01387	0.907918	1.09937	0.256141	1.05849	0.395062	1.02569	0.84137	0.884525	0.0768084
Angpt1	0.23	0.456784	1.0826e-05	1.00867	0.97552	1.71076	0.000101354	1.26055	0.236654	0.86066	0.460342	0.618357	0.0016435	0.81972	0.27562	0.878515	0.354844	1.80271	4.25795e-06	0.87245	0.368172
Angpt2	#N/A	#N/A	#N/A	#N/A	#N/A	1.39401	0.306624	#N/A	#N/A	#N/A	#N/A	#N/A	#N/A	#N/A	#N/A	#N/A	#N/A	#N/A	#N/A	#N/A	#N/A
Angpt4	#N/A	#N/A	#N/A	#N/A	#N/A	#N/A	#N/A	#N/A	#N/A	#N/A	#N/A	#N/A	#N/A	#N/A	#N/A	#N/A	#N/A	#N/A	#N/A	3.7176	1.92069e-07
Angptl1	0.34	1.09686	0.804793	0.334909	0.000104759	1.84193	0.0269822	0.680999	0.275924	0.555292	0.0764266	1.1508	0.646769	0.643281	0.146749	1.23888	0.390051	0.921294	0.847627	0.90834	0.726726
Angptl2	0.53	0.730802	0.0210964	1.23502	0.150232	1.18776	0.196058	1.11416	0.454837	1.17216	0.42035	1.23296	0.106002	0.883457	0.433684	1.2425	0.0201146	1.11773	0.436187	1.73726	7.0928e-06
Angptl3	#N/A	#N/A	#N/A	#N/A	#N/A	#N/A	#N/A	#N/A	#N/A	#N/A	#N/A	#N/A	#N/A	#N/A	#N/A	18.3633	6.39877e-28	#N/A	#N/A	#N/A	#N/A
Angptl4	#N/A	1.89291	0.132102	#N/A	#N/A	#N/A	#N/A	#N/A	#N/A	#N/A	#N/A	2.92056	0.00516117	#N/A	#N/A	4.95782	3.25725e-08	2.58075	0.0102224	5.06602	6.49035e-07
Angptl6	0.1	0.56732	0.02439	1.14438	0.718397	1.19976	0.672804	0.66768	0.141611	0.784501	0.47626	0.757251	0.252497	0.521682	0.00483289	0.663685	0.0194016	0.53154	0.00977164	1.17571	0.467532
Angptl7	0.07	1.05015	0.970835	1.38079	0.259463	0.690834	0.218881	0.910571	0.864593	1.13957	0.746529	3.89141	4.06413e-08	0.810535	0.502285	1.31786	0.315003	1.0087	1	2.61945	1.56758e-08
Ank	0.78	0.86753	0.227322	1.15583	0.187339	1.14851	0.216804	0.776981	0.0203007	1.06197	0.636388	0.920503	0.456803	0.60564	8.00569e-07	0.676893	2.29907e-06	0.90148	0.389294	0.775595	0.00725504
Ank1	0.01	0.946627	0.979098	#N/A	#N/A	1.64645	0.0355966	0.9582	0.970131	1.52123	0.190339	1.78212	0.0201995	1.02226	0.946845	1.00434	0.939942	0.978337	1	0.567318	0.0163377
Ank2	0.05	1.05736	0.911471	0.92714	0.851643	0.979889	0.947668	0.802407	0.397249	0.685035	0.117166	0.585507	0.00622988	0.713387	0.0829454	1.36902	0.0455592	0.640644	0.0539662	0.597195	0.00401728
Ank3	0.24	1.37132	0.000307219	0.738929	0.000105441	0.788518	0.00239768	0.946254	0.6868	1.32136	0.000663813	1.08206	0.482812	1.03801	0.726036	1.07173	0.348383	0.779159	0.00174073	0.832641	0.0125392
Ankdd1b	0.04	0.986869	0.973437	0.697946	0.200822	0.669946	0.173712	0.523696	0.0396426	0.757199	0.414393	0.891464	0.62198	0.944929	0.869163	0.957307	0.823128	0.466565	0.00806788	0.714339	0.135094
Ankfy1	0.25	1.24399	0.0160378	1.09026	0.450843	1.09054	0.397979	1.02431	0.871644	1.22566	0.0363634	1.17349	0.0900953	1.20384	0.0162355	1.21986	0.00232667	1.11916	0.203992	1.15458	0.0512139
Ankhd1	0.69	0.869552	0.192087	0.894213	0.274367	0.83938	0.0525269	0.973059	0.842837	0.874412	0.187007	0.735088	0.00580953	0.881746	0.152613	0.785697	0.000317799	1.03774	0.753732	0.626126	6.81386e-10
Ankib1	0.36	0.875109	0.214652	0.989901	0.97537	0.946952	0.678568	0.911332	0.4245	0.816429	0.0358292	0.713226	0.000950934	0.787321	0.00288109	0.821752	0.0047599	1.00497	0.957602	0.643273	2.91777e-09
Ankle1	#N/A	#N/A	#N/A	#N/A	#N/A	1.1254	0.816428	#N/A	#N/A	#N/A	#N/A	1.25012	0.404286	#N/A	#N/A	#N/A	#N/A	#N/A	#N/A	0.630615	0.11521
Ankle2	0.35	1.12065	0.161044	1.0073	0.951487	0.978634	0.882321	1.06673	0.515281	1.00432	0.973263	1.07325	0.400532	1.1	0.180922	1.25806	7.14708e-05	1.08956	0.299025	1.13084	0.064754
Ankmy2	0.81	0.846193	0.145705	0.810782	0.0430759	0.740495	0.0030656	1.06808	0.618923	0.801439	0.0460412	0.792358	0.013575	0.950864	0.637862	0.784789	0.0022955	1.03906	0.797295	0.795917	0.00575782
Ankra2	0.37	1.22184	0.116821	1.02537	0.904185	0.97513	0.905575	0.961654	0.85385	1.24565	0.0707991	1.26664	0.0152938	1.20513	0.0560659	1.39286	4.62474e-05	1.13133	0.339024	1.36833	0.000357066
Ankrd1	#N/A	#N/A	#N/A	#N/A	#N/A	#N/A	#N/A	#N/A	#N/A	#N/A	#N/A	#N/A	#N/A	#N/A	#N/A	#N/A	#N/A	#N/A	#N/A	1.28379	0.322687
Ankrd10	0.6	0.634842	0.00138795	0.570327	2.55634e-05	0.884381	0.496662	0.908691	0.601766	0.550231	0.000135273	0.763972	0.0579352	0.647882	0.00157691	0.559279	4.21847e-07	0.882575	0.495271	0.45913	1.19314e-09
Ankrd11	0.55	0.871696	0.356608	0.887531	0.472907	0.988374	0.973394	0.916867	0.646912	1.03411	0.851818	0.81958	0.224945	0.736385	0.0140595	0.938652	0.601204	1.02279	0.908681	0.612174	3.48958e-05
Ankrd12	0.43	0.801744	0.00326744	0.640009	1.14698e-12	0.991476	0.95803	0.880236	0.130722	0.664525	1.31947e-06	0.626775	1.86391e-07	0.887219	0.101878	0.814197	0.000314203	0.737564	6.97156e-05	0.444202	1.12954e-38
Ankrd13a	1.7	0.822208	0.0187691	0.869753	0.0816321	0.992595	0.967611	0.854318	0.0335095	0.771828	0.00049158	0.737915	6.54746e-05	0.732339	6.08505e-05	0.76869	4.58419e-06	0.676696	3.63968e-08	0.603139	2.49062e-16
Ankrd13b	0.23	1.0245	0.91649	0.936656	0.652057	1.16022	0.240679	0.949169	0.748744	1.01106	0.976137	1.29236	0.0139588	0.989015	0.925501	1.0126	0.960367	0.889559	0.320641	1.43333	1.06364e-05
Ankrd13c	0.6	0.956257	0.747875	0.973955	0.90529	0.983009	0.965655	0.849817	0.188913	0.946545	0.701714	0.872671	0.196445	0.851405	0.0907282	0.841763	0.0248267	0.794874	0.0245586	0.684205	1.17831e-05
Ankrd13d	#N/A	#N/A	#N/A	#N/A	#N/A	#N/A	#N/A	#N/A	#N/A	#N/A	#N/A	1.16022	0.767621	#N/A	#N/A	0.986168	0.918006	#N/A	#N/A	#N/A	#N/A
Ankrd16	0.51	0.933514	0.583959	1.05837	0.76	0.897382	0.435327	1.04734	0.803643	1.13007	0.351359	0.961766	0.739835	1.16502	0.153182	0.779638	0.00576554	1.12065	0.365054	0.94124	0.523798
Ankrd17	0.73	0.869877	0.179533	0.946265	0.669507	0.881063	0.208444	1.02411	0.854884	0.90853	0.371459	0.74566	0.00385897	0.882746	0.158967	0.80697	0.00127946	0.98086	0.884378	0.663741	5.99677e-08
Ankrd22	0.12	1.06563	0.89349	0.822142	0.420239	1.54443	0.0868835	1.50016	0.0863995	0.723439	0.267069	1.31199	0.215182	1.60754	0.0162328	2.92003	4.50135e-13	1.09102	0.858857	1.53761	0.0170358
Ankrd23	0.19	0.878659	0.443055	1.04868	0.828624	0.888382	0.626879	0.948476	0.849096	0.847319	0.375869	0.84974	0.374068	0.878282	0.436954	0.563089	8.97323e-07	0.613443	0.00241239	0.673849	0.00120594
Ankrd24	1.42	0.804181	0.0562603	0.84312	0.0965711	0.977392	0.877459	1.17608	0.157891	0.860137	0.186248	0.671235	1.83925e-05	0.943657	0.615667	0.632351	2.5288e-10	0.875788	0.214038	0.47966	2.60176e-19
Ankrd26	0.08	0.992312	0.98494	0.735514	0.0482613	1.11749	0.50887	0.923853	0.76067	0.786477	0.173186	0.872046	0.47483	1.01835	0.910327	0.882465	0.292563	1.16501	0.305393	0.57104	4.35267e-06
Ankrd27	0.43	0.920956	0.388528	0.845894	0.042659	0.963133	0.749837	0.9106	0.300683	0.875284	0.146747	0.909267	0.250832	0.976504	0.818221	0.869554	0.0324417	0.882113	0.154938	0.758118	4.39541e-05
Ankrd28	0.42	0.981845	0.899971	0.940915	0.62741	0.990567	0.977061	1.07327	0.499474	0.875522	0.195833	0.744759	0.00444488	0.901713	0.24828	0.904769	0.180081	1.07637	0.436928	0.591359	6.5795e-12
Ankrd29	0.03	#N/A	#N/A	1.69106	0.0132407	1.1176	0.77956	#N/A	#N/A	1.56045	0.104105	1.32819	0.254366	1.0531	0.931421	0.997064	0.988435	#N/A	#N/A	1.14329	0.588448
Ankrd32	0.07	1.07791	0.757113	0.945505	0.871774	1.23692	0.437315	1.18631	0.506223	1.1121	0.65944	1.05148	0.83823	1.0388	0.882408	0.950404	0.779174	1.32714	0.147122	0.802732	0.293241
Ankrd33b	0.01	0.909965	0.732717	#N/A	#N/A	0.769467	0.43101	0.674055	0.259642	0.686595	0.234604	0.7647	0.302875	0.687264	0.166346	0.800663	0.273793	#N/A	#N/A	0.519735	0.0057816
Ankrd35	#N/A	#N/A	#N/A	#N/A	#N/A	#N/A	#N/A	#N/A	#N/A	#N/A	#N/A	#N/A	#N/A	#N/A	#N/A	#N/A	#N/A	#N/A	#N/A	#N/A	#N/A
Ankrd37	#N/A	1.71062	0.0167552	#N/A	#N/A	#N/A	#N/A	#N/A	#N/A	#N/A	#N/A	1.23572	0.379911	1.29244	0.367233	1.22083	0.365927	#N/A	#N/A	1.03495	0.951142
Ankrd39	0.33	0.865504	0.397971	0.941383	0.700254	0.786993	0.087553	1.10392	0.555588	0.80458	0.148715	0.611794	3.53311e-05	0.932428	0.60191	0.623121	1.79658e-06	0.736596	0.0203119	0.642532	2.30633e-05
Ankrd40	1.3	1.18089	0.0414897	1.0147	0.919369	0.872317	0.110737	0.999531	1	1.07699	0.416912	0.998294	0.993927	1.12115	0.152085	0.975602	0.72515	1.0306	0.783708	0.944929	0.448394
Ankrd42	#N/A	1.54651	0.0940178	#N/A	#N/A	1.83449	0.0207048	#N/A	#N/A	1.64351	0.112346	3.03723	5.11911e-08	1.87739	0.00856059	4.07615	9.12822e-16	1.37783	0.279533	3.0182	3.98504e-09
Ankrd44	0.05	1.58762	0.00702358	1.12312	0.603082	1.22116	0.310048	1.40585	0.0465113	1.6894	0.00634873	1.71868	0.000333578	1.23059	0.200573	1.35214	0.0154692	1.48116	0.00847376	1.12196	0.484407
Ankrd46	0.96	1.09994	0.30439	0.912763	0.337212	1.22728	0.0137441	1.07497	0.534725	0.909604	0.299654	1.15005	0.0742961	1.10639	0.214722	1.17874	0.00823416	0.921621	0.34007	0.979298	0.756452
Ankrd49	0.4	1.01984	0.901102	1.41648	0.00277071	1.1942	0.226966	0.920689	0.646259	0.809437	0.17638	0.988917	0.958221	0.965065	0.821472	1.02712	0.821202	0.996806	1	0.87196	0.216399
Ankrd50	0.2	2.17283	8.69516e-14	0.981168	0.945605	0.909504	0.564885	1.04953	0.780707	1.91939	7.84425e-09	1.28992	0.0207599	1.24074	0.0637651	0.982758	0.906423	0.980351	0.927219	1.05806	0.583624
Ankrd52	0.91	0.573566	2.2752e-09	0.740245	0.000247482	1.15308	0.123734	0.982119	0.905106	0.564045	2.386e-11	0.561587	3.14358e-05	0.66739	1.94845e-06	0.729205	5.52747e-06	0.762166	0.00302727	0.27244	1.22795e-61
Ankrd54	0.91	1.16803	0.133743	0.91383	0.412369	0.972831	0.880757	1.01854	0.912561	1.32413	0.00283742	2.67401	2.43857e-44	1.19462	0.028069	1.67218	1.21928e-15	0.858936	0.094912	2.61798	1.74426e-44
Ankrd6	0.04	1.33776	0.22198	0.447719	0.00155659	0.948137	0.894113	0.577127	0.0486701	0.679257	0.193588	0.921405	0.729021	0.964945	0.898452	0.991746	0.941989	0.90868	0.782284	0.987138	0.920828
Ankrd9	0.04	1.0311	0.877917	#N/A	#N/A	3.75676	5.75694e-11	0.751555	0.47691	1.63108	0.0341466	2.03938	9.4489e-05	1.30405	0.240746	1.41504	0.047007	0.596492	0.0852977	1.95221	0.000161985
Anks1	0.42	0.739457	0.000101	0.973628	0.843915	0.92908	0.441279	1.02221	0.862103	0.794209	0.00513806	0.688424	5.99685e-07	0.664158	1.00295e-09	0.875932	0.0247649	1.00435	0.986584	0.717088	5.47505e-07
Anks3	0.52	0.959138	0.731243	0.966547	0.833844	0.91235	0.432994	1.0387	0.780922	1.03091	0.831929	1.00208	0.987854	1.07317	0.495711	0.916965	0.270891	0.976138	0.885953	0.95344	0.599425
Anks4b	0.08	2.0037	0.000941875	1.41957	0.147367	1.85967	0.00639984	1.74943	0.0328783	3.07983	4.01844e-07	3.42152	5.20394e-12	3.19992	3.6845e-11	2.62346	7.45148e-10	1.5435	0.104006	2.47874	2.25734e-07
Anks6	0.05	0.982848	0.969824	1.15722	0.482782	1.46691	0.0300062	1.45385	0.0664215	1.11255	0.646504	1.59474	0.00162484	0.960801	0.934152	1.8787	5.14287e-08	1.13719	0.535382	1.30885	0.0465904
Ankzf1	0.38	1.41723	0.00919281	0.988748	0.938697	0.775594	0.114836	0.996549	0.971617	1.30207	0.0910978	1.07101	0.688272	1.38962	0.00887092	1.22467	0.0647062	1.16056	0.343122	1.03718	0.827074
Anln	#N/A	0.761599	0.52982	0.669639	0.290693	1.62495	0.184226	0.604202	0.25409	1.01386	0.951555	1.29668	0.36667	0.915068	0.900073	0.671137	0.189321	0.859325	0.803188	0.914418	0.860862
Ano1	1.35	0.423087	4.43554e-31	1.13233	0.152152	0.980083	0.874427	1.25417	0.00340502	0.564141	3.08177e-11	0.434071	1.0471e-27	0.579706	2.12847e-11	0.652929	3.47202e-10	1.71815	5.90616e-15	0.682009	9.94839e-09
Ano10	0.59	0.998894	0.995851	0.987281	0.936864	0.826168	0.0981741	1.04073	0.802358	1.13965	0.277479	0.90301	0.330214	1.00738	0.975636	0.818234	0.0133419	1.07158	0.590031	1.00602	0.972024
Ano6	0.76	1.31349	0.00051947	1.00086	1	0.947365	0.595729	1.01025	0.956545	1.31726	0.000629657	1.49422	7.72727e-06	1.37978	2.38551e-05	1.92524	8.81953e-30	1.14488	0.105243	1.69455	1.3825e-13
Ano8	0.26	1.09018	0.598138	0.967584	0.82611	0.929415	0.572417	1.27127	0.0344391	1.17022	0.177804	1.10304	0.376433	1.03463	0.783507	1.09504	0.268302	1.08053	0.52295	0.981089	0.829207
Ano9	0.03	1.27828	0.410205	#N/A	#N/A	1.26676	0.520657	1.11224	0.805887	0.980082	1	1.14389	0.609627	0.774263	0.497632	0.66152	0.122675	1.17539	0.58756	2.05014	5.46073e-05
Anp32a	1.73	1.30933	0.0247989	0.826867	0.11832	0.914393	0.513258	0.930956	0.640337	1.21042	0.111429	1.28563	0.0229955	1.45159	0.000203474	1.45928	1.38062e-05	0.894302	0.371562	1.42696	0.00017486
Anp32b	3.1	1.31426	0.000777716	1.06128	0.60933	1.46585	1.0502e-06	0.95229	0.633249	1.25085	0.00889997	2.18789	9.0387e-19	1.50985	7.70948e-09	1.83525	1.26112e-24	1.04204	0.736191	2.10664	4.54532e-29
Anp32e	0.68	0.772811	0.00410162	1.03356	0.789321	0.889075	0.256285	0.950438	0.69781	1.03806	0.736428	0.795153	0.0112317	0.750432	0.000310611	0.805466	0.00125756	0.912598	0.354477	0.953412	0.582898
Anpep	7.74	3.30861	1.72746e-56	0.689184	6.56727e-06	1.09805	0.410384	1.01816	0.923085	3.03818	5.45091e-37	4.10046	1.20735e-73	2.30045	3.47e-29	2.35865	2.05824e-42	0.810716	0.023148	1.91476	1.23533e-19
Antxr1	0.11	1.52383	0.0207256	1.07251	0.787877	1.12578	0.623837	0.980015	0.988574	1.32234	0.181233	1.35501	0.144143	1.35144	0.0859833	1.13162	0.350653	1.19878	0.411157	1.34109	0.0803069
Antxr2	0.31	1.01323	0.916154	1.17961	0.168287	1.23662	0.0974154	1.59503	9.59372e-07	0.925865	0.646504	1.11962	0.399285	1.03939	0.756671	1.01591	0.863641	1.87733	1.02544e-11	1.01698	0.879752
Anubl1	#N/A	#N/A	#N/A	#N/A	#N/A	#N/A	#N/A	#N/A	#N/A	#N/A	#N/A	#N/A	#N/A	#N/A	#N/A	#N/A	#N/A	#N/A	#N/A	#N/A	#N/A
Anxa1	0.76	1.00331	0.95132	1.49925	0.000664179	1.49949	0.000711161	1.02504	0.8834	1.33696	0.0703034	1.53171	0.000132242	0.929033	0.634519	1.20984	0.030624	1.17805	0.194548	1.64382	4.34736e-09
Anxa11	1.31	1.19362	0.0340133	0.943314	0.579386	0.934168	0.495099	1.01276	0.944369	1.21289	0.019288	1.14862	0.0707752	1.13075	0.103213	1.05669	0.434012	0.892779	0.170503	1.26481	0.000168325
Anxa13	1.24	1.12363	0.370862	0.889979	0.378068	0.278275	9.81981e-24	1.72662	2.78488e-08	0.705889	0.0215385	0.56912	1.0377e-07	1.27085	0.0120233	0.366877	1.87844e-24	0.586397	5.21593e-05	0.732097	0.00207738
Anxa2	1.32	0.988485	0.958149	1.38225	0.00147019	1.32474	0.00369677	1.19025	0.0735665	1.4812	0.000945662	2.67602	9.78248e-26	1.19038	0.108589	3.8222	2.10352e-47	1.41228	0.00100241	4.22225	2.12652e-90
Anxa3	0.54	0.87319	0.35738	1.23017	0.133662	1.23969	0.149212	0.763383	0.102213	1.10786	0.585567	1.23641	0.0907218	0.837844	0.189171	1.18962	0.118606	0.851313	0.271145	1.44827	0.000673562
Anxa4	2.91	1.46042	4.84851e-05	1.01382	0.931507	1.12287	0.276663	0.834446	0.0990554	1.44337	0.000296325	1.71219	3.7224e-08	1.38988	0.000238102	1.44373	1.00096e-06	1.01847	0.895782	1.73888	6.22688e-12
Anxa5	3.34	1.02013	0.880853	0.980968	0.903238	1.06749	0.566395	1.08791	0.425799	0.974238	0.840888	1.11752	0.27522	1.03905	0.704094	1.25166	0.00242676	1.05298	0.649212	1.4964	9.50603e-08
Anxa6	3.62	0.911638	0.368284	1.0821	0.407465	0.925845	0.478597	0.991697	0.957053	1.03827	0.69549	1.08181	0.359991	1.0519	0.534145	1.38985	1.21585e-07	1.05099	0.630294	1.22793	0.00216201
Anxa7	1.51	0.879731	0.226152	1.17818	0.0576817	0.926706	0.434284	1.07085	0.54668	1.25927	0.0064568	1.04746	0.624939	0.852655	0.044026	1.11454	0.155701	0.955317	0.66675	1.52509	1.96854e-09
Anxa8	#N/A	#N/A	#N/A	#N/A	#N/A	#N/A	#N/A	#N/A	#N/A	#N/A	#N/A	#N/A	#N/A	#N/A	#N/A	#N/A	#N/A	#N/A	#N/A	#N/A	#N/A
Anxa9	#N/A	#N/A	#N/A	#N/A	#N/A	#N/A	#N/A	#N/A	#N/A	#N/A	#N/A	1.29835	0.426865	#N/A	#N/A	1.13675	0.698074	#N/A	#N/A	#N/A	#N/A
Aoah	#N/A	#N/A	#N/A	#N/A	#N/A	#N/A	#N/A	#N/A	#N/A	#N/A	#N/A	4.81486	4.47847e-10	#N/A	#N/A	#N/A	#N/A	#N/A	#N/A	#N/A	#N/A
Aoc2	0.15	0.733144	0.170432	0.982246	0.986649	1.16977	0.476663	0.735877	0.199555	0.637633	0.0407092	0.622079	0.0128912	0.687041	0.0525111	0.583264	0.00101034	0.50013	0.000608172	0.532826	0.000481233
Aoc3	0.08	1.42121	0.0847033	1.60137	0.0426903	1.52982	0.00634895	1.03454	0.871862	1.79751	0.00948353	1.43274	0.0208586	1.03912	0.824384	1.23436	0.122831	1.45322	0.0482613	1.49248	0.000987425
Aox1	0.03	1.02105	1	1.13938	0.727525	1.05542	0.964344	0.727241	0.34494	1.3072	0.434808	0.856259	0.548243	0.797012	0.458595	0.792574	0.296491	1.16589	0.680502	0.795022	0.343179
Aox3	#N/A	#N/A	#N/A	#N/A	#N/A	#N/A	#N/A	#N/A	#N/A	#N/A	#N/A	#N/A	#N/A	#N/A	#N/A	#N/A	#N/A	#N/A	#N/A	#N/A	#N/A
Ap1ar	1.35	0.799949	0.00291202	1.02375	0.853876	0.850132	0.0282578	1.07228	0.425701	0.819992	0.0188141	0.658654	1.15073e-09	0.773389	0.000215524	0.668729	2.16452e-14	0.933842	0.417422	0.727059	1.02752e-07
Ap1b1	1.09	1.12971	0.139347	1.00022	1	1.05212	0.62263	0.989963	0.939826	1.14559	0.0871798	1.01769	0.842051	1.05813	0.463103	1.10689	0.0739608	1.12603	0.132552	1.089	0.243374
Ap1g1	0.92	1.00369	0.970752	1.00858	0.949298	0.783492	0.00256513	0.773604	0.000969691	0.987833	0.937701	0.759967	0.00199682	0.919012	0.318828	0.77256	2.5851e-05	0.840729	0.0444894	0.727876	8.04552e-06
Ap1g2	0.86	0.882411	0.170963	1.0148	0.952591	0.848681	0.0832322	0.998767	0.991111	0.983573	0.888233	0.708663	2.21703e-05	0.979713	0.820505	0.585831	4.71377e-15	1.10078	0.328464	0.820202	0.00886941
Ap1m1	0.72	1.15531	0.262031	1.08383	0.585329	1.26847	0.0294847	0.996298	0.978707	1.29939	0.0180052	1.31848	0.00371975	1.17433	0.120809	1.31298	0.000744967	1.04521	0.784692	1.42661	1.71534e-05
Ap1m2	2	1.08278	0.374887	1.02753	0.842341	1.00845	0.967729	0.968218	0.779255	1.01677	0.880436	1.07068	0.408403	1.10887	0.166265	1.06777	0.294521	0.925228	0.369278	0.999456	0.997744
Ap1s1	1.76	1.11694	0.274237	1.11854	0.288596	1.06351	0.565373	1.05886	0.593301	1.15698	0.103118	1.11015	0.228866	1.10001	0.242844	1.21088	0.00120565	1.0039	0.980683	1.52154	1.4267e-11
Ap1s2	0.07	1.40967	0.0727128	1.26027	0.307784	1.07392	0.84403	0.87355	0.621392	1.22532	0.366212	1.19682	0.308726	1.02418	0.968056	1.12837	0.538251	1.15736	0.599575	1.3396	0.0829972
Ap1s3	0.56	0.54823	1.00119e-06	1.15693	0.326553	1.79874	3.55331e-08	0.735745	0.0278992	0.456644	6.25929e-09	0.659886	0.00114777	0.604813	1.08167e-05	0.502939	5.2549e-12	0.812006	0.092833	0.6088	3.10229e-06
Ap2a1	0.99	0.951241	0.644205	1.01372	0.927423	0.886634	0.138884	1.069	0.483403	1.05847	0.534801	0.955046	0.605774	0.950211	0.566908	0.932122	0.27804	0.994839	0.97517	0.95292	0.485017
Ap2a2	1.15	0.895321	0.170813	0.911662	0.26742	0.879905	0.102534	0.940662	0.49905	0.904007	0.222177	0.882971	0.105122	0.8594	0.0231802	0.882057	0.0270989	0.861039	0.0418991	0.929629	0.275959
Ap2b1	1.18	0.977176	0.854593	0.951606	0.651665	0.956579	0.712115	0.799108	0.00522775	1.00224	0.980222	1.09398	0.298521	0.99371	0.969667	1.15567	0.020222	0.936186	0.512028	1.0738	0.335809
Ap2m1	4.54	0.909227	0.255422	0.980899	0.868649	1.06313	0.471876	0.997926	0.998599	0.962479	0.681405	1.03365	0.70844	0.89767	0.125819	1.01167	0.853964	0.92868	0.35539	1.1444	0.0310298
Ap2s1	3.91	0.984475	0.909199	1.07858	0.431512	1.03642	0.766998	1.10299	0.307453	1.05478	0.569579	1.20611	0.0508505	1.1488	0.0447844	1.09354	0.15019	0.954398	0.588557	1.25672	0.000223369
Ap3b1	1.13	1.06543	0.502802	0.921715	0.45269	0.950614	0.681371	1.09338	0.324263	0.970856	0.806261	0.931951	0.419823	1.10437	0.201409	1.10419	0.0992675	1.14094	0.125306	1.06714	0.364033
Ap3b2	0.03	1.19528	0.605022	0.921861	0.808324	0.854117	0.672741	1.11755	0.810129	0.920745	0.818987	0.72226	0.174739	0.911673	0.792583	1.1366	0.636929	1.0921	0.868766	0.863856	0.447889
Ap3d1	3.22	0.766163	0.000630032	1.0118	0.929807	0.937511	0.52807	1.00985	0.940617	0.83476	0.0214906	0.674314	8.22123e-08	0.834249	0.00980106	0.724199	2.68149e-09	1.1058	0.214471	0.688793	8.54204e-09
Ap3m1	1.47	1.03222	0.759115	1.08105	0.531913	0.916348	0.408514	0.835556	0.0961773	1.05261	0.63482	0.777233	0.00308925	0.897443	0.215688	0.846255	0.00988264	0.947667	0.636589	0.697972	6.86207e-07
Ap3m2	0.09	1.10432	0.603338	1.1081	0.637303	1.22759	0.295082	1.34624	0.0827286	1.37154	0.0666711	1.23897	0.119797	1.46742	0.00166258	1.44414	0.000859899	1.5004	0.00365253	1.16697	0.240502
Ap3s1	5.84	0.700909	8.36734e-06	0.954474	0.656351	0.834639	0.0297364	0.974674	0.821267	0.608657	1.65899e-11	0.515688	1.11506e-14	0.56923	4.65026e-16	0.541195	6.58937e-29	0.812059	0.00537835	0.641141	1.49263e-10
Ap3s2	0.48	1.08045	0.407147	1.03982	0.790957	0.874652	0.142194	1.07448	0.492077	1.15659	0.160272	0.912478	0.299771	1.12784	0.165044	1.03923	0.596772	1.20235	0.0458759	0.993618	0.9574
Ap4b1	0.35	1.16623	0.207711	1.03228	0.870227	1.096	0.488082	1.01373	0.962757	0.904499	0.472437	0.837235	0.0960686	1.1707	0.116679	1.13256	0.146604	0.844319	0.177538	1.02378	0.847442
Ap4e1	0.12	0.991209	0.98525	1.38426	0.00184792	1.18529	0.179861	0.989767	0.996172	1.24618	0.062962	1.19174	0.0951841	1.10302	0.441762	1.11966	0.181619	1.52635	3.23896e-06	1.05451	0.585087
Ap4m1	1.44	0.767	0.016641	0.465509	1.70795e-09	1.38336	0.00325802	1.10261	0.538089	0.546417	9.75919e-07	0.837223	0.10534	0.922925	0.510392	0.956448	0.642184	0.534694	5.59577e-08	0.617207	1.49742e-06
Ap4s1	0.55	1.21734	0.096342	1.10226	0.526888	1.05957	0.718958	0.892813	0.506582	1.24884	0.0910978	1.34739	0.00941666	1.16335	0.197554	1.28831	0.00345371	0.904987	0.512073	1.2493	0.0493943
Apaf1	0.07	1.55545	0.000505229	0.980689	0.976062	1.21504	0.345661	0.978451	0.968039	1.29269	0.110287	1.75639	8.15014e-06	1.35027	0.0414881	1.65609	8.14272e-07	1.20669	0.26567	1.87842	2.2997e-08
Apba1	0.16	1.44078	0.00199513	0.775541	0.0223708	1.00578	0.970887	1.04529	0.803356	1.20865	0.165767	0.51232	1.26612e-08	0.68877	0.000330319	0.482991	1.14586e-16	0.608951	4.04997e-05	0.438485	4.88415e-15
Apba3	0.89	0.79511	0.07377	0.865001	0.130899	1.00985	0.922836	0.846998	0.0751329	0.872846	0.191634	1.01043	0.915111	0.846508	0.0527771	0.992974	0.950073	0.764391	0.000809928	1.04594	0.533174
Apbb1	0.06	1.26239	0.276304	1.36194	0.138327	1.05645	0.916436	1.04823	0.961275	1.64543	0.0124382	1.38455	0.0840594	1.56768	0.00909654	1.42272	0.0225031	1.27367	0.31376	2.28866	1.08548e-08
Apbb1ip	0.05	1.63126	0.0299486	1.48484	0.102476	1.45576	0.181038	1.01854	0.982374	2.32644	0.00337695	2.43086	3.14431e-08	0.732671	0.268983	1.30867	0.130206	1.52512	0.0627083	2.1084	6.49035e-07
Apbb2	0.17	0.788079	0.0233297	1.07402	0.623924	1.00466	0.998938	0.968103	0.861501	1.00972	0.954084	0.698446	0.000347432	0.779798	0.0129543	0.753095	0.000342917	1.11615	0.399014	0.751636	0.00406553
Apbb3	0.32	1.3531	0.020914	1.06397	0.787877	1.44754	0.00484044	1.09458	0.651369	1.40167	0.0157635	1.78749	5.63176e-08	1.57426	3.55132e-05	1.25803	0.0486553	1.19852	0.194995	1.53266	7.05101e-05
Apc	0.63	0.956666	0.696609	1.15003	0.161444	0.701493	2.44918e-06	0.841482	0.0419696	1.00952	0.932579	0.678902	0.000200959	0.840011	0.0338902	0.67661	7.12091e-11	1.11718	0.197382	0.52518	2.1882e-19
Apc2	#N/A	#N/A	#N/A	#N/A	#N/A	#N/A	#N/A	#N/A	#N/A	#N/A	#N/A	#N/A	#N/A	#N/A	#N/A	#N/A	#N/A	#N/A	#N/A	#N/A	#N/A
Apcdd1	0.05	0.77762	0.407998	1.28099	0.251126	1.59819	0.0813489	1.0471	0.896719	1.41887	0.272039	1.02938	0.897409	0.770348	0.314776	0.868456	0.564189	0.866561	0.713065	1.0279	0.901763
Apcs	#N/A	#N/A	#N/A	#N/A	#N/A	#N/A	#N/A	#N/A	#N/A	#N/A	#N/A	#N/A	#N/A	#N/A	#N/A	8.90343	8.00646e-16	#N/A	#N/A	#N/A	#N/A
Apeh	1.46	1.11583	0.180842	0.99859	1	0.754702	9.80367e-05	1.05598	0.568221	1.11285	0.215933	0.980031	0.828566	1.15355	0.0431731	0.912948	0.11403	0.976646	0.815921	1.0464	0.501063
Apex1	0.27	0.695977	0.0319673	1.10013	0.65	1.13713	0.509466	0.877608	0.588188	1.04863	0.846056	1.13189	0.406891	0.751466	0.0848228	0.8938	0.410603	0.818254	0.295524	0.955847	0.786846
Apex2	0.1	0.935595	0.88704	1.18525	0.509226	1.30564	0.273639	0.856742	0.661383	1.19251	0.542526	1.14868	0.50118	0.956947	0.914512	0.88117	0.538552	1.04536	0.905046	1.37042	0.070918
Aph1a	1.64	1.06677	0.547927	1.11013	0.260434	1.13584	0.126886	1.01124	0.930747	1.20135	0.0256023	1.17826	0.0589814	1.17568	0.0279158	1.42681	1.14014e-10	0.976747	0.847045	1.39782	2.94032e-07
Aph1b	0.06	1.37595	0.0688384	1.63687	0.000827922	1.09408	0.7726	1.10814	0.681832	1.29061	0.205863	1.12658	0.500076	1.44034	0.0204093	1.11692	0.426016	1.2149	0.277736	1.14396	0.349292
Aph1c	0.19	0.776497	0.0695784	0.607598	9.71814e-05	0.638118	0.000335033	1.21404	0.141541	0.652843	0.0080229	0.658082	0.000196773	1.12914	0.357777	0.795283	0.0170645	1.10728	0.500527	0.726588	0.00277406
Api5	1.37	0.795909	0.0101329	0.948713	0.674202	1.00702	0.952063	0.845294	0.0505866	0.830241	0.0410415	0.756894	0.000965689	0.790422	0.00258212	0.859015	0.0239335	0.786982	0.0053684	0.766857	0.000257774
Apip	1.71	0.747255	0.0299844	1.01048	0.972929	1.78829	7.21063e-11	0.83862	0.16493	0.884999	0.358041	0.72881	0.00661706	0.716263	0.00246171	0.675137	4.48839e-06	0.689739	0.000402785	0.667491	3.36033e-05
Apitd1	#N/A	#N/A	#N/A	#N/A	#N/A	#N/A	#N/A	#N/A	#N/A	#N/A	#N/A	#N/A	#N/A	#N/A	#N/A	#N/A	#N/A	#N/A	#N/A	#N/A	#N/A
Aplf	0.2	1.24648	0.108861	1.03114	0.907959	0.889348	0.52573	1.35702	0.0221659	1.04471	0.805638	1.07087	0.619253	1.27521	0.0476736	1.01507	0.932777	1.21371	0.149495	0.953012	0.706757
Apln	0.07	0.698827	0.305612	1.43825	0.302027	2.24983	0.00222578	0.897714	0.86802	0.976763	0.997982	0.875814	0.725904	1.06403	0.843042	1.11187	0.691013	1.24333	0.553985	1.41869	0.163492
Aplnr	0.09	0.726286	0.126317	0.940716	0.891332	0.795114	0.37627	1.04091	0.870685	1.55174	0.0232534	0.869147	0.494573	1.22941	0.412538	0.975042	0.953423	1.11707	0.635097	1.44639	0.0193378
Aplp1	2.07	0.738691	0.00257576	0.795405	0.00998336	0.618032	3.05628e-13	0.590556	3.35311e-15	0.804882	0.0113058	0.346745	5.66281e-41	0.445675	2.75515e-35	0.316458	9.41707e-79	0.462856	1.23736e-32	0.376524	9.23998e-45
Aplp2	2.82	1.13039	0.152832	1.2706	0.00147207	0.933427	0.446981	1.14791	0.0977963	1.36521	0.000121257	1.02709	0.78388	1.01155	0.90045	1.04151	0.517368	1.43604	6.23957e-07	1.37644	3.34e-05
Apoa1	#N/A	#N/A	#N/A	#N/A	#N/A	#N/A	#N/A	#N/A	#N/A	#N/A	#N/A	#N/A	#N/A	#N/A	#N/A	#N/A	#N/A	#N/A	#N/A	#N/A	#N/A
Apoa1bp	3.03	1.60707	9.16492e-11	1.19617	0.0215524	0.991489	0.94511	1.26151	0.000978398	1.91494	1.71822e-20	1.50101	2.29234e-06	1.82038	2.19796e-23	1.62119	2.30234e-20	1.25049	0.00126545	1.73902	4.6046e-17
Apoa2	#N/A	#N/A	#N/A	#N/A	#N/A	#N/A	#N/A	#N/A	#N/A	#N/A	#N/A	8.36143	5.52548e-13	21.301	3.36788e-30	13.0931	1.89308e-32	#N/A	#N/A	4.80599	1.27779e-08
Apob	#N/A	7.47122	2.75425e-08	#N/A	#N/A	#N/A	#N/A	#N/A	#N/A	16.3457	4.23733e-16	#N/A	#N/A	10.4966	2.92442e-10	#N/A	#N/A	#N/A	#N/A	#N/A	#N/A
Apobec1	0.08	1.21047	0.366808	1.47322	0.0648299	1.6171	0.00638663	1.50879	0.0547903	1.64768	0.0361935	2.65371	2.47713e-13	1.23503	0.399487	1.43638	0.01928	1.32913	0.152291	3.51041	4.28514e-14
Apobec3	0.12	1.0922	0.732224	0.771915	0.30281	4.28638	2.71594e-16	0.843174	0.580785	1.18972	0.453697	7.78714	1.1529e-33	1.19299	0.384704	5.62071	4.17694e-43	1.15662	0.538659	1.58872	0.00442526
Apobr	0.05	1.4805	0.0632803	1.08636	0.802107	1.76408	0.00262044	0.9013	0.795567	1.43971	0.146133	2.30626	4.12023e-09	0.710736	0.147014	2.6454	2.17103e-15	1.24237	0.346182	1.44239	0.0363171
Apoc1	0.36	0.636	0.0306926	0.547533	0.0162052	0.545731	0.00756228	0.443621	0.000492594	0.592508	0.0366482	0.591847	0.0131957	0.46696	0.00039843	1.02257	0.936099	0.37525	5.96893e-06	1.10295	0.595732
Apod	0.14	3.47123	1.57741e-08	1.20036	0.641107	2.09827	0.000735733	0.431367	0.0107048	5.62714	1.13142e-18	3.44559	1.42861e-09	4.58267	1.64644e-11	2.15949	0.000258876	2.02801	0.0082281	9.47454	1.08987e-66
Apoe	7.68	0.849439	0.218031	0.993748	0.978718	0.94377	0.673426	1.20847	0.0595084	1.09616	0.598866	1.27554	0.0150659	1.02318	0.83672	1.21773	0.0124693	0.930489	0.542429	1.40847	5.9913e-05
Apol10a	#N/A	#N/A	#N/A	#N/A	#N/A	#N/A	#N/A	#N/A	#N/A	#N/A	#N/A	18.9301	4.68082e-14	#N/A	#N/A	#N/A	#N/A	#N/A	#N/A	#N/A	#N/A
Apol11b	#N/A	#N/A	#N/A	#N/A	#N/A	#N/A	#N/A	#N/A	#N/A	#N/A	#N/A	#N/A	#N/A	#N/A	#N/A	#N/A	#N/A	#N/A	#N/A	#N/A	#N/A
Apol6	#N/A	#N/A	#N/A	#N/A	#N/A	#N/A	#N/A	#N/A	#N/A	#N/A	#N/A	#N/A	#N/A	#N/A	#N/A	#N/A	#N/A	#N/A	#N/A	#N/A	#N/A
Apol7a	0.28	1.02349	0.966708	2.10352	0.0152173	1.82287	0.0650534	0.121224	9.93501e-09	2.11743	0.0203787	1.32262	0.361277	0.288084	0.00381109	0.25482	3.52706e-06	0.109566	1.41649e-08	0.518293	0.0267344
Apol9b	#N/A	#N/A	#N/A	#N/A	#N/A	#N/A	#N/A	#N/A	#N/A	#N/A	#N/A	#N/A	#N/A	#N/A	#N/A	#N/A	#N/A	#N/A	#N/A	#N/A	#N/A
Apold1	0.05	0.675547	0.180842	1.01117	1	0.794777	0.52259	0.591911	0.110373	0.751757	0.427903	0.53059	0.0641666	0.548733	0.0357314	0.487881	0.00315766	0.736976	0.330913	0.438274	0.00244273
Apoo	0.52	0.759933	0.0265654	0.80542	0.0688031	0.783529	0.046884	0.846307	0.260032	0.764298	0.0723159	0.609391	3.56857e-06	0.802957	0.0490517	0.46878	6.82209e-15	0.841139	0.166378	0.466411	1.16569e-12
Apool	0.62	1.39137	0.0115017	1.19396	0.224363	1.07341	0.685225	1.03042	0.904227	1.42216	0.00923459	1.5857	4.2762e-06	1.58004	6.61621e-05	1.45897	2.21306e-05	1.20113	0.173633	1.56905	1.95381e-06
App	5.45	1.32058	0.000820586	0.973232	0.810337	0.714123	4.40706e-07	1.07932	0.373789	1.70484	7.17598e-12	0.750303	0.000107412	0.970103	0.726122	0.702742	7.19382e-12	1.11859	0.157916	1.19195	0.0141795
Appbp2	0.5	0.906939	0.520125	0.846385	0.139506	1.04197	0.764505	1.0433	0.79829	0.837128	0.153531	0.933886	0.566425	0.851411	0.0856963	1.0127	0.9008	0.921889	0.485155	0.531572	7.65743e-13
Appl1	0.26	0.971955	0.822184	0.960024	0.74921	1.04926	0.698544	1.34357	6.79823e-05	0.882196	0.22547	0.850121	0.0787218	1.17598	0.0377191	1.2165	0.00191056	1.36888	4.13518e-05	0.951633	0.524699
Appl2	7.07	0.501873	1.24405e-14	0.700285	0.00041167	0.7411	0.00130983	1.21153	0.0707612	0.497282	2.68912e-13	0.464813	5.12039e-19	0.684313	2.62622e-05	0.454581	4.86173e-29	1.1079	0.38152	0.517252	1.24006e-13
Aprt	1.05	0.967226	0.864625	1.17304	0.165202	1.08265	0.603684	0.887571	0.479272	1.00697	0.9598	1.19492	0.163502	0.952201	0.718955	0.99536	1	0.972775	0.882796	1.24106	0.0154897
Aptx	0.1	0.739325	0.0187416	0.924857	0.655685	0.975411	0.938601	0.720256	0.0231078	0.942575	0.753251	0.959286	0.764287	0.669957	0.000839283	0.605716	8.92066e-07	0.884033	0.39763	0.70903	0.00147683
Aqp1	0.6	0.878561	0.292427	1.69426	5.86229e-06	1.15571	0.211225	0.945508	0.711244	1.57513	0.00113548	1.13345	0.215567	0.905625	0.416634	2.52861	5.53952e-27	1.46338	1.12575e-05	3.62293	6.43605e-61
Aqp11	0.12	1.14239	0.719987	1.15357	0.733617	0.912555	0.789785	0.599269	0.0878696	1.23986	0.530946	1.15469	0.641301	1.87252	0.0168069	0.854018	0.472261	1.2901	0.42638	0.697341	0.12429
Aqp12	49.7	0.258915	2.93433e-25	0.271695	4.51239e-33	1.40175	7.73464e-05	1.06082	0.670492	0.0675968	9.85008e-138	0.499661	5.1542e-09	0.294238	2.29196e-23	0.445902	1.16397e-28	0.145373	1.69295e-51	0.0500432	8.67595e-58
Aqp5	#N/A	1.30609	0.39682	#N/A	#N/A	#N/A	#N/A	#N/A	#N/A	3.36655	7.38502e-05	1.89839	0.0161881	#N/A	#N/A	2.00371	0.00142565	#N/A	#N/A	28.0082	3.94795e-63
Aqp8	1.71	0.238833	4.9961e-09	1.3531	0.0296676	1.34495	0.0322751	1.93341	1.71539e-05	0.604283	0.00454682	0.246765	8.61092e-20	0.135066	4.82151e-27	0.211385	8.47504e-28	1.59271	0.000103427	0.178945	8.06679e-11
Aqr	0.44	1.01119	0.950705	1.11308	0.397978	1.06845	0.63393	1.0387	0.807186	1.09117	0.465837	1.03139	0.810515	1.05359	0.638412	1.13673	0.128455	1.19743	0.0696038	0.966265	0.737
Ar	#N/A	#N/A	#N/A	#N/A	#N/A	#N/A	#N/A	#N/A	#N/A	#N/A	#N/A	#N/A	#N/A	#N/A	#N/A	#N/A	#N/A	#N/A	#N/A	#N/A	#N/A
Araf	1.42	1.22142	0.0131107	0.967722	0.779674	0.955915	0.653472	1.01983	0.882189	1.19517	0.0391929	1.12392	0.144051	1.30004	0.000136655	1.30076	3.56939e-06	1.09804	0.27785	1.33548	8.94778e-06
Arap1	0.47	1.19449	0.123204	0.892136	0.368417	0.890726	0.357983	1.15802	0.18782	1.21127	0.077995	1.34521	0.00133195	1.26104	0.0119984	1.53558	1.0364e-08	1.07999	0.527715	1.52404	4.97203e-07
Arap2	0.19	1.53491	2.78613e-06	1.16716	0.157576	0.809264	0.0458845	1.15811	0.196859	1.48458	0.00014946	1.29564	0.0147757	1.37407	0.000509205	1.29809	0.000410088	1.38909	9.95412e-05	1.27	0.00491241
Arap3	0.15	0.785544	0.143022	0.896911	0.617931	1.28273	0.151439	0.885898	0.52268	1.10813	0.654623	0.984305	0.930487	1.07514	0.725169	0.723575	0.011207	0.883266	0.465846	0.94828	0.678933
Arc	0.02	#N/A	#N/A	#N/A	#N/A	1.97584	0.00536455	#N/A	#N/A	#N/A	#N/A	1.50127	0.089454	#N/A	#N/A	0.71272	0.160893	#N/A	#N/A	0.944101	0.930594
Arcn1	11.33	0.777057	0.00363754	0.820246	0.0149906	0.728031	8.79648e-05	0.867572	0.0981624	0.676626	2.67462e-06	0.541541	3.48572e-14	0.753789	0.000330741	0.668586	5.09663e-11	0.818846	0.0142598	0.482527	4.73068e-23
Arf1	11.61	1.00421	0.971121	1.10396	0.242898	0.919354	0.341132	0.932429	0.406348	1.06765	0.447602	0.963148	0.691018	0.962884	0.663867	0.982491	0.78963	0.976354	0.818307	1.1183	0.085998
Arf2	0.34	0.762922	0.0221659	1.05918	0.694696	1.15629	0.22225	0.775471	0.0344038	1.24038	0.0666067	0.954745	0.71308	0.864845	0.136222	0.876954	0.131354	0.879123	0.257763	1.0349	0.747788
Arf3	2.13	1.11523	0.176391	1.00879	0.954483	1.14543	0.0659306	1.09811	0.258931	1.03035	0.750264	1.15568	0.0500486	1.11682	0.105753	1.29461	7.12679e-07	0.998498	1	1.30005	1.6607e-05
Arf4	10.76	0.89114	0.315721	0.978173	0.901796	0.940112	0.677899	0.780198	0.00887224	0.909544	0.417174	0.868852	0.195298	0.794544	0.0133679	0.765521	0.000282503	0.895954	0.366692	0.872073	0.125303
Arf5	4.91	1.11974	0.343255	0.91748	0.431337	0.914734	0.344758	1.20102	0.0503424	1.06745	0.504437	1.26698	0.00411834	1.20222	0.0127308	1.35827	5.56718e-07	0.802887	0.00596065	1.54572	6.2563e-11
Arf6	2.44	0.721424	8.32904e-05	1.83471	2.3825e-18	0.708104	2.18227e-05	1.27393	0.00193092	0.904038	0.319137	0.709954	2.88407e-05	0.71236	6.07018e-06	0.907384	0.173764	2.1878	3.02309e-24	1.49898	4.44072e-08
Arfgap1	1.99	1.08679	0.372518	1.02444	0.853876	0.835729	0.0544149	0.85468	0.0640811	1.19074	0.0432029	0.963201	0.705787	1.14122	0.10667	0.930338	0.296014	0.933363	0.486663	0.864918	0.0539162
Arfgap2	2.07	1.18514	0.0500557	0.762584	0.00030023	0.89296	0.237623	1.0587	0.592032	0.887265	0.195556	0.929893	0.418985	1.42845	4.22159e-07	0.952597	0.47419	0.85177	0.0567875	0.804914	0.00320093
Arfgap3	7.92	0.523344	1.49852e-18	0.822004	0.0176736	0.656057	1.35838e-09	0.975781	0.84547	0.483247	1.73757e-16	0.359521	1.43676e-35	0.571276	3.95335e-12	0.406295	3.56351e-55	0.776851	0.000963199	0.425741	5.85087e-25
Arfgef1	1.31	1.14201	0.0967587	0.928296	0.397265	0.926651	0.348341	0.976411	0.842227	1.02963	0.759506	1.01586	0.885934	1.13787	0.0548646	1.17745	0.00250581	1.14103	0.0837138	1.1174	0.104696
Arfgef2	0.69	0.967512	0.75127	0.79486	0.00355898	0.84565	0.0435774	1.03605	0.756274	0.828403	0.0290918	0.705612	3.72325e-05	0.864983	0.057359	0.851642	0.00788069	0.886758	0.155329	0.648295	5.65621e-09
Arfip1	0.88	0.907963	0.331078	1.05662	0.611919	1.0115	0.912402	0.915194	0.408512	0.842735	0.0619856	0.808897	0.0115486	0.767893	0.000803526	0.88222	0.0573629	1.02277	0.829999	0.85602	0.0310834
Arfip2	3.32	0.79559	0.00374635	0.870444	0.111171	0.725446	7.81022e-05	0.983121	0.906308	0.858431	0.07474	0.67446	9.68152e-07	0.841427	0.0199712	0.580478	5.07641e-22	0.739195	5.12005e-05	0.588267	5.43141e-14
Arfrp1	0.72	1.01883	0.949105	0.951714	0.65715	1.03329	0.830885	0.960707	0.750913	1.01009	0.975276	1.06454	0.556151	1.02588	0.855887	1.01778	0.883591	0.939283	0.510867	1.04034	0.668489
Arg1	#N/A	#N/A	#N/A	#N/A	#N/A	#N/A	#N/A	#N/A	#N/A	#N/A	#N/A	#N/A	#N/A	50.6483	8.41404e-26	26.5347	9.49066e-37	#N/A	#N/A	10.504	4.58628e-08
Arg2	2.25	0.358849	0.00781574	0.712315	0.43186	3.79308	3.23087e-05	0.520427	0.135319	0.372258	0.0133846	1.16168	0.669869	0.21646	2.57835e-05	0.732211	0.433998	0.483183	0.069491	1.45317	0.233097
Arglu1	2.05	0.973044	0.842762	1.18817	0.0721001	1.05696	0.680772	0.836699	0.0677309	1.05534	0.657022	0.895703	0.249661	0.943021	0.536577	0.779239	0.000802303	1.01955	0.89525	0.878191	0.104224
Arhgap1	1.5	0.815341	0.00994534	0.855869	0.04087	0.800724	0.00392938	1.14985	0.0885852	0.801756	0.00745698	0.705541	1.57663e-06	0.781138	0.000132894	0.772258	2.38632e-06	1.10364	0.225999	0.75991	4.16916e-05
Arhgap10	0.51	1.14079	0.174221	0.733063	0.000318595	0.765042	0.00866011	0.928022	0.55891	0.775158	0.0280081	0.927349	0.462519	0.997959	1	0.946807	0.509224	0.626415	1.57487e-07	0.628289	3.42297e-08
Arhgap11a	0.05	0.968082	1	0.693484	0.237081	1.86055	0.0347437	0.7165	0.318934	0.875923	0.768138	1.69836	0.0132636	1.31436	0.241593	0.892666	0.693276	0.727213	0.330794	0.723447	0.202434
Arhgap12	0.66	1.33006	0.000260475	0.808503	0.00984265	0.860366	0.0720728	1.06016	0.582946	0.872796	0.152248	0.871911	0.0855785	1.01635	0.889426	0.815153	0.000508623	0.877937	0.0911577	0.787959	0.00082985
Arhgap15	#N/A	#N/A	#N/A	#N/A	#N/A	#N/A	#N/A	#N/A	#N/A	#N/A	#N/A	2.27275	0.00215611	#N/A	#N/A	#N/A	#N/A	#N/A	#N/A	#N/A	#N/A
Arhgap17	0.49	0.919026	0.449873	0.91907	0.498509	1.21132	0.0553939	0.945563	0.636699	0.947384	0.677531	0.997508	0.98129	0.856202	0.0847291	0.900193	0.166921	1.08675	0.431394	0.902996	0.211444
Arhgap18	0.4	1.64523	1.5714e-05	1.01131	0.953181	0.888779	0.403468	1.12305	0.357346	1.45268	0.000168265	1.41755	0.000173003	1.28618	0.00955972	0.976269	0.849039	1.24372	0.0225904	0.77506	0.00984195
Arhgap19	0.02	2.09756	0.000406045	1.13822	0.644379	1.77017	0.0114345	1.13652	0.685326	1.2811	0.466242	2.06634	0.000187947	1.42363	0.106409	1.37448	0.0994424	1.07788	0.774435	1.96677	0.000968004
Arhgap20	#N/A	1.71536	0.0896456	#N/A	#N/A	1.96012	0.0438326	#N/A	#N/A	#N/A	#N/A	#N/A	#N/A	#N/A	#N/A	1.21281	0.624906	2.05659	0.0105207	#N/A	#N/A
Arhgap21	0.55	0.871339	0.131491	0.907163	0.306434	0.950443	0.632278	1.03599	0.760362	0.924051	0.457068	0.807381	0.0126341	0.882829	0.105926	0.93379	0.300302	1.10783	0.225585	0.735189	1.12372e-05
Arhgap22	#N/A	#N/A	#N/A	#N/A	#N/A	#N/A	#N/A	#N/A	#N/A	#N/A	#N/A	1.94558	0.0498449	#N/A	#N/A	0.982347	0.924655	#N/A	#N/A	1.96902	0.0378384
Arhgap23	0.14	0.820188	0.13662	0.940301	0.738337	1.24366	0.0915888	1.33202	0.00938025	0.962262	0.837285	0.858062	0.210674	0.844291	0.154926	0.770193	0.00660896	1.1056	0.461725	0.764692	0.0115371
Arhgap24	0.44	1.23745	0.233046	0.97904	0.923867	0.925304	0.666124	1.54084	2.7236e-05	1.17306	0.227002	0.860613	0.188008	1.00954	0.965987	1.00677	0.960712	2.20333	7.29304e-15	2.04062	3.34514e-12
Arhgap25	#N/A	#N/A	#N/A	#N/A	#N/A	2.02561	0.015728	#N/A	#N/A	#N/A	#N/A	2.0004	0.00346664	#N/A	#N/A	1.80512	0.0118666	#N/A	#N/A	#N/A	#N/A
Arhgap26	0.89	0.348883	3.43976e-37	0.655273	8.36342e-09	1.15756	0.133701	1.44237	4.22651e-06	0.27456	6.18295e-46	0.334848	1.48494e-30	0.467114	9.07702e-12	0.390511	5.985e-34	0.620271	2.15396e-09	0.21843	9.30122e-82
Arhgap27	0.07	1.12839	0.579638	0.980235	0.920525	0.882103	0.498967	1.13284	0.600405	1.16709	0.469479	1.23397	0.142981	1.17919	0.349862	0.768211	0.0264973	1.19519	0.347678	1.74818	1.26566e-05
Arhgap28	0.17	0.654273	0.00138574	0.722756	0.0134244	1.01568	0.954788	1.0626	0.714764	0.664128	0.00344327	0.672957	0.000588432	0.646271	0.000531158	0.481882	8.64002e-13	0.992317	1	0.549213	1.14805e-07
Arhgap29	0.53	1.28327	0.0297694	1.17351	0.254168	0.862404	0.276199	0.797268	0.0520004	1.39082	0.002858	0.825929	0.0897354	0.832694	0.116552	0.573966	3.49049e-10	1.28251	0.0242845	0.859642	0.133348
Arhgap30	0.04	1.24067	0.276404	1.15297	0.564527	1.26874	0.256282	1.54612	0.0691684	1.94707	0.0374595	2.31547	1.39297e-07	1.03185	0.891673	1.60356	0.00117663	0.918842	0.801413	1.73431	0.000664288
Arhgap31	0.15	1.09677	0.638664	0.911703	0.634911	1.1767	0.376141	0.710896	0.0231521	1.24242	0.200238	0.964822	0.825304	0.880392	0.38894	0.786897	0.0539107	0.847399	0.293478	0.989523	0.933824
Arhgap32	0.23	0.878345	0.192893	0.936081	0.615931	0.880768	0.160023	1.10014	0.31255	0.860766	0.124227	0.777586	0.0128758	0.764714	0.000502192	0.916393	0.195196	1.33718	0.000352619	0.766432	0.00014905
Arhgap33	#N/A	1.59319	0.0438884	#N/A	#N/A	1.8695	0.0216353	#N/A	#N/A	1.75392	0.0577387	1.88753	0.00134748	1.97611	0.000506138	1.05299	0.823936	1.53584	0.106977	1.74116	0.00386376
Arhgap36	#N/A	#N/A	#N/A	#N/A	#N/A	#N/A	#N/A	#N/A	#N/A	#N/A	#N/A	#N/A	#N/A	#N/A	#N/A	#N/A	#N/A	#N/A	#N/A	#N/A	#N/A
Arhgap39	0.17	0.727934	0.0160877	0.802125	0.106514	0.807466	0.14905	1.0654	0.746464	0.687937	0.00974055	0.68703	0.00581773	0.740372	0.0188688	0.723861	0.00362334	0.889877	0.437846	0.48445	1.18917e-10
Arhgap4	0.05	0.967775	0.914524	1.16977	0.617452	1.99925	0.00023985	1.36329	0.275394	2.01236	0.0404466	2.58918	1.13555e-06	0.979046	0.922032	1.31626	0.115771	0.839036	0.508643	1.60772	0.0117128
Arhgap42	0.02	0.817467	0.625274	#N/A	#N/A	1.3176	0.312369	0.911178	0.948583	1.33656	0.356805	1.36438	0.176352	0.723361	0.342508	0.917966	0.836161	0.981189	0.993116	1.18108	0.36535
Arhgap44	0.33	0.84865	0.148143	0.973344	0.878334	1.05131	0.739662	1.12941	0.259007	0.808466	0.0704887	0.752036	0.00432247	0.879645	0.212309	0.81963	0.0178836	0.963418	0.789713	0.820996	0.0237624
Arhgap5	0.75	0.956775	0.656277	0.866672	0.0546574	0.9225	0.387085	0.970271	0.802857	0.821265	0.0239237	0.672425	0.00109731	0.940349	0.42535	0.958093	0.542954	0.967072	0.750725	0.537563	3.59768e-21
Arhgap6	0.06	1.38137	0.0201453	0.67966	0.0241875	1.21966	0.285388	1.44038	0.00960221	0.952369	0.861163	1.29318	0.0850826	1.2942	0.067116	1.76402	6.72206e-08	1.05047	0.802866	1.06989	0.608041
Arhgap8	0.28	1.96185	1.2883e-09	0.834329	0.228482	1.5081	0.00251616	1.44812	0.00508096	1.65091	0.000238525	1.53249	0.00106553	1.89059	6.81466e-08	1.57948	2.1562e-06	1.23636	0.140991	2.21239	9.70032e-15
Arhgap9	0.61	0.427048	1.99711e-05	0.680557	0.0440672	0.273563	8.65504e-12	1.58669	0.00812773	0.548935	0.00313994	0.204562	4.92244e-14	0.776827	0.182018	0.200263	5.30037e-20	0.686556	0.0591601	0.142961	4.70694e-25
Arhgdia	3.85	1.07747	0.376135	1.01877	0.889726	1.06577	0.479072	0.961235	0.710378	1.22547	0.00613296	1.12187	0.146014	1.00908	0.924459	1.09694	0.0936942	1.02762	0.786405	1.41119	1.59437e-08
Arhgdib	0.27	1.08517	0.740855	1.3333	0.0874423	1.136	0.662673	1.62651	0.0137865	2.26166	0.00733043	2.44897	1.16788e-10	0.932291	0.774403	1.47143	0.00629451	1.1603	0.5033	2.18983	8.80794e-10
Arhgdig	16.45	0.323225	3.70247e-25	0.50582	1.68576e-09	1.39665	0.0039123	0.746147	0.0550358	0.252566	6.04361e-31	0.345307	4.17344e-20	0.343006	5.99651e-16	0.224648	5.86614e-50	0.22277	8.45071e-32	0.133545	1.01091e-63
Arhgef1	1.03	1.14124	0.238786	0.998131	0.987803	0.915066	0.300987	1.1092	0.27569	1.36391	9.69344e-05	1.14415	0.0855528	1.08778	0.275647	0.994563	0.9314	1.11196	0.195827	1.10589	0.136926
Arhgef10	0.18	0.685624	0.0110393	0.829614	0.287383	0.635063	0.00323173	0.775889	0.164137	0.845406	0.361004	0.561604	0.000243154	0.707533	0.0226072	0.662761	0.00122974	0.947947	0.814875	0.93804	0.695045
Arhgef10l	0.67	0.493715	1.36378e-10	0.815332	0.0766038	0.89967	0.513841	1.57613	3.38065e-06	0.476719	2.15179e-10	0.505261	5.84575e-11	0.623596	2.51396e-06	0.789813	0.0173719	1.29945	0.0160135	0.667443	0.000107217
Arhgef11	0.4	1.09827	0.38197	0.869385	0.12905	0.845507	0.0953321	1.15186	0.111662	1.02923	0.800577	0.822818	0.115263	0.922676	0.389052	0.815654	0.00380668	1.08655	0.426555	0.675388	1.26888e-07
Arhgef12	0.76	1.2221	0.0113534	0.706024	1.23916e-06	1.08247	0.381619	0.921388	0.37325	0.948476	0.580823	1.23579	0.0406661	1.00427	0.975695	1.33081	2.35247e-07	0.826489	0.0185542	0.762135	3.3442e-05
Arhgef15	0.11	0.958687	0.790929	1.25679	0.192123	1.33685	0.138686	0.874713	0.541265	1.39004	0.0924239	1.14277	0.479623	1.13872	0.524787	0.805485	0.0944858	1.07137	0.795123	1.07982	0.697034
Arhgef16	1.61	1.12776	0.254007	0.907723	0.384206	0.862495	0.110862	1.14158	0.172378	1.20152	0.0461381	1.16583	0.0718837	1.21851	0.00938322	1.27077	0.000210216	1.12785	0.187302	1.47642	1.83899e-08
Arhgef17	0.08	0.896266	0.365549	0.987068	0.965799	1.02068	0.936299	0.891885	0.509918	1.08797	0.640016	0.920594	0.573594	1.00575	1	0.970569	0.736128	1.13739	0.362183	0.802222	0.0498518
Arhgef18	0.58	0.942731	0.59003	0.937794	0.621317	1.13076	0.242875	0.997893	1	1.09057	0.420187	0.916708	0.365981	0.954821	0.649019	0.949042	0.50838	0.916243	0.408018	0.77078	0.00159654
Arhgef19	0.12	1.99987	1.25204e-05	1.42773	0.025902	0.688891	0.088574	0.862508	0.584359	1.7274	0.000834769	0.670002	0.0157951	1.82757	0.002832	0.958031	0.812266	1.2652	0.149495	0.723794	0.0742938
Arhgef2	0.78	0.987785	0.938866	0.763237	0.0146554	1.25154	0.0352289	1.04863	0.781232	1.15799	0.25653	1.03036	0.817098	0.968958	0.802201	1.25896	0.0142535	0.817134	0.108138	1.57902	3.63524e-06
Arhgef25	0.15	1.06209	0.820414	1.03515	0.887805	0.980229	0.964321	0.862839	0.553236	1.32906	0.133044	1.17257	0.308726	1.00115	1	0.815137	0.150673	1.23081	0.23392	1.44301	0.00323679
Arhgef26	1.52	0.746895	0.0984897	1.1788	0.235262	1.76329	7.43981e-09	0.771186	0.0513087	0.838998	0.212479	0.765568	0.0211249	0.809012	0.148404	1.42723	3.98512e-05	1.10279	0.59437	1.39795	0.00544553
Arhgef3	0.2	1.24609	0.0707534	1.09645	0.527415	0.957683	0.854994	1.38586	0.00806275	1.28527	0.070247	1.1231	0.307931	1.77142	2.61735e-07	1.43005	5.82015e-05	1.63625	2.78019e-06	1.7367	9.45063e-09
Arhgef37	0.07	1.78606	0.00251781	0.576118	0.0673214	0.85702	0.696325	0.848948	0.583025	1.16153	0.568565	0.788906	0.28916	1.28456	0.296649	0.819968	0.310705	0.716913	0.177514	0.714056	0.136274
Arhgef38	#N/A	#N/A	#N/A	#N/A	#N/A	#N/A	#N/A	#N/A	#N/A	#N/A	#N/A	#N/A	#N/A	#N/A	#N/A	3.41317	4.44732e-07	#N/A	#N/A	#N/A	#N/A
Arhgef4	0.15	2.85208	1.29903e-16	1.05803	0.880305	2.01212	4.8713e-09	0.393064	2.57229e-08	2.91268	4.28237e-15	4.40682	3.87921e-32	0.690981	0.0249768	0.988166	0.988902	0.515985	0.000118687	0.827458	0.164687
Arhgef40	0.11	1.67463	5.31146e-05	0.985187	0.929257	1.07026	0.667282	1.10418	0.62296	1.67122	3.60106e-06	1.92386	1.03573e-05	2.01791	7.60781e-15	2.57675	4.51796e-33	1.50988	7.56759e-05	2.04066	1.37844e-13
Arhgef5	0.81	1.20315	0.0241867	0.950035	0.605613	0.894381	0.184867	1.07148	0.452767	1.19554	0.0374412	1.02504	0.794272	1.19649	0.00990729	1.07585	0.226919	1.04251	0.66001	1.19747	0.00574508
Arhgef6	0.06	1.16957	0.386885	1.10214	0.660337	1.35448	0.0731662	1.19972	0.439418	1.65932	0.05653	1.71213	0.000135006	1.16618	0.383962	1.8208	3.04352e-07	1.26494	0.243372	1.43127	0.00801206
Arhgef7	0.25	0.935519	0.508738	0.939146	0.592679	0.988099	0.947163	0.897059	0.249479	1.00054	0.996981	0.949976	0.604936	0.881433	0.106806	0.930935	0.305612	0.953707	0.656867	0.882553	0.0808489
Arhgef9	#N/A	#N/A	#N/A	#N/A	#N/A	1.63382	0.242511	#N/A	#N/A	#N/A	#N/A	2.34035	0.00094112	1.76524	0.0640994	2.11548	0.00119414	#N/A	#N/A	1.8691	0.0221922
Arid1a	0.82	1.21233	0.0361534	0.974905	0.826587	0.953775	0.684543	0.986945	0.922116	1.1468	0.083772	1.02329	0.847194	1.11719	0.13674	0.915017	0.121517	1.05007	0.59495	0.741014	3.67593e-06
Arid1b	0.25	0.979167	0.873863	1.02621	0.87995	0.985976	0.918884	1.23425	0.027036	0.904594	0.350972	0.866141	0.145249	0.944662	0.554105	1.06615	0.401757	1.24249	0.0105634	0.977541	0.782768
Arid2	0.29	1.13302	0.17301	0.939163	0.610944	0.991125	0.985486	0.9842	0.933542	1.14074	0.163774	0.98832	0.938141	1.10627	0.23048	1.05875	0.439748	1.06335	0.557946	0.849843	0.0422425
Arid3a	0.03	0.818344	0.44086	0.792698	0.395988	0.660443	0.174704	1.35357	0.283353	0.944381	0.880537	0.607183	0.0426847	0.666995	0.105684	0.609083	0.0165684	0.707691	0.206909	0.516854	0.0106346
Arid3b	0.14	0.83938	0.318465	1.12141	0.533023	0.700203	0.0568424	0.81464	0.311326	1.02669	0.897336	0.830086	0.250497	0.805389	0.164092	0.707034	0.00744083	0.992944	1	0.752417	0.0425124
Arid4a	0.27	0.939803	0.611105	0.919825	0.48624	0.910648	0.457907	1.22293	0.053559	0.939498	0.679896	0.821536	0.0729876	0.867242	0.151021	0.785613	0.00132676	1.09974	0.401602	0.758692	0.00188486
Arid4b	0.36	1.06394	0.516288	0.942961	0.628417	0.993346	0.995802	0.99715	1	0.884044	0.22547	0.93638	0.552103	0.905605	0.265863	0.951329	0.482525	1.08959	0.313913	0.827779	0.00944229
Arid5a	0.09	1.05433	0.790929	0.841318	0.27378	1.21857	0.256406	0.981186	0.937543	1.05613	0.803822	2.04774	6.44533e-09	1.00002	1	1.67307	7.83764e-06	0.754423	0.055071	1.50901	0.000598453
Arid5b	0.1	1.50058	0.0168252	0.813631	0.381061	1.32768	0.167281	1.29346	0.192005	1.1626	0.483145	1.27526	0.322509	1.28037	0.213402	1.81944	5.97783e-06	1.35681	0.110095	0.838355	0.344302
Arih1	1.09	0.942179	0.510257	0.872797	0.0772103	0.839074	0.0123223	0.982635	0.879694	0.810069	0.00490787	0.803682	0.00438738	0.871978	0.0461621	0.833734	0.000586987	0.889263	0.123541	0.807048	0.000786356
Arih2	1.2	0.996137	0.997148	0.798608	0.00171217	0.865749	0.0544149	0.965814	0.752428	0.906515	0.290465	0.829041	0.00991367	1.00042	1	0.872882	0.017912	0.786608	0.000650913	0.717016	2.30696e-08
Arl1	8.25	1.08617	0.418694	1.02417	0.873296	0.887595	0.240207	0.894429	0.239973	1.1137	0.247098	0.978923	0.85009	1.03724	0.719867	0.969486	0.689438	0.975128	0.846095	0.947665	0.527601
Arl10	0.22	1.47928	0.0217886	0.945377	0.845008	0.962907	0.890435	1.00709	1	1.39173	0.0987999	1.31304	0.110683	1.0778	0.740071	1.2116	0.205442	1.1956	0.41698	1.15879	0.367922
Arl11	#N/A	#N/A	#N/A	#N/A	#N/A	#N/A	#N/A	#N/A	#N/A	#N/A	#N/A	#N/A	#N/A	#N/A	#N/A	#N/A	#N/A	#N/A	#N/A	#N/A	#N/A
Arl13b	0.12	1.2448	0.0698048	1.04918	0.799254	0.999241	1	1.04967	0.772014	0.942438	0.793725	0.955881	0.771963	1.12338	0.342281	1.21809	0.0883304	1.40488	0.00262603	1.3227	0.00656487
Arl14	#N/A	#N/A	#N/A	#N/A	#N/A	#N/A	#N/A	#N/A	#N/A	#N/A	#N/A	#N/A	#N/A	#N/A	#N/A	#N/A	#N/A	#N/A	#N/A	#N/A	#N/A
Arl15	0.15	1.01169	0.916611	1.20733	0.127914	1.00574	0.975909	1.17588	0.259805	0.848454	0.35306	0.793698	0.0549778	0.828757	0.155268	0.956802	0.736128	1.3781	0.0062328	0.909527	0.449358
Arl16	0.23	1.1037	0.502748	1.01347	0.948763	0.823161	0.274255	1.15522	0.372329	0.960692	0.889966	1.07244	0.588336	1.20825	0.162636	1.09936	0.379328	1.09825	0.548209	1.4404	0.000479011
Arl2	1.28	1.14568	0.194517	0.961514	0.771438	0.898818	0.367614	1.17747	0.150378	1.27792	0.017883	1.12896	0.210934	1.25121	0.0102702	1.34986	8.28189e-06	0.913632	0.403763	1.1499	0.095187
Arl2bp	1.18	1.16756	0.0590252	1.04652	0.69102	0.975577	0.834235	0.934974	0.503448	1.19233	0.0277763	0.988603	0.894644	1.0032	1	0.868118	0.0291055	0.998022	0.986988	1.11107	0.124424
Arl3	2.86	1.08768	0.400894	1.01881	0.930101	0.866117	0.107567	0.976456	0.857626	1.23054	0.0254317	0.901755	0.374845	1.00425	0.988826	0.732167	1.71147e-07	0.765999	0.000916594	0.853286	0.0594112
Arl4a	1.27	0.321513	6.00383e-26	0.88232	0.424923	0.45203	1.89113e-14	1.08972	0.628577	0.360495	1.52275e-18	0.198473	2.74969e-47	0.370075	1.65688e-15	0.255175	1.47209e-48	0.862388	0.322225	0.266694	2.10483e-30
Arl4c	0.06	0.843855	0.531651	1.06073	0.835322	0.865814	0.645651	1.39072	0.14076	1.02824	0.937446	1.3935	0.0423971	0.728927	0.181099	1.2078	0.231601	1.041	0.853895	1.5096	0.00645496
Arl4d	#N/A	0.939674	0.969632	#N/A	#N/A	0.956277	0.936299	1.1995	0.528287	1.33117	0.364814	1.09188	0.736773	0.722194	0.283293	1.13308	0.498418	0.967703	0.980182	2.65959	1.49333e-06
Arl5a	0.76	0.975906	0.85766	0.872951	0.221421	1.07368	0.610028	1.20888	0.0635111	0.852193	0.156004	0.758483	0.00313634	0.922236	0.434294	0.672679	1.63604e-07	1.09734	0.429938	0.878823	0.163792
Arl5b	0.68	0.999081	0.987235	0.815645	0.412943	1.20409	0.285849	0.520633	1.34722e-05	0.549287	0.00131385	0.549297	0.000234913	0.569131	0.000619898	0.544887	7.62433e-08	0.421792	1.23173e-09	0.205647	1.57496e-28
Arl5c	#N/A	#N/A	#N/A	#N/A	#N/A	#N/A	#N/A	#N/A	#N/A	#N/A	#N/A	3.03072	8.24093e-05	#N/A	#N/A	#N/A	#N/A	#N/A	#N/A	#N/A	#N/A
Arl6	0.21	2.0602	6.58786e-08	1.2048	0.334814	1.55667	0.00800848	1.11792	0.646259	1.4013	0.0503016	1.43615	0.00915607	1.65373	0.000296332	1.68568	2.64981e-05	1.44367	0.0256238	1.89098	1.4652e-08
Arl6ip1	0.86	1.0487	0.71952	0.964893	0.869471	1.08204	0.61895	1.17359	0.206471	0.894304	0.501181	1.15273	0.187068	0.983294	0.929178	1.20724	0.0307604	0.912586	0.504347	1.22648	0.0288329
Arl6ip4	2.76	0.764213	0.000415578	0.95607	0.661177	0.83083	0.0131966	1.11565	0.22719	0.917923	0.328169	0.882765	0.18462	0.893441	0.132738	0.7881	2.95579e-05	0.937335	0.465602	0.866353	0.0247748
Arl6ip5	1.66	1.22451	0.0217886	0.95506	0.709551	1.10448	0.299086	1.08683	0.440795	1.30877	0.00235942	1.6578	3.66488e-10	1.27498	0.00119729	2.13396	5.45863e-30	1.12726	0.165422	2.05822	3.91019e-29
Arl6ip6	0.2	1.09316	0.65454	1.02161	0.936737	1.63564	1.24013e-05	1.11173	0.564198	0.813715	0.193543	1.04115	0.797345	0.844586	0.185759	1.12303	0.292836	1.03368	0.858585	1.45357	0.000163707
Arl8a	1.01	1.35957	0.000463695	0.874349	0.281456	1.10963	0.408422	1.35366	0.00437292	1.22681	0.0489589	1.17696	0.0830665	1.23004	0.0422787	1.13084	0.126523	1.10465	0.386016	1.46418	5.5026e-07
Arl8b	2.61	0.691266	1.46783e-05	0.849625	0.0815376	0.827767	0.032662	1.12866	0.206317	0.521268	2.21499e-14	0.579861	1.05918e-11	0.747602	0.000247245	0.612534	2.02584e-14	0.859374	0.140155	0.593552	2.44981e-12
Armc1	0.75	0.87551	0.175315	1.08046	0.48624	1.10091	0.336581	0.813128	0.0203588	0.918839	0.449216	0.785759	0.00533009	0.817176	0.0120246	0.886822	0.093788	0.909813	0.402647	0.793459	0.00178973
Armc10	0.49	1.27482	0.0136896	0.946978	0.747241	0.911692	0.442929	0.886589	0.436429	1.31353	0.0104522	1.2073	0.0360087	1.17752	0.0745054	1.21091	0.00931675	1.184	0.0898217	1.59329	1.38038e-10
Armc5	0.25	0.986775	0.947989	1.11142	0.379275	0.87558	0.333087	0.87691	0.328886	1.25238	0.0474646	0.846702	0.136691	1.00906	0.938351	0.854299	0.0666239	0.944	0.730078	0.963488	0.766109
Armc6	0.21	0.867933	0.385397	1.19596	0.19719	1.51349	0.000182446	0.890486	0.550085	0.833264	0.295374	1.2696	0.0374994	0.995493	1	1.27993	0.00814039	0.908851	0.625098	1.30388	0.00682879
Armc7	0.07	1.27885	0.269584	0.846361	0.485379	0.823955	0.439333	1.081	0.893987	0.977063	0.964037	1.23716	0.279674	1.10141	0.771465	1.10072	0.722365	0.837597	0.502342	1.20062	0.349829
Armc8	0.26	1.07703	0.509761	1.04468	0.745941	0.972888	0.833231	0.936026	0.558644	1.17835	0.077353	0.877772	0.130848	0.930246	0.412103	0.997635	0.973794	1.01721	0.903446	0.929685	0.348081
Armc9	0.05	1.9079	4.09689e-06	1.25704	0.174791	1.06884	0.831878	1.26625	0.204048	1.56889	0.0151519	1.60561	0.00202792	1.71922	8.18824e-05	1.43343	0.00158737	1.52467	0.00551007	1.81921	5.5619e-07
Armcx1	0.13	1.55835	0.00186499	1.15571	0.520216	0.953645	0.851028	1.15008	0.50919	1.53717	0.0214404	1.41162	0.0143948	1.18762	0.335051	1.11625	0.456957	1.67523	0.000526225	1.79945	8.20339e-06
Armcx2	0.2	0.91672	0.603656	1.16949	0.271732	0.710616	0.0348452	0.55838	2.08113e-05	1.18268	0.409627	0.749526	0.0195239	0.770503	0.0667454	0.721122	0.00194948	1.11431	0.509067	1.04871	0.719786
Armcx3	2.52	0.851044	0.0524595	0.931644	0.543085	0.818965	0.0144978	0.871784	0.12798	0.906746	0.283617	0.589444	1.3703e-11	0.856981	0.0471568	0.701829	1.62351e-08	0.990478	0.94991	0.697789	2.43632e-07
Armcx4	0.02	1.17843	0.424229	1.13226	0.590489	1.03362	0.91563	0.992259	1	0.954672	0.886441	0.928507	0.779641	1.1228	0.539497	0.925004	0.669328	1.07487	0.762493	0.995422	1
Armcx5	0.12	1.38372	0.0310332	0.966782	0.881539	0.867277	0.500158	0.934582	0.755272	1.1856	0.373322	1.02081	0.95267	1.10114	0.590082	0.989575	0.943668	0.967924	0.904455	0.965031	0.817615
Armcx6	0.06	2.56554	1.12027e-06	1.07761	0.886179	0.888252	0.735752	1.19098	0.641941	2.85388	1.95639e-07	2.44988	1.2514e-07	2.79948	9.53201e-08	2.76789	2.09582e-11	1.3073	0.311322	2.598	3.81503e-10
Arnt	0.79	0.932823	0.391514	0.920565	0.29303	0.883892	0.1022	0.911059	0.248315	0.956414	0.618431	0.826448	0.0105641	0.936088	0.357136	0.806692	2.01463e-05	0.923232	0.280607	0.76492	4.51209e-06
Arnt2	#N/A	#N/A	#N/A	#N/A	#N/A	#N/A	#N/A	#N/A	#N/A	#N/A	#N/A	#N/A	#N/A	#N/A	#N/A	#N/A	#N/A	#N/A	#N/A	#N/A	#N/A
Arntl	0.04	#N/A	#N/A	#N/A	#N/A	#N/A	#N/A	1.1922	0.810129	#N/A	#N/A	0.500438	0.0955735	#N/A	#N/A	0.449404	0.0320329	2.29138	0.0677489	0.562425	0.156424
Arntl2	0.21	0.86193	0.656352	1.40271	0.369249	0.5039	0.0131449	0.299021	1.34722e-05	1.12359	0.734129	0.450994	0.00277154	0.41772	0.00207147	0.0859747	2.45452e-18	1.19317	0.547901	0.288313	1.43377e-07
Arpc1a	3.36	1.10267	0.251526	1.06085	0.525337	1.19744	0.0164672	0.896617	0.21566	1.07414	0.408981	1.16888	0.0527464	0.847505	0.0159138	0.980875	0.781983	0.964105	0.703226	1.14275	0.0392608
Arpc1b	3.32	0.982731	0.913606	0.873886	0.151811	1.25863	0.0126378	1.41327	2.23092e-06	1.12121	0.236582	1.50638	2.64943e-07	1.14252	0.0910868	1.50037	2.98776e-11	1.48718	1.97285e-06	2.99596	3.39579e-60
Arpc2	3.69	1.36077	0.000115102	1.0827	0.417967	1.1247	0.180549	1.05464	0.612287	1.48214	4.18429e-07	1.51761	7.75036e-08	1.28818	0.000529327	1.46335	3.98894e-11	1.00999	0.938449	1.84759	4.10072e-21
Arpc3	3.47	1.14685	0.0759501	1.30432	4.92122e-05	0.967549	0.774554	1.15435	0.0687075	1.32113	9.97873e-05	1.41958	1.01551e-05	1.2299	0.00153248	1.19691	0.000625077	1.13626	0.0835608	1.72617	1.77884e-22
Arpc4	0.67	1.10697	0.289324	1.05809	0.646863	1.19376	0.034703	0.831866	0.0535036	1.2147	0.0453148	1.46394	1.23505e-06	1.14297	0.0724845	1.55709	1.49579e-15	1.03149	0.794421	1.70529	3.37798e-17
Arpc5	2.48	1.17049	0.0870684	1.05395	0.639032	1.15089	0.105735	1.00066	0.994679	1.17665	0.0725336	1.25272	0.012067	1.13959	0.118055	1.42448	1.05945e-08	1.08492	0.384909	1.58202	3.08088e-10
Arpc5l	1.81	1.03275	0.814543	1.03788	0.75891	0.973954	0.819552	1.02478	0.840606	1.16733	0.0741093	1.16833	0.0540835	1.07396	0.394993	1.1691	0.0141817	1.03162	0.780787	1.40106	1.20946e-07
Arpm1	0.11	0.265899	1.52017e-07	0.516285	0.00596776	1.3377	0.325606	0.440892	0.00174181	0.145199	1.25319e-08	0.178082	1.39075e-10	0.479395	0.00216324	0.253928	1.6659e-08	0.136511	3.25384e-12	0.122179	1.94819e-16
Arpp19	0.7	1.05586	0.564361	1.21695	0.00612541	1.10983	0.244426	1.00828	0.96838	1.0826	0.387008	1.18052	0.0540835	1.00991	0.943615	1.11963	0.0600335	1.08881	0.318591	1.21194	0.0021766
Arrb1	0.67	1.50455	2.20483e-06	0.734185	3.01695e-05	1.0195	0.895894	0.901107	0.246577	1.16725	0.0586445	1.42006	4.00439e-06	1.33306	4.37968e-05	1.63604	1.30282e-18	0.843363	0.0268534	1.28118	0.000357691
Arrb2	1.24	1.81032	1.48621e-09	1.44028	8.89123e-05	0.808994	0.0554437	0.981917	0.931992	1.89735	1.84107e-11	1.80701	1.04571e-10	1.73825	2.36696e-08	0.897578	0.218958	1.15686	0.161168	1.85649	2.95915e-11
Arrdc1	0.52	1.71055	2.32159e-08	1.04961	0.827092	0.951415	0.761973	1.42593	0.000370368	1.93839	3.65757e-12	1.44796	5.69174e-05	1.79781	9.04413e-12	1.34359	0.000182101	1.39485	0.000796211	2.45148	9.11204e-33
Arrdc2	0.4	0.68153	0.0397904	0.996974	1	1.98483	0.000106357	2.92912	3.38641e-12	0.795613	0.294583	0.702171	0.0407506	1.08156	0.750916	1.54222	0.00514272	1.6681	0.00131271	2.40972	3.47707e-05
Arrdc3	0.36	0.958153	0.830469	0.986755	0.97537	1.08465	0.585062	0.70421	0.00798905	1.11434	0.513023	0.864612	0.256692	0.826346	0.145386	0.985652	0.944488	0.766958	0.0362391	0.928133	0.620987
Arrdc4	0.17	1.11109	0.487498	1.48992	4.8787e-05	1.62218	1.91247e-05	1.68437	2.17688e-07	1.25805	0.0764387	1.68553	3.56466e-08	1.17684	0.127586	1.52863	3.98807e-07	1.59698	1.96166e-06	1.67519	9.9016e-09
Arsa	0.34	0.96266	0.799508	0.883618	0.373339	0.971607	0.859182	0.905265	0.534382	0.869856	0.335666	1.10054	0.445031	0.903752	0.417557	0.937185	0.512442	1.10738	0.503155	1.1346	0.250187
Arsb	0.76	1.00016	0.994136	0.864179	0.110463	1.0779	0.453857	0.916816	0.434489	0.726142	0.000406804	0.956565	0.617273	0.870257	0.0955681	1.18776	0.00634039	0.94974	0.615275	0.844063	0.032689
Arsg	0.34	0.76048	0.0858765	0.548972	7.26079e-05	1.19319	0.360582	0.906597	0.630917	0.643833	0.0116331	0.672151	0.00837234	0.738091	0.0542184	0.761713	0.0324573	0.433022	4.37396e-07	0.46484	4.74953e-08
Arsi	#N/A	#N/A	#N/A	#N/A	#N/A	#N/A	#N/A	#N/A	#N/A	2.87137	0.000594786	#N/A	#N/A	#N/A	#N/A	1.89242	0.0129873	#N/A	#N/A	2.18539	0.00132474
Arsk	0.16	2.00066	4.05761e-12	1.43007	0.000833932	1.21165	0.121999	1.35537	0.0121884	2.14874	2.43915e-13	2.06316	5.97609e-12	2.25984	7.94934e-24	2.18616	4.85788e-26	1.84577	4.20049e-11	2.03739	6.96104e-17
Art3	0.09	0.926075	0.832846	1.44628	0.0992604	1.38636	0.211966	0.98815	1	1.74297	0.0284201	1.17128	0.41759	0.715272	0.183892	1.03325	0.82977	1.2229	0.389383	1.1967	0.330312
Art4	#N/A	#N/A	#N/A	#N/A	#N/A	#N/A	#N/A	#N/A	#N/A	#N/A	#N/A	#N/A	#N/A	#N/A	#N/A	#N/A	#N/A	#N/A	#N/A	#N/A	#N/A
Artn	#N/A	#N/A	#N/A	#N/A	#N/A	#N/A	#N/A	#N/A	#N/A	#N/A	#N/A	#N/A	#N/A	#N/A	#N/A	#N/A	#N/A	#N/A	#N/A	#N/A	#N/A
Arv1	0.19	0.809799	0.331834	0.8532	0.505734	0.927335	0.816694	0.828697	0.442089	0.892631	0.665523	0.943388	0.764941	0.908857	0.640703	0.979523	0.843524	0.972466	0.891974	0.733883	0.0358346
Arvcf	0.17	0.722177	0.0193667	0.859945	0.27312	1.25927	0.0603048	1.38653	0.00502338	0.715314	0.0131265	1.09781	0.462585	1.06222	0.678273	1.20488	0.056712	1.10894	0.485935	1.25002	0.0237953
Arxes2	#N/A	#N/A	#N/A	#N/A	#N/A	#N/A	#N/A	#N/A	#N/A	#N/A	#N/A	#N/A	#N/A	#N/A	#N/A	2.01245	0.0153335	#N/A	#N/A	#N/A	#N/A
As3mt	0.16	1.96991	8.00325e-05	0.989503	0.957804	1.23148	0.501542	0.765026	0.283787	2.57847	7.8476e-08	1.36132	0.128941	1.44594	0.0925343	1.25354	0.189938	1.3109	0.246489	2.47887	2.58558e-08
Asah1	1.72	1.10438	0.247218	0.985013	0.911253	1.04508	0.682895	1.10282	0.223235	0.986776	0.913171	0.918734	0.271185	1.17724	0.0234359	1.03724	0.550483	1.23195	0.00312708	1.17961	0.00862471
Asah2	0.58	1.04595	0.79607	0.752484	0.119666	0.757954	0.0152956	1.02127	0.917208	0.960722	0.793508	0.258885	8.04427e-15	0.567549	0.000129195	0.601122	1.64041e-09	1.04267	0.789713	0.38131	1.08135e-09
Asap1	0.2	1.28231	0.0406032	0.912865	0.561373	1.25359	0.0861419	1.14987	0.384203	1.14172	0.380714	1.63636	2.08276e-07	1.34154	0.00579826	1.53446	4.7441e-07	1.07964	0.665937	1.04646	0.702609
Asap2	0.26	1.01771	0.930793	0.995444	0.98019	1.19257	0.106358	1.29655	0.0160116	1.10742	0.416641	0.775473	0.0164266	0.917028	0.436596	0.947103	0.51696	1.35382	0.000811939	0.89705	0.237347
Asap3	0.25	0.991176	0.984657	0.959527	0.818159	1.0422	0.746147	1.29507	0.00605757	0.949897	0.773108	0.823612	0.0480598	0.897282	0.366576	0.681111	1.25196e-06	1.00383	0.985722	0.666675	2.90849e-05
Asb1	0.12	0.799294	0.101231	0.898072	0.517478	0.817439	0.151034	0.722949	0.0123015	0.886533	0.453442	0.644202	0.000117686	0.704409	0.00241722	0.522566	9.86515e-12	0.814167	0.130621	0.514675	1.54742e-09
Asb11	0.61	2.16553	0.000134591	0.296811	4.57178e-07	0.923315	0.861775	0.261469	2.82173e-07	0.770008	0.345167	4.12055	1.65098e-14	2.60045	6.22762e-07	4.87232	7.0184e-25	0.0923298	7.75619e-18	2.03328	0.000339474
Asb13	0.94	1.20694	0.0514535	1.66648	2.12887e-12	0.795022	0.0604214	0.902082	0.423296	1.63063	8.1589e-07	0.770458	0.00270794	0.875035	0.377829	0.959206	0.648997	1.6268	5.11506e-11	1.04678	0.654536
Asb16	0.28	0.52266	0.00100259	0.749995	0.137346	0.329679	7.16682e-09	0.472792	1.28353e-05	0.50491	0.000290249	0.300565	2.40882e-14	0.43072	6.81466e-08	0.272165	4.52257e-21	0.527334	0.000147605	0.16899	6.84231e-25
Asb2	#N/A	#N/A	#N/A	#N/A	#N/A	#N/A	#N/A	#N/A	#N/A	#N/A	#N/A	#N/A	#N/A	#N/A	#N/A	#N/A	#N/A	#N/A	#N/A	#N/A	#N/A
Asb3	0.27	1.08133	0.569963	0.657662	0.000808275	0.88463	0.42126	1.05776	0.717699	0.786731	0.101278	0.852788	0.18757	0.927903	0.617344	0.98635	0.951989	0.930141	0.641521	1.03498	0.750053
Asb6	1.2	0.617141	1.43543e-08	0.90905	0.331056	0.827321	0.0693051	1.10284	0.270705	0.671937	4.59103e-07	0.600316	3.96578e-12	0.703162	1.96756e-06	0.55502	7.72279e-22	0.826252	0.0114876	0.520717	3.80075e-21
Asb7	0.15	1.15165	0.324512	1.19144	0.184942	1.06547	0.737482	1.00023	1	0.988036	0.968212	0.882973	0.364808	0.924049	0.562603	0.967589	0.760701	1.05953	0.729731	0.908288	0.396037
Asb8	1.24	0.598469	1.94338e-11	0.929012	0.501091	0.911032	0.308182	1.0139	0.941338	0.598391	1.72337e-10	0.588137	1.13725e-13	0.69046	5.68811e-07	0.657234	3.0719e-13	0.792501	0.0012753	0.521504	2.04056e-21
Ascc1	0.71	1.26323	0.0104034	1.07396	0.532083	1.11063	0.340997	0.963576	0.844945	1.25235	0.0235002	1.34036	0.00250377	1.23069	0.0161466	1.28069	0.000245255	1.04878	0.68645	1.23553	0.0117536
Ascc2	0.57	0.740995	0.0188116	0.905709	0.571944	1.04066	0.847541	1.08013	0.700251	0.921123	0.598764	0.694842	0.00350514	0.929221	0.567992	0.957919	0.660779	1.19886	0.151697	0.805741	0.0428877
Ascc3	0.59	0.835707	0.0470664	0.883087	0.15883	0.86128	0.123294	1.01794	0.893561	0.745063	0.000510417	0.718914	0.000155415	0.819763	0.00789047	0.785991	0.000211928	1.09988	0.349562	0.695276	1.10585e-07
Ascl2	#N/A	#N/A	#N/A	#N/A	#N/A	#N/A	#N/A	#N/A	#N/A	#N/A	#N/A	19.9759	5.08311e-20	18.3134	2.88106e-23	57.8973	5.88664e-59	#N/A	#N/A	12.7989	3.55736e-17
Asf1a	0.7	0.848392	0.195732	0.935988	0.564448	0.830075	0.0802533	0.960596	0.778241	0.789782	0.0232284	0.730323	0.00099431	0.740444	0.00034328	0.669549	6.11565e-09	0.731387	0.00143542	0.676578	1.53389e-06
Asf1b	#N/A	#N/A	#N/A	#N/A	#N/A	3.77957	4.57869e-07	#N/A	#N/A	#N/A	#N/A	2.92737	9.41109e-06	#N/A	#N/A	1.5146	0.0803253	#N/A	#N/A	#N/A	#N/A
Ash1l	0.42	1.06738	0.538973	0.816738	0.0116073	0.974399	0.829791	0.942235	0.554142	0.885717	0.1896	0.853176	0.228488	0.908942	0.240738	0.999148	0.993843	1.02238	0.848383	0.723379	4.21514e-07
Ash2l	0.81	1.01826	0.868571	0.954822	0.655152	0.941673	0.512404	1.01204	0.955483	1.04561	0.673233	1.0283	0.76918	1.05745	0.525149	1.0819	0.227734	1.03193	0.779556	1.18236	0.0103356
Asl	2.25	0.592805	3.04423e-11	0.849582	0.0766725	0.881998	0.188972	0.890893	0.171114	0.665129	6.26457e-08	0.596123	8.93606e-14	0.725573	1.81393e-06	0.598557	1.68027e-19	0.815433	0.00518745	0.672617	2.5705e-09
Asna1	3.54	0.855592	0.0585009	1.07753	0.434769	0.936318	0.486992	1.09754	0.289078	0.857387	0.0912589	0.809022	0.0140586	0.92142	0.312829	0.786455	3.11917e-05	0.942723	0.504644	0.820569	0.00284231
Asns	28.3	0.926237	0.428802	1.09159	0.333354	0.738905	0.000194044	0.859713	0.127427	0.935441	0.538893	0.48829	8.09257e-17	0.629966	7.57839e-10	0.404746	7.42693e-61	0.744126	0.000109805	0.367517	7.52938e-50
Asnsd1	3.23	1.00934	0.933307	1.04531	0.668088	1.09491	0.312393	1.04235	0.683026	1.01062	0.922369	1.02239	0.819974	1.10034	0.214383	1.07011	0.262681	0.999472	1	1.03683	0.637264
Aspa	#N/A	#N/A	#N/A	#N/A	#N/A	#N/A	#N/A	#N/A	#N/A	#N/A	#N/A	#N/A	#N/A	#N/A	#N/A	#N/A	#N/A	#N/A	#N/A	#N/A	#N/A
Asph	0.16	1.38487	0.000112149	1.22244	0.0186788	0.875121	0.173056	0.820819	0.0652029	1.39146	0.00012929	0.925143	0.419764	1.02087	0.809855	0.919262	0.266914	0.943635	0.604468	0.781014	0.000874835
Aspm	#N/A	#N/A	#N/A	#N/A	#N/A	1.91183	0.139259	0.944093	0.99406	0.561728	0.326774	1.61212	0.16659	0.811725	0.74725	0.61514	0.186138	0.588479	0.299004	0.561063	0.156848
Aspn	0.15	1.15209	0.45557	1.54572	0.00451097	1.67306	0.00389007	1.28936	0.12212	1.10273	0.651369	5.54292	8.49659e-20	0.76619	0.162367	2.41137	1.24314e-13	2.08842	1.00058e-07	1.96798	4.33829e-09
Aspscr1	1.5	1.07661	0.454354	0.989977	0.946214	0.825168	0.0102424	1.10762	0.230343	1.19928	0.0149577	0.841985	0.0224495	1.13938	0.0411802	0.874006	0.0156291	1.01049	0.916486	0.990927	0.942896
Asrgl1	0.45	1.43758	0.000719107	1.05138	0.789321	1.27582	0.0435121	1.18714	0.19361	1.27638	0.0518738	1.44927	0.000221483	1.77619	1.34284e-10	1.8233	1.34424e-14	1.24004	0.0604576	1.44229	0.000148553
Aste1	0.11	0.844065	0.406573	0.91607	0.728804	1.08956	0.723285	1.05368	0.837696	0.729428	0.135122	0.764744	0.102142	0.734044	0.072799	0.777229	0.0740748	0.935608	0.82325	0.576578	0.000441058
Astn2	#N/A	#N/A	#N/A	#N/A	#N/A	#N/A	#N/A	#N/A	#N/A	#N/A	#N/A	#N/A	#N/A	#N/A	#N/A	1.00533	1	#N/A	#N/A	#N/A	#N/A
Asxl1	0.41	1.201	0.0508843	0.875366	0.20364	1.0274	0.854441	1.00231	1	1.02545	0.844042	1.14118	0.159001	1.16464	0.0774391	1.26316	0.000885929	0.966107	0.773467	0.957464	0.602407
Asxl2	0.37	0.789362	0.0119361	0.854306	0.116984	0.741415	0.00107947	0.85384	0.0971138	0.767928	0.00659401	0.59717	1.12049e-07	0.689077	1.60411e-05	0.639806	6.15787e-10	0.907644	0.352177	0.497713	2.81117e-19
Atad1	0.9	1.11826	0.209896	1.12606	0.142794	1.27082	0.00056277	1.09109	0.321099	0.982875	0.912077	1.11925	0.121082	1.07703	0.299554	1.42725	1.03419e-12	1.23084	0.00371916	1.30138	1.0232e-05
Atad2	0.11	0.589699	0.000521711	0.79067	0.150779	1.38244	0.0248642	0.702218	0.0654461	0.691863	0.0421916	0.8726	0.452285	0.674862	0.00780636	0.687655	0.00126368	0.877573	0.478123	0.75167	0.0264088
Atad2b	0.18	1.13987	0.24244	0.933804	0.578853	0.847051	0.106598	1.03957	0.792529	0.969101	0.805843	0.935657	0.576458	0.997514	0.976267	1.07099	0.405263	1.16462	0.101189	0.969411	0.720054
Atad3a	1.31	0.567559	9.29564e-13	0.948806	0.700353	1.07688	0.479394	0.771919	0.000635385	0.633282	5.09379e-08	0.665692	1.08448e-07	0.657309	3.48284e-09	0.655493	2.72404e-12	0.615374	1.30514e-09	0.509778	1.82537e-22
Atad5	0.01	1.58864	0.0284348	1.25914	0.336089	3.04066	4.74777e-08	#N/A	#N/A	1.54721	0.0751762	1.7878	0.00686626	1.77289	0.00179695	1.61714	0.00199054	1.49719	0.0731287	1.47197	0.0339132
Atat1	0.23	1.78125	4.88224e-06	0.848826	0.297314	0.849833	0.367042	0.729913	0.0439348	1.72863	5.19257e-05	1.67122	9.97736e-06	1.36107	0.0112693	1.03265	0.885365	0.938586	0.695061	0.981979	0.887487
Ate1	0.45	0.99745	0.985777	0.966081	0.759275	0.990788	0.944938	1.03348	0.816094	0.959434	0.689245	0.936451	0.428796	1.01923	0.870622	1.00518	0.973408	1.04679	0.674721	0.859208	0.0270001
Atf1	1.3	0.879556	0.0909828	0.897423	0.173473	0.949201	0.610028	0.845856	0.0196616	0.807777	0.00486746	1.00346	0.97002	0.831669	0.00451167	0.93476	0.241247	0.786165	0.000315483	1.03285	0.614192
Atf2	0.55	1.08131	0.431378	1.04947	0.66991	1.07738	0.45489	0.954423	0.718317	0.900248	0.322848	0.965155	0.743494	0.96577	0.761326	1.11737	0.0964022	1.17765	0.0610967	1.13051	0.102571
Atf3	0.07	1.41666	0.169335	1.83567	0.0105986	4.6476	3.84825e-13	0.653011	0.159684	3.77294	1.38557e-09	12.6968	3.9658e-58	1.50632	0.0823192	10.2357	1.96389e-54	1.21788	0.488388	13.5201	1.49322e-49
Atf4	13.82	0.619495	6.70096e-07	0.971032	0.867929	1.11176	0.350722	0.751852	0.00354931	0.843061	0.131174	0.725054	0.000894365	0.636833	1.46427e-06	0.691029	2.41261e-06	0.670243	2.76245e-05	0.690975	2.92236e-05
Atf5	6.73	0.457781	1.80575e-05	0.984627	0.966442	1.10511	0.561739	0.92533	0.727311	0.683392	0.0887829	0.580739	6.51867e-05	0.261601	1.13362e-23	0.729295	0.0082804	0.974133	0.914919	1.21712	0.120796
Atf6	2.11	0.426582	5.45532e-24	0.799393	0.0132405	0.709042	3.80841e-05	0.901359	0.310183	0.41544	2.05377e-21	0.27671	3.82145e-46	0.389871	1.33859e-27	0.34062	2.08282e-52	0.744852	0.00105497	0.272343	1.68832e-61
Atf6b	1.41	0.580118	8.78881e-07	0.977913	0.901976	0.913243	0.420402	0.794997	0.029282	0.823727	0.0454567	0.570243	2.32023e-10	0.58288	6.64525e-12	0.615809	4.56474e-15	0.85815	0.114785	0.763572	0.000368433
Atf7	0.17	1.20242	0.20339	0.859836	0.440458	0.866588	0.511104	1.21729	0.204426	0.876947	0.529713	0.879401	0.579525	1.12632	0.38894	1.0933	0.457686	1.10297	0.537689	0.518392	2.47111e-06
Atf7ip	0.24	1.2066	0.0805755	0.983247	0.962595	1.03398	0.764288	0.991853	1	1.09393	0.440286	1.14515	0.280256	1.01518	0.873789	1.15065	0.0653429	1.40278	3.6741e-05	0.906441	0.328682
Atg10	0.23	1.11411	0.548347	1.11445	0.603082	0.940284	0.770053	0.983533	0.982374	0.94826	0.817196	0.802078	0.170556	1.12466	0.503668	1.30544	0.0199393	1.28354	0.0989142	1.24016	0.0687409
Atg12	0.51	1.01198	0.911009	0.98851	0.943307	0.860402	0.156525	1.07638	0.564011	0.996039	0.997865	0.791882	0.0101137	0.945039	0.596412	0.845891	0.0242245	0.938774	0.592952	0.816934	0.0171301
Atg13	2.08	0.783352	0.002466	0.888102	0.163739	0.758106	5.37874e-05	0.895937	0.173692	0.743772	0.000184267	0.535116	2.2902e-17	0.619684	4.41455e-13	0.584268	9.16433e-21	0.812011	0.013147	0.600088	2.87786e-14
Atg14	0.21	1.11113	0.50194	0.99765	0.987803	0.889521	0.594507	1.44861	0.00478637	0.871851	0.461467	0.962201	0.802141	1.14524	0.361569	1.29959	0.0142847	1.29022	0.0740286	1.22324	0.103015
Atg16l1	0.7	0.841338	0.0438808	0.882193	0.17756	0.902077	0.288413	0.969765	0.827158	0.886736	0.228616	0.775783	0.00107557	0.971709	0.771747	0.842435	0.00591983	0.737869	5.90916e-05	0.669067	1.79494e-09
Atg16l2	0.17	1.20072	0.257101	0.902321	0.64959	1.49079	0.00638663	1.08616	0.747159	1.14589	0.505162	1.81088	1.22814e-06	1.30202	0.0642866	1.48691	0.000610154	1.19804	0.330077	1.62916	8.07996e-05
Atg2a	0.58	1.2322	0.0181214	0.754509	0.000531236	0.96202	0.805831	1.04267	0.741283	1.09286	0.388968	1.22064	0.0389133	1.28266	0.00115779	1.08501	0.265834	0.832776	0.036323	0.82163	0.00748072
Atg2b	0.3	0.906062	0.239624	0.818858	0.00860565	0.934896	0.448464	0.980789	0.87355	0.914786	0.32092	0.807568	0.0255531	0.88879	0.108828	0.801555	0.000125212	0.913644	0.285639	0.641249	5.42371e-12
Atg3	2.03	0.871097	0.086319	1.07274	0.438526	0.974682	0.825828	1.03536	0.73433	0.936092	0.494341	0.87093	0.0887503	0.96495	0.66725	0.964563	0.607737	0.982334	0.867371	0.910857	0.181403
Atg4a	0.68	1.15474	0.135907	1.03077	0.844718	0.859171	0.152549	1.12066	0.278365	1.0235	0.864426	0.811791	0.0207287	1.05793	0.594123	0.861903	0.0406467	1.05813	0.609129	0.748353	0.000362913
Atg4b	1.06	0.775415	0.000272116	0.935658	0.452017	0.83872	0.012347	0.931794	0.44118	0.815379	0.00515861	0.773981	0.000416596	0.814568	0.000947621	0.783525	4.90766e-06	0.861497	0.0322146	0.745164	3.68091e-07
Atg4c	0.37	0.747221	0.0580977	0.759374	0.0590169	0.778065	0.10729	0.808809	0.251614	0.723546	0.0420598	0.554817	2.6769e-05	0.69441	0.00655205	0.658706	0.00037658	0.709562	0.013749	0.577343	8.09105e-06
Atg4d	1.13	0.706546	5.3712e-05	0.824846	0.0299004	0.709273	4.56766e-06	1.00528	0.974725	0.591903	3.79966e-11	0.580423	6.63388e-13	0.687567	2.17444e-07	0.526651	7.47701e-27	0.63897	1.84448e-07	0.529229	2.0273e-18
Atg5	0.96	1.12294	0.220647	1.12207	0.193667	1.03057	0.769993	0.99142	0.985618	1.05676	0.581147	0.952889	0.636967	1.1267	0.124663	1.1147	0.0853847	1.00448	0.962571	1.07952	0.28297
Atg7	0.39	1.07905	0.466696	0.959489	0.751149	1.14264	0.167258	1.03213	0.817141	1.17201	0.115819	1.18778	0.089274	1.06623	0.484351	1.2923	5.27416e-05	0.995554	0.992845	1.25544	0.00123069
Atg9a	1.45	0.890087	0.212877	0.968561	0.802113	0.735563	0.000141372	0.866068	0.0762316	0.86594	0.0902614	0.64366	9.15106e-08	0.877392	0.0776349	0.750794	5.45456e-07	0.728614	1.25383e-05	0.62687	4.57573e-10
Atg9b	0.17	0.159812	2.9359e-19	0.825029	0.329803	0.816401	0.387185	0.665005	0.0178432	0.233679	1.27331e-12	0.180716	1.34629e-22	0.260681	2.74073e-14	0.226152	2.0476e-23	0.450998	3.49185e-06	0.108499	3.18438e-33
Athl1	0.54	1.72307	1.02316e-10	1.01373	0.956579	1.14846	0.191156	1.22466	0.0298353	1.59152	7.8982e-07	1.62066	5.17687e-10	1.80034	1.16529e-14	1.86872	8.83878e-23	1.55662	1.69452e-07	1.85523	1.88656e-19
Atic	1.11	0.693328	0.00018536	1.03797	0.791694	0.938664	0.665724	0.880395	0.304361	0.707061	0.000669588	0.617828	1.23097e-07	0.795141	0.00983121	0.720043	1.13208e-05	0.902027	0.381722	0.71799	7.08995e-05
Atl1	0.03	#N/A	#N/A	#N/A	#N/A	1.0935	0.850925	#N/A	#N/A	#N/A	#N/A	1.00027	1	#N/A	#N/A	1.11192	0.669977	1.60045	0.0482313	0.935302	0.835769
Atl2	1.22	1.03488	0.727777	0.952177	0.652057	0.866984	0.0887001	0.991137	0.958672	0.92508	0.403264	0.962193	0.675158	1.08463	0.269735	1.13384	0.0287727	0.837761	0.018333	0.900411	0.11767
Atl3	0.67	1.44653	8.52844e-07	0.893489	0.187568	1.09283	0.330523	1.03698	0.728647	1.15545	0.0718356	1.21933	0.0187819	1.246	0.00324195	1.324	3.99381e-07	1.08271	0.342789	1.06272	0.425261
Atm	0.21	1.17977	0.0305959	0.880199	0.184737	0.869524	0.111405	0.965553	0.795488	0.997409	1	0.904488	0.29372	0.998842	0.996536	0.97317	0.715041	1.10713	0.24154	0.621864	3.05137e-12
Atmin	0.56	0.723347	4.1022e-05	0.845055	0.0355055	0.862448	0.0926944	1.01614	0.918358	0.684349	2.53425e-06	0.604218	2.34283e-12	0.721211	1.0316e-05	0.671252	3.47945e-12	0.913684	0.353319	0.583751	3.31253e-17
Atn1	0.74	1.23299	0.00591004	0.93796	0.538858	0.925456	0.416057	1.10124	0.272391	1.24664	0.00431892	1.20088	0.0426735	1.21853	0.00331733	1.07978	0.246827	1.0136	0.912932	1.16341	0.0196804
Atoh8	0.21	0.379803	6.1824e-10	0.43593	8.81909e-07	1.21758	0.207021	1.21953	0.266194	0.286116	1.18777e-10	0.72291	0.0414984	0.610558	0.000595547	1.22137	0.119541	0.404302	6.54969e-09	0.991297	0.95602
Atox1	2.5	1.07933	0.594866	1.41986	0.000119532	0.973676	0.855633	1.08176	0.516458	1.50747	2.22124e-05	1.28172	0.0159819	1.39751	8.78289e-05	1.63934	2.81491e-12	1.1948	0.0917988	1.88711	3.66791e-19
Atp10a	0.03	0.987371	0.955916	1.15429	0.471926	1.11529	0.705169	1.07453	0.845148	1.18553	0.453419	1.2117	0.275866	1.15786	0.442305	1.21098	0.176481	1.04731	0.886578	1.32348	0.0609481
Atp10d	0.2	0.553992	0.0288287	0.392986	2.20615e-05	0.347375	2.41087e-05	0.932851	0.851707	0.401659	0.000983065	0.87472	0.632984	0.68078	0.109603	0.203376	1.89835e-14	1.27834	0.342552	1.06235	0.797492
Atp11a	0.42	1.24121	0.0202333	0.950954	0.727315	1.36653	0.000131145	1.27025	0.0105934	1.139	0.158051	1.53372	4.22687e-06	1.21944	0.0106581	1.82288	8.53138e-20	1.08985	0.383912	1.33697	0.000151024
Atp11b	0.85	1.00963	0.926692	1.18077	0.036093	0.924812	0.393775	0.915206	0.327521	1.01531	0.873897	0.791046	0.00494324	0.869616	0.0448813	1.03518	0.584957	1.14351	0.083249	0.894387	0.105862
Atp11c	0.28	1.01357	0.929668	0.947599	0.669882	0.927155	0.5271	0.911713	0.462637	0.842552	0.114881	0.723277	0.000545696	0.82649	0.0442208	0.784969	0.000858565	0.999143	1	0.697587	3.5952e-06
Atp13a1	2.32	0.635961	3.261e-10	0.976065	0.867324	0.874496	0.105893	0.926133	0.364629	0.757723	0.000175773	0.640802	4.37065e-10	0.722473	5.75449e-07	0.641635	1.17107e-15	0.821492	0.0104988	0.57568	1.37511e-18
Atp13a2	5.14	0.422636	5.50374e-16	0.857461	0.16021	0.896779	0.203251	1.13306	0.153543	0.460572	1.20878e-20	0.409318	1.03592e-29	0.467313	2.766e-21	0.532003	2.11755e-26	0.808948	0.0375988	0.362686	7.26221e-48
Atp13a3	1.38	0.949617	0.640524	1.09737	0.38092	1.01604	0.903745	0.995614	0.990154	0.744261	0.00129048	0.622113	1.21776e-07	0.676742	4.35304e-07	0.664021	2.58691e-10	1.22399	0.0141806	0.602274	9.32259e-12
Atp13a4	0.03	0.714093	0.421744	2.19886	0.0032929	0.313141	0.00149478	2.65592	1.11092e-05	0.613339	0.188331	1.01666	0.905837	1.76859	0.0305593	2.99431	4.17535e-10	3.91105	3.42722e-13	0.656361	0.0973325
Atp1a1	7.15	1.19322	0.106412	0.900243	0.322137	1.0824	0.469032	1.05378	0.663508	0.895223	0.28078	1.36042	0.000378851	1.10068	0.294207	2.18183	5.21162e-32	0.752043	0.000722279	1.421	5.6686e-06
Atp1a2	0.08	1.00538	1	1.72845	0.00699781	1.29314	0.0866715	0.922777	0.745938	1.61116	0.0637756	1.1136	0.622524	0.906615	0.594495	1.10149	0.471768	1.69269	0.00184427	1.28495	0.0295913
Atp1a3	#N/A	#N/A	#N/A	#N/A	#N/A	#N/A	#N/A	#N/A	#N/A	#N/A	#N/A	1.61983	0.0553766	#N/A	#N/A	#N/A	#N/A	#N/A	#N/A	#N/A	#N/A
Atp1b1	1.75	6.6882	1.06459e-23	0.662585	0.00490585	4.68445	5.352e-23	2.46421	1.40286e-11	3.83467	2.94466e-21	5.49488	7.34409e-26	3.50114	2.75436e-17	8.58715	4.55388e-49	0.79381	0.16615	7.40784	7.69128e-36
Atp1b2	0.07	1.29346	0.251195	1.10839	0.656252	1.25779	0.24181	1.19894	0.446203	1.91636	0.00238403	1.24083	0.19346	0.943526	0.818576	0.819842	0.188593	1.33029	0.115548	1.3608	0.0346432
Atp1b3	2.98	0.90083	0.244155	0.992176	0.96715	0.839335	0.0437773	1.07774	0.505389	1.04183	0.675857	0.805961	0.00643043	0.828073	0.0071552	0.679506	4.76888e-11	1.02413	0.82993	0.780965	0.000807487
Atp2a1	#N/A	#N/A	#N/A	#N/A	#N/A	#N/A	#N/A	#N/A	#N/A	#N/A	#N/A	#N/A	#N/A	#N/A	#N/A	#N/A	#N/A	#N/A	#N/A	#N/A	#N/A
Atp2a2	4.1	0.576439	5.62804e-10	1.04205	0.770165	0.889673	0.302061	0.79898	0.00789574	0.653659	5.18692e-06	0.460359	2.34965e-17	0.585423	7.05174e-12	0.593278	2.39245e-15	0.853987	0.0853441	0.574623	2.03711e-12
Atp2a3	0.31	1.04021	0.880557	1.03861	0.901976	0.972374	0.913872	1.4297	0.170007	1.26612	0.243258	0.91669	0.653858	0.906111	0.602357	1.19318	0.225967	0.967575	0.907166	3.40775	1.86306e-13
Atp2b1	0.45	1.03201	0.767585	1.04273	0.712911	1.15489	0.101568	1.06346	0.543284	1.10633	0.295639	1.10426	0.272621	0.97426	0.811505	1.36341	1.04056e-06	1.17138	0.0500935	1.18734	0.0232751
Atp2b2	#N/A	#N/A	#N/A	#N/A	#N/A	#N/A	#N/A	#N/A	#N/A	#N/A	#N/A	#N/A	#N/A	#N/A	#N/A	1.19185	0.578731	#N/A	#N/A	#N/A	#N/A
Atp2b4	0.07	1.15926	0.405355	1.18758	0.398108	1.35844	0.0346758	1.0628	0.781838	1.23924	0.218413	1.03533	0.844873	1.19138	0.187168	1.11343	0.376717	1.29092	0.0837524	0.82494	0.173638
Atp2c1	0.72	1.09418	0.251829	0.979501	0.868177	1.0367	0.684543	1.1321	0.0792902	0.931352	0.400884	0.912013	0.237539	1.0597	0.412255	1.08329	0.142488	1.10339	0.179076	0.89149	0.0539213
Atp2c2	0.92	0.545572	1.54773e-11	0.866062	0.158147	0.455418	2.37035e-22	1.04589	0.651328	0.428823	1.99512e-21	0.310508	1.25006e-32	0.898592	0.261828	0.310163	1.168e-34	0.490724	3.95195e-21	0.162721	3.63882e-56
Atp4a	#N/A	#N/A	#N/A	#N/A	#N/A	#N/A	#N/A	#N/A	#N/A	#N/A	#N/A	#N/A	#N/A	#N/A	#N/A	#N/A	#N/A	#N/A	#N/A	#N/A	#N/A
Atp5a1	15.82	0.980984	0.855482	0.926575	0.373276	0.920036	0.293461	0.983384	0.882053	0.980308	0.845544	1.0792	0.342231	1.06726	0.378564	0.996574	0.963264	0.870992	0.0562285	0.897782	0.0958337
Atp5b	30.42	0.81704	0.00879509	0.932078	0.424926	0.908183	0.24415	1.01262	0.922237	0.773961	0.000717267	0.836001	0.0189765	0.874172	0.0538069	0.763353	1.77794e-07	0.810416	0.00260976	0.648488	2.91184e-12
Atp5c1	7.29	1.04379	0.650004	1.1303	0.109187	0.875597	0.0967298	1.05916	0.593327	1.09452	0.286563	1.084	0.390545	1.16036	0.0305552	1.02236	0.728839	1.03169	0.74372	1.00189	0.980523
Atp5d	7.66	1.04813	0.736728	1.0947	0.30339	1.03161	0.753668	1.14231	0.0827873	1.03617	0.707211	1.19422	0.0628177	1.02084	0.80603	1.16317	0.00600855	0.955413	0.61357	1.2109	0.00274265
Atp5e	17.88	0.765435	0.0252289	1.04745	0.735065	0.835857	0.0617777	0.971116	0.852997	0.890836	0.278597	0.886381	0.300342	0.818044	0.0182573	0.745464	4.16731e-05	0.704959	5.39523e-05	0.668332	1.91743e-06
Atp5f1	8.17	1.01716	0.870663	0.97996	0.870368	0.966846	0.723961	1.12687	0.117516	0.991931	0.94869	1.06611	0.437789	1.18706	0.0098996	1.10049	0.0816802	0.90433	0.208409	0.964512	0.626613
Atp5g1	12.32	0.573722	4.71572e-15	0.916145	0.41429	1.05645	0.619311	0.864458	0.134881	0.603622	3.63472e-11	0.760747	0.00270794	0.573088	9.38825e-18	0.607894	2.23183e-21	0.710885	1.75776e-05	0.587629	1.24599e-14
Atp5g2	14.74	1.19311	0.0368192	1.19033	0.0314787	1.03836	0.743833	1.23125	0.01572	1.09	0.346603	1.28547	0.0195112	1.10473	0.208543	1.18776	0.00370633	1.02041	0.856913	1.25789	0.00112588
Atp5g3	16.66	0.873494	0.272221	0.963553	0.759045	1.02891	0.825681	1.00036	1	1.0378	0.744295	1.21996	0.0390348	1.04654	0.640539	0.966228	0.645754	0.876452	0.143637	0.95842	0.619797
Atp5h	14.91	1.15134	0.0933967	1.05024	0.644664	1.02101	0.862574	1.03308	0.77656	1.14711	0.119324	1.21163	0.0427524	1.12739	0.114148	0.996973	0.962445	0.89917	0.206541	0.986559	0.87027
Atp5j	9.98	0.948628	0.627132	0.971982	0.82623	1.01048	0.947982	1.05883	0.613934	0.995006	0.970696	1.07403	0.496659	1.05318	0.583159	0.925732	0.250797	0.869936	0.098733	0.806362	0.00530232
Atp5j2	15.55	0.822048	0.0156756	0.882048	0.108835	0.813538	0.00494957	1.03722	0.76047	0.837175	0.03982	0.885903	0.254381	0.879019	0.0838128	0.759022	3.88587e-07	0.689205	1.22979e-07	0.766742	0.000110386
Atp5k	9.96	1.15081	0.152388	1.08666	0.491288	1.03155	0.835111	1.07922	0.538089	1.22861	0.0339892	1.33705	0.00689316	1.37084	2.94137e-05	1.08735	0.287869	1.02112	0.898177	1.1284	0.152035
Atp5l	15.73	1.06747	0.484896	1.02699	0.825973	0.900566	0.188793	1.0492	0.67431	1.03635	0.738957	1.06957	0.529259	1.04597	0.585593	0.844297	0.00323098	0.830315	0.0118474	0.907993	0.195455
Atp5o	15.24	0.970803	0.769447	1.07022	0.436805	0.854342	0.0397822	1.0338	0.773531	0.979265	0.855912	0.947416	0.615469	1.01039	0.910128	0.804002	0.000143035	0.800579	0.00186897	0.760239	9.25677e-05
Atp5s	0.16	1.29203	0.182997	1.1805	0.482224	0.917086	0.828837	1.04523	0.903316	1.36835	0.116054	1.11603	0.544854	1.1194	0.578594	1.1435	0.394533	1.17057	0.50575	1.07564	0.696778
Atp5sl	0.56	1.35482	0.00806687	0.89504	0.378141	0.86104	0.225069	1.05161	0.782693	1.19496	0.15269	1.34397	0.00213316	1.57463	2.53656e-07	1.05407	0.642273	1.05695	0.718519	1.20869	0.0417282
Atp6ap1	3.19	0.901804	0.214412	1.22549	0.00290596	0.973876	0.818748	1.00352	0.987704	1.11983	0.194961	0.749835	5.76597e-05	0.816639	0.00353029	0.717596	1.49701e-10	1.07072	0.421155	0.758277	6.50631e-06
Atp6ap2	2.13	0.761635	0.0022254	1.53015	2.6693e-08	0.615422	1.94416e-08	0.936205	0.620623	1.01932	0.891597	0.529176	4.25248e-13	0.600955	1.36511e-10	0.488064	5.39507e-26	1.11787	0.265304	0.881142	0.108791
Atp6v0a1	0.58	1.45382	2.27985e-06	0.976523	0.853106	0.91419	0.388543	1.02627	0.870789	1.37271	0.000154855	1.28837	0.00200706	1.14483	0.106662	1.36126	7.01695e-07	0.960889	0.695189	1.11394	0.132576
Atp6v0a2	1.08	0.772805	0.00367746	0.982886	0.933058	0.820417	0.0284185	0.842515	0.0812855	0.921436	0.448292	0.690227	0.000141565	0.842409	0.0371411	0.796813	0.000415258	0.909636	0.352214	0.661534	1.55617e-08
Atp6v0a4	#N/A	#N/A	#N/A	#N/A	#N/A	#N/A	#N/A	#N/A	#N/A	#N/A	#N/A	3.07692	8.2376e-06	#N/A	#N/A	5.47168	2.91902e-14	#N/A	#N/A	15.9278	9.75891e-54
Atp6v0b	9.26	0.738786	5.04926e-05	0.97374	0.838584	0.815563	0.00437237	1.15333	0.141741	0.77461	0.00110835	0.618954	7.91553e-09	0.767814	0.000133535	0.645427	2.2286e-15	0.918389	0.322225	0.702196	2.37555e-07
Atp6v0d1	3.16	0.911842	0.378273	0.958831	0.706962	0.980131	0.872562	1.07872	0.457255	0.905189	0.286243	0.896813	0.240836	1.00893	0.940042	1.02763	0.714477	1.00238	0.998958	1.05541	0.50929
Atp6v0e	3.12	1.35684	0.000959902	1.15536	0.129505	1.03146	0.784496	1.1762	0.0715214	1.23496	0.0123529	1.28805	0.00204175	1.41707	1.14848e-06	1.59807	1.17416e-15	1.19675	0.024525	2.03043	2.89111e-31
Atp6v0e2	0.13	1.01912	0.911779	0.986436	0.987803	0.708409	0.18533	0.564285	0.0169964	0.726747	0.248896	0.770344	0.188039	0.86956	0.571333	0.875697	0.462217	0.844254	0.53193	0.937594	0.777823
Atp6v1a	0.77	1.23325	0.00708082	1.12985	0.144048	1.08587	0.348341	0.933403	0.504724	1.29747	0.00438473	1.06449	0.484901	1.00758	0.927288	1.13696	0.0319595	1.1506	0.0964175	1.03658	0.627672
Atp6v1b2	1.64	1.06	0.511195	1.01333	0.927488	0.895739	0.156212	1.0943	0.319615	0.932989	0.431903	0.987438	0.890515	1.0959	0.203661	1.00155	1	0.983246	0.872221	1.09182	0.178939
Atp6v1c1	1.55	0.951495	0.60775	0.986224	0.914121	1.04547	0.665048	1.03769	0.719155	0.972774	0.767445	0.919765	0.269665	0.968832	0.671746	0.869612	0.0102454	0.900267	0.15853	1.10384	0.115993
Atp6v1d	1.67	0.852988	0.0770667	1.13057	0.216053	0.965226	0.803203	1.10407	0.375745	0.959248	0.756663	0.748154	0.000613171	0.826313	0.0209447	0.751144	2.69841e-05	1.03237	0.822677	0.800968	0.00264187
Atp6v1e1	4.23	0.817288	0.0125344	0.907046	0.26031	0.803477	0.00283714	1.01848	0.88994	0.872464	0.115169	0.649758	3.48357e-08	0.947141	0.511151	0.764463	1.06107e-06	0.850931	0.0324553	0.684736	4.91596e-09
Atp6v1f	5.63	1.00322	0.971839	1.16513	0.0731576	0.950821	0.638541	1.22257	0.00995063	1.01576	0.891563	0.861393	0.156814	0.935182	0.414194	0.856915	0.0290451	1.02368	0.831903	0.981479	0.840632
Atp6v1g1	4.78	1.01975	0.870927	1.08786	0.34475	0.959669	0.671698	0.943327	0.668227	0.938919	0.481725	0.735488	0.000466351	0.86088	0.0337521	0.712976	7.88286e-10	0.769444	0.000245631	0.784815	0.000139212
Atp6v1g2	0.09	1.34884	0.268147	0.704745	0.196074	0.899603	0.840495	1.05433	0.942333	1.60884	0.0931139	1.30756	0.269473	1.39168	0.19076	1.31981	0.168193	1.38866	0.231549	1.18419	0.485137
Atp6v1h	1.98	0.859976	0.0806261	0.994718	0.981941	0.874694	0.0791101	0.943545	0.600529	1.00212	0.984307	0.76403	0.000102201	0.90085	0.134933	0.852302	0.00405921	0.981301	0.858553	0.89669	0.0743814
Atp7a	0.11	1.29135	0.0220799	0.905976	0.479544	0.803983	0.0790481	0.987019	0.968336	0.982281	0.947625	0.923169	0.49511	1.02678	0.809804	1.06044	0.534521	1.24299	0.0177616	1.27187	0.015345
Atp7b	#N/A	#N/A	#N/A	#N/A	#N/A	#N/A	#N/A	#N/A	#N/A	7.71837	2.20429e-22	#N/A	#N/A	2.67885	4.29504e-05	1.40223	0.172261	#N/A	#N/A	2.2163	0.00127912
Atp8a1	0.04	1.6111	0.00266669	1.20742	0.254778	1.78014	3.42868e-05	1.05805	0.864287	1.54005	0.0120014	2.03401	4.85966e-07	1.47979	0.00577744	1.78583	8.00165e-09	1.59691	0.0078912	2.82932	3.64837e-19
Atp8a2	0.09	2.43061	1.41089e-12	1.15969	0.383738	0.262893	5.67179e-12	0.250095	1.54961e-12	2.30234	5.55439e-10	1.27316	0.119857	1.68252	9.70642e-05	0.53966	3.55974e-06	0.392013	2.80009e-07	0.593193	0.000678724
Atp8b1	1.39	1.74229	1.54173e-11	1.16613	0.0834609	0.699548	1.53385e-06	1.04953	0.641941	1.97869	4.12693e-20	1.22339	0.0387528	1.16328	0.0469397	0.81318	0.000594023	1.15979	0.0782955	0.96156	0.644234
Atp8b2	0.1	0.979587	0.920354	1.16338	0.29409	1.01995	0.887935	0.881806	0.499474	1.3137	0.0734705	1.08209	0.546849	0.997244	1	1.11022	0.274733	1.27083	0.046113	1.04367	0.692017
Atp8b4	0.02	0.41898	0.0894534	#N/A	#N/A	0.251532	0.0231134	0.407917	0.153479	0.37485	0.0951422	0.804276	0.661976	0.491352	0.157515	0.407412	0.0206897	0.249616	0.00949641	0.622527	0.289054
Atp8b5	#N/A	#N/A	#N/A	#N/A	#N/A	#N/A	#N/A	#N/A	#N/A	#N/A	#N/A	#N/A	#N/A	#N/A	#N/A	3.60552	2.96822e-07	#N/A	#N/A	2.13423	0.00396045
Atp9a	1.89	0.856983	0.35585	1.33429	0.0704401	0.595725	1.28577e-05	0.81472	0.142964	1.6615	0.000348534	0.574813	3.96031e-06	1.34016	0.022993	0.604651	5.32036e-07	1.4205	0.0029278	0.846097	0.157968
Atp9b	0.36	1.15311	0.128548	1.08209	0.45654	1.11545	0.295021	0.933453	0.526157	1.26119	0.0081982	1.24099	0.00797777	1.16495	0.0612602	1.07878	0.314646	1.18706	0.0387578	1.16135	0.0391721
Atpaf1	0.53	0.814348	0.0604854	0.886874	0.255851	0.945563	0.625217	0.948796	0.661369	0.813709	0.0550113	0.765152	0.00282678	0.807277	0.0197279	0.908291	0.175705	0.95286	0.727813	0.704491	3.48517e-06
Atpaf2	0.59	0.92597	0.498345	1.01396	0.931644	1.10697	0.387085	0.852841	0.216539	0.937839	0.637223	0.80135	0.0196419	0.797601	0.010898	0.761388	0.000471576	0.764855	0.00533699	0.653943	1.95072e-07
Atpbd4	0.31	0.802416	0.100174	1.09758	0.552488	0.83251	0.178866	0.825183	0.215646	1.02283	0.91058	0.733222	0.00735057	0.78534	0.0397913	0.688547	5.64821e-05	1.15175	0.319815	0.706333	0.000678533
Atpif1	2.71	2.35199	5.19709e-23	0.985582	0.948763	1.88205	4.9175e-15	1.13419	0.276682	2.06101	1.28684e-14	4.12948	4.27284e-36	1.61986	1.54386e-07	2.25104	4.83616e-34	0.987938	0.948804	2.37178	7.73086e-33
Atr	0.12	1.13239	0.36485	1.08089	0.631416	1.30975	0.0283073	0.815725	0.220573	1.24562	0.105657	1.05418	0.716802	0.966536	0.852343	1.18684	0.0694996	1.1353	0.323624	0.866684	0.223783
Atrip	0.29	0.688838	0.00148717	1.10097	0.511449	1.03583	0.83479	0.771545	0.0507215	0.929212	0.684653	0.606979	1.10357e-05	0.781293	0.028537	0.621969	7.36656e-07	0.807805	0.13564	0.607485	6.13999e-07
Atrn	0.27	1.30117	0.00285131	0.956681	0.749181	1.0083	0.951632	0.90358	0.355287	1.30004	0.00298015	1.14601	0.21641	1.24048	0.00619271	1.27752	0.000170282	1.11029	0.255377	0.827282	0.0195104
Atrnl1	0.29	1.10385	0.266875	1.01812	0.893162	1.1431	0.141459	1.05701	0.636041	1.04305	0.681838	0.983488	0.895404	1.08819	0.303556	1.09966	0.169143	1.17989	0.0765309	1.21787	0.00303227
Atrx	0.51	1.28379	0.00108953	0.92272	0.438903	1.02116	0.856145	1.02314	0.851707	1.06612	0.484987	0.967059	0.78751	1.08702	0.311159	1.22825	0.000502364	1.24798	0.00629195	0.8222	0.00559689
Atxn1	0.12	1.19767	0.100988	0.897921	0.346826	1.17959	0.101772	1.12325	0.356169	1.01103	0.94309	1.28414	0.00200215	1.22421	0.00908555	1.08987	0.217049	1.23359	0.0204451	1.08367	0.308001
Atxn10	2.48	1.36046	3.82498e-05	0.722309	5.05605e-06	1.1496	0.0722787	1.13196	0.144121	1.09945	0.265873	1.55351	5.30727e-09	1.78631	2.17959e-18	1.68454	3.48343e-21	0.89691	0.23032	1.38649	3.76555e-07
Atxn1l	0.26	1.06215	0.5415	0.940343	0.595248	0.99341	0.968202	0.911987	0.36035	0.91885	0.412617	0.887788	0.231269	0.970548	0.770849	1.02353	0.78183	0.935802	0.535167	0.785705	0.000758674
Atxn2	0.56	0.924436	0.476315	0.929621	0.538858	0.889966	0.306624	0.792023	0.0145753	1.03957	0.747805	0.925016	0.440517	0.876227	0.124788	0.86209	0.0368656	0.852179	0.0943289	0.725404	2.00988e-05
Atxn2l	2.33	1.01604	0.917595	0.881833	0.156438	1.00806	0.958921	1.01308	0.935465	1.09783	0.324066	0.926316	0.413112	0.978374	0.822624	0.73171	9.11089e-07	0.98009	0.859839	0.764094	0.000154583
Atxn3	0.28	1.07587	0.475532	0.957491	0.737738	0.812179	0.0365843	1.00838	0.972693	0.961004	0.763899	0.810938	0.0261044	0.832235	0.0419092	0.904158	0.153996	1.09933	0.341447	0.867777	0.0741867
Atxn7	0.52	1.02146	0.88187	0.761559	0.00362788	0.823797	0.044868	1.10585	0.367046	0.866892	0.211302	0.777939	0.0294013	1.19523	0.034641	0.755192	5.98841e-05	0.905282	0.338258	0.554416	4.10798e-13
Atxn7l1	0.15	0.953176	0.785955	1.07959	0.693325	0.843251	0.294354	1.37571	0.0108655	0.953232	0.81817	0.973361	0.859103	0.800245	0.156213	1.04329	0.767455	1.62586	1.77751e-05	1.05851	0.656469
Atxn7l2	0.09	0.864637	0.493675	0.799201	0.294038	1.0477	0.913565	0.848797	0.538745	0.709015	0.135683	0.897825	0.621751	0.836439	0.386756	0.901195	0.559362	0.661944	0.0516592	0.775176	0.162363
Atxn7l3	0.76	1.12777	0.140276	0.980799	0.891204	1.03807	0.691507	1.01574	0.895825	1.08872	0.331219	1.03281	0.731159	1.11206	0.14311	1.07073	0.246912	0.939874	0.501248	1.05271	0.483033
Atxn7l3b	1.32	1.04772	0.606979	1.09565	0.288778	0.940447	0.511671	0.818577	0.00513515	0.979206	0.842338	0.972298	0.761802	0.931824	0.368664	1.08084	0.206592	1.03269	0.750725	1.03497	0.622834
Auh	1.52	1.11437	0.226042	0.938769	0.580769	0.889758	0.211713	1.00073	0.98859	0.923432	0.489282	1.07336	0.407488	1.19765	0.0241185	1.29629	1.30592e-05	0.887273	0.206232	1.0465	0.597268
Aup1	8.46	0.826345	0.0266209	0.969413	0.794986	0.79632	0.0017497	0.988906	0.930068	0.958673	0.655424	0.849305	0.0666048	0.939018	0.414846	0.745694	8.1162e-08	0.833821	0.0147133	0.775697	0.00023835
Aurka	0.13	0.987119	1	0.593407	0.00381285	0.836174	0.588655	0.57969	0.0110888	0.645396	0.103358	1.33244	0.0567263	1.01844	0.915505	0.662098	0.0112747	0.291194	3.52767e-08	0.674448	0.0156841
Aurkaip1	4.22	1.00409	0.973988	1.01195	0.931644	0.824177	0.0114373	1.18362	0.0716194	0.94924	0.621316	0.883501	0.236052	1.09018	0.264884	1.02579	0.719577	0.842761	0.0279054	0.893001	0.131338
Aurkb	#N/A	#N/A	#N/A	#N/A	#N/A	1.72858	0.116268	#N/A	#N/A	0.673208	0.476438	1.81586	0.0257089	#N/A	#N/A	0.954188	1	0.788328	0.758047	1.26177	0.383881
Auts2	0.08	0.374582	2.222e-06	0.405367	1.86485e-06	1.18474	0.455941	0.380789	0.000537472	0.481415	0.00157694	0.358079	3.11883e-06	0.448096	2.83794e-05	0.6149	0.00749108	0.412865	8.69635e-05	0.510576	0.000373094
Aven	1.16	0.924105	0.386414	0.919543	0.387443	0.819569	0.0280765	0.870505	0.122072	0.893415	0.263718	1.03051	0.810515	0.950144	0.573587	0.851089	0.0130822	0.792798	0.00633625	0.818171	0.00898513
Avil	#N/A	#N/A	#N/A	#N/A	#N/A	#N/A	#N/A	#N/A	#N/A	#N/A	#N/A	#N/A	#N/A	#N/A	#N/A	#N/A	#N/A	#N/A	#N/A	#N/A	#N/A
Avl9	0.49	1.19954	0.0393343	0.85916	0.0935363	0.835666	0.0340521	1.00824	0.963145	1.04295	0.673422	0.867787	0.138756	1.10006	0.217243	1.19645	0.00234531	1.02332	0.832204	0.91393	0.217227
Avpi1	0.79	0.977576	0.933019	1.10858	0.494169	0.851396	0.241791	1.01691	0.942333	1.40591	0.00450952	1.06139	0.668305	0.946942	0.692732	0.816176	0.0315753	0.717323	0.0035789	1.17217	0.103408
Avpr1a	#N/A	#N/A	#N/A	#N/A	#N/A	#N/A	#N/A	#N/A	#N/A	#N/A	#N/A	#N/A	#N/A	#N/A	#N/A	#N/A	#N/A	#N/A	#N/A	#N/A	#N/A
Axin1	0.96	0.738188	0.000240617	0.750709	0.000173383	0.776205	0.000948903	0.950123	0.678488	0.739194	0.000211872	0.644094	1.24002e-08	0.712619	2.62436e-06	0.694526	7.83549e-10	0.74259	0.000102299	0.645942	1.47464e-10
Axin2	0.09	1.64671	0.0108072	1.52946	0.0523731	1.99938	0.0010501	1.14074	0.654747	0.827265	0.556144	3.12029	2.3406e-07	1.27552	0.24017	3.68331	1.82581e-17	2.26982	3.49962e-05	1.56575	0.0122213
Axl	0.45	1.00746	0.958261	1.15209	0.240608	1.39256	0.00102949	0.971253	0.860168	1.18842	0.209819	1.56617	2.21039e-05	0.947411	0.643407	1.24354	0.00360342	1.12328	0.30646	1.38909	0.000172797
Azgp1	0.68	3.02158	0.00184243	1.16581	0.785723	0.46557	0.0861601	0.546106	0.340508	2.53976	0.0142036	1.81435	0.0733931	2.21471	0.0428105	1.01904	0.960476	0.2049	0.00331625	1.34117	0.38856
Azi1	0.23	0.727898	0.0191271	1.1971	0.172264	1.1643	0.266727	1.17949	0.298052	0.899443	0.49745	0.841391	0.1735	0.864055	0.258975	0.748272	0.00154223	1.14415	0.38456	0.587914	1.95072e-07
Azi2	0.84	1.1529	0.0714976	0.93586	0.463721	0.948112	0.594454	0.996942	0.991351	1.04037	0.673763	0.940092	0.473013	1.11039	0.155681	1.1284	0.0360617	1.03811	0.701909	1.02721	0.713809
Azin1	4.56	0.352537	8.49286e-19	1.19602	0.177299	0.564895	4.06216e-06	0.865322	0.230501	0.543234	6.45029e-08	0.306378	3.22927e-30	0.342909	1.02798e-22	0.330686	1.94753e-29	0.939011	0.669486	0.904234	0.44111
B130024G19Rik	#N/A	#N/A	#N/A	#N/A	#N/A	#N/A	#N/A	#N/A	#N/A	#N/A	#N/A	2.31007	0.0012684	#N/A	#N/A	#N/A	#N/A	#N/A	#N/A	4.06939	9.87469e-11
B230118H07Rik	0.73	1.17321	0.22892	1.09643	0.503131	0.963155	0.792253	0.979445	0.907002	1.11648	0.369721	1.12059	0.346937	1.26989	0.00837263	1.14246	0.092726	0.933421	0.576046	0.929714	0.444781
B230120H23Rik	0.07	1.63604	1.8293e-05	0.800316	0.165831	1.78643	7.92443e-06	0.990763	1	1.55643	0.00114285	2.15085	2.83209e-12	1.91172	1.16855e-08	2.29293	2.75986e-20	0.985612	1	1.66178	5.6788e-07
B230206F22Rik	0.06	1.01527	0.96596	0.951161	0.89733	1.0209	0.909227	0.845745	0.406703	0.907095	0.65364	0.827778	0.268957	0.806003	0.207365	0.847497	0.178058	0.963304	0.907616	0.950355	0.764733
B230206H07Rik	#N/A	#N/A	#N/A	#N/A	#N/A	#N/A	#N/A	#N/A	#N/A	#N/A	#N/A	#N/A	#N/A	#N/A	#N/A	#N/A	#N/A	#N/A	#N/A	#N/A	#N/A
B230208H17Rik	3.74	0.618082	1.53161e-09	0.864745	0.137318	0.994994	0.988472	0.792035	0.00348276	0.72034	4.40049e-05	0.656076	4.69212e-08	0.666098	1.49882e-08	0.624205	1.96586e-16	0.641757	1.75322e-09	0.520919	4.72434e-21
B230219D22Rik	0.67	1.10435	0.211861	1.03184	0.757529	0.953791	0.66714	0.903569	0.253696	1.08028	0.333472	0.885015	0.17092	0.926626	0.335188	0.947774	0.394533	1.12797	0.0875527	0.949161	0.480048
B230312A22Rik	0.51	1.03464	0.823756	0.81851	0.0837447	0.845844	0.155171	0.994141	0.984631	1.02324	0.878301	0.838616	0.0913872	1.04701	0.707822	0.790068	0.00587148	0.920947	0.529707	0.831724	0.0393548
B2m	7.23	2.17188	5.69437e-18	1.71928	1.18883e-09	1.7298	1.06067e-09	1.56311	2.21591e-07	2.04043	3.82774e-12	2.35155	1.12302e-15	1.56029	2.15413e-06	1.5741	6.65533e-12	1.67808	8.20542e-12	2.50602	1.14423e-33
B330016D10Rik	#N/A	1.26595	0.49061	#N/A	#N/A	#N/A	#N/A	#N/A	#N/A	#N/A	#N/A	1.34418	0.289618	1.22812	0.558477	0.990859	0.937336	1.36487	0.386225	1.16805	0.626387
B3galnt1	0.04	1.55682	0.100478	#N/A	#N/A	2.09688	0.00553813	1.96896	0.0196495	#N/A	#N/A	1.93717	0.00185185	1.44526	0.192108	1.63838	0.0141165	1.87474	0.010903	2.58145	3.3618e-07
B3galnt2	1.27	0.912187	0.334188	1.01676	0.901976	0.697908	2.67068e-08	0.815289	0.00332786	0.891119	0.172999	0.650215	1.72352e-09	0.915069	0.263196	0.565717	2.83211e-29	0.825654	0.0222041	0.481856	1.03077e-36
B3galt2	#N/A	#N/A	#N/A	#N/A	#N/A	#N/A	#N/A	#N/A	#N/A	#N/A	#N/A	#N/A	#N/A	#N/A	#N/A	#N/A	#N/A	#N/A	#N/A	#N/A	#N/A
B3galt4	0.55	0.733748	0.0290036	1.00314	0.996226	0.657012	0.00207947	1.55431	0.00111759	0.845205	0.296054	0.584358	7.48194e-05	0.623944	0.00032573	0.675048	0.000228187	1.09947	0.594008	0.936168	0.620382
B3galt5	#N/A	#N/A	#N/A	#N/A	#N/A	#N/A	#N/A	#N/A	#N/A	#N/A	#N/A	#N/A	#N/A	#N/A	#N/A	#N/A	#N/A	#N/A	#N/A	#N/A	#N/A
B3galt6	0.19	0.626216	0.00239603	1.04141	0.877909	0.931809	0.726145	0.80072	0.173798	0.665631	0.0188296	0.693905	0.00734065	0.50246	1.00129e-06	0.522161	3.12465e-08	0.780166	0.0896431	0.588252	1.57674e-05
B3galtl	0.08	2.07402	6.28219e-08	1.34551	0.0313837	2.40781	6.80841e-11	0.67068	0.0370841	1.69541	0.000720305	2.24886	2.29613e-10	1.11128	0.514596	2.07873	2.10436e-13	1.12231	0.497096	1.52579	0.000408988
B3gat2	#N/A	#N/A	#N/A	#N/A	#N/A	#N/A	#N/A	#N/A	#N/A	#N/A	#N/A	#N/A	#N/A	#N/A	#N/A	#N/A	#N/A	#N/A	#N/A	#N/A	#N/A
B3gat3	2.31	0.922301	0.377582	1.00676	0.965279	0.764511	4.85967e-05	1.15953	0.0684072	0.820993	0.00966288	0.727314	7.21311e-05	0.798862	0.000643874	0.771409	1.65049e-06	0.89906	0.162885	0.800107	0.00052591
B3gnt1	0.42	1.61175	4.43072e-06	0.893394	0.423087	1.03347	0.891194	1.09309	0.520018	1.48476	0.000294555	1.63268	1.91624e-07	1.36609	0.000523263	1.51479	4.61908e-09	0.994945	0.989763	1.52038	9.78084e-08
B3gnt2	0.35	1.19317	0.127569	1.07782	0.585852	1.12798	0.364173	0.990198	0.972294	1.1971	0.128447	1.25463	0.0100654	1.11171	0.327076	0.973853	0.781226	0.998892	1	1.29135	0.00220976
B3gnt3	#N/A	#N/A	#N/A	#N/A	#N/A	#N/A	#N/A	#N/A	#N/A	#N/A	#N/A	#N/A	#N/A	#N/A	#N/A	#N/A	#N/A	#N/A	#N/A	#N/A	#N/A
B3gnt5	#N/A	#N/A	#N/A	#N/A	#N/A	#N/A	#N/A	#N/A	#N/A	#N/A	#N/A	#N/A	#N/A	#N/A	#N/A	#N/A	#N/A	#N/A	#N/A	#N/A	#N/A
B3gnt7	#N/A	#N/A	#N/A	#N/A	#N/A	#N/A	#N/A	#N/A	#N/A	#N/A	#N/A	#N/A	#N/A	#N/A	#N/A	#N/A	#N/A	#N/A	#N/A	#N/A	#N/A
B3gnt8	#N/A	1.54291	0.0946746	#N/A	#N/A	2.07557	0.00287273	1.62976	0.0718524	1.88928	0.0171642	2.69488	1.30825e-07	1.98223	0.00110913	1.68349	0.0117484	1.29959	0.354876	3.05353	1.11378e-10
B3gnt9-ps	#N/A	1.1137	0.7335	1.16377	0.665335	0.746256	0.344478	1.1344	0.775312	1.10821	0.826677	1.38054	0.15684	0.825131	0.510392	1.03725	0.909539	1.14951	0.707313	1.62001	0.00746056
B3gntl1	0.11	0.976405	0.893076	0.947907	0.770909	0.843004	0.374822	0.976633	0.918393	1.06028	0.844154	1.06746	0.764927	1.14397	0.478945	1.17333	0.264437	1.1306	0.591965	1.04607	0.862399
B430010I23Rik	#N/A	#N/A	#N/A	#N/A	#N/A	#N/A	#N/A	#N/A	#N/A	#N/A	#N/A	#N/A	#N/A	#N/A	#N/A	#N/A	#N/A	#N/A	#N/A	#N/A	#N/A
B430306N03Rik	#N/A	#N/A	#N/A	#N/A	#N/A	#N/A	#N/A	#N/A	#N/A	#N/A	#N/A	#N/A	#N/A	#N/A	#N/A	#N/A	#N/A	#N/A	#N/A	#N/A	#N/A
B4galnt1	2.78	1.12467	0.590794	1.34286	0.0531879	1.03177	0.89092	0.863598	0.40329	1.57138	0.00248577	0.287222	0.000546296	1.15415	0.382141	0.498136	1.18861e-06	1.01419	0.952428	0.15797	1.21892e-29
B4galnt2	#N/A	#N/A	#N/A	#N/A	#N/A	#N/A	#N/A	#N/A	#N/A	#N/A	#N/A	0.909127	0.819974	#N/A	#N/A	0.774512	0.324883	#N/A	#N/A	#N/A	#N/A
B4galnt3	#N/A	#N/A	#N/A	#N/A	#N/A	#N/A	#N/A	#N/A	#N/A	14.9212	1.59975e-12	13.9041	3.6365e-15	#N/A	#N/A	11.2297	4.04751e-23	#N/A	#N/A	18.7514	4.08944e-22
B4galt1	0.96	1.04509	0.78236	0.564773	4.28623e-08	1.18978	0.199443	0.741411	0.00657687	0.759693	0.0220711	1.43275	0.000900837	0.855454	0.153892	0.951758	0.652924	0.598532	1.79499e-06	0.880894	0.220926
B4galt2	0.36	0.374576	3.40223e-09	0.59622	0.000519998	0.487377	2.61534e-05	0.758813	0.119349	0.414677	2.75475e-06	0.46951	9.75757e-07	0.268183	2.60122e-16	0.354885	1.87058e-14	0.463354	1.25646e-06	0.364459	3.03215e-12
B4galt3	0.66	1.31804	0.00297418	0.923456	0.509423	1.07624	0.539469	1.07498	0.572895	1.20362	0.0817235	1.32155	0.000975048	1.15464	0.108812	1.28714	0.000656983	1.06022	0.633025	1.28032	0.0027169
B4galt4	2.48	2.41791	5.07035e-06	1.16944	0.489075	0.508901	5.06194e-05	0.512582	1.82629e-05	3.84782	1.34155e-22	1.84529	1.1761e-07	0.67549	0.00356173	0.445241	1.65628e-14	0.81386	0.173928	1.4093	0.0220799
B4galt5	0.11	1.35131	0.0984145	1.17468	0.40081	1.34869	0.098073	0.987581	1	1.44037	0.0734755	1.89317	7.71707e-06	1.33005	0.0792342	1.36428	0.0116496	1.0991	0.6247	1.23079	0.165462
B4galt6	0.17	1.30606	0.0304103	0.759729	0.037095	0.742351	0.0522385	0.830932	0.287443	1.0807	0.620319	2.3136	1.58918e-11	0.945352	0.734733	2.855	1.12764e-27	0.93868	0.731304	3.09389	5.59213e-28
B4galt7	0.51	0.745101	0.012276	0.950037	0.787668	0.904557	0.546367	0.864383	0.281061	0.888877	0.41952	0.843354	0.147021	0.836638	0.114284	0.777049	0.00515107	0.890717	0.382007	0.880949	0.219851
B630005N14Rik	0.16	1.28845	0.0230319	1.1055	0.480688	1.53197	0.000616782	1.18261	0.197481	0.772846	0.087412	1.12	0.303309	0.970827	0.825388	1.24298	0.00661447	1.23161	0.07291	1.23207	0.0252159
B630019K06Rik	0.07	0.90768	0.752729	0.807311	0.290693	1.04809	0.900575	1.31252	0.12059	0.796414	0.361672	0.773696	0.155926	1.08066	0.681354	0.913035	0.696826	0.944723	0.88536	0.665051	0.0124475
B830017H08Rik	#N/A	#N/A	#N/A	#N/A	#N/A	#N/A	#N/A	#N/A	#N/A	#N/A	#N/A	#N/A	#N/A	#N/A	#N/A	#N/A	#N/A	#N/A	#N/A	#N/A	#N/A
B930003M22Rik	#N/A	#N/A	#N/A	#N/A	#N/A	#N/A	#N/A	#N/A	#N/A	#N/A	#N/A	#N/A	#N/A	#N/A	#N/A	#N/A	#N/A	#N/A	#N/A	#N/A	#N/A
B930041F14Rik	0.22	0.878972	0.474927	0.683996	0.0998734	0.504024	0.000348105	1.14795	0.583908	0.62794	0.0301446	0.771398	0.11006	0.851163	0.372682	0.792578	0.0951075	0.739684	0.127471	0.536536	7.89319e-05
B930059L03Rik	#N/A	#N/A	#N/A	#N/A	#N/A	#N/A	#N/A	#N/A	#N/A	#N/A	#N/A	#N/A	#N/A	#N/A	#N/A	#N/A	#N/A	#N/A	#N/A	#N/A	#N/A
B9d1	0.52	1.67001	0.000241583	0.891871	0.55624	0.988474	1	1.20676	0.265157	1.2756	0.118384	1.46398	0.0124917	1.44571	0.0011838	1.61846	1.01626e-07	1.09213	0.556316	2.10735	3.17247e-16
B9d2	0.1	1.54059	0.0534923	0.935836	0.932329	1.11512	0.745651	1.74628	0.017037	1.29494	0.430669	1.33098	0.180888	2.25124	2.63232e-05	1.83938	0.000122734	1.35261	0.237235	2.3977	1.05189e-07
BB123696	#N/A	#N/A	#N/A	#N/A	#N/A	#N/A	#N/A	#N/A	#N/A	#N/A	#N/A	#N/A	#N/A	#N/A	#N/A	8.5032	2.17488e-12	#N/A	#N/A	#N/A	#N/A
BB557941	#N/A	#N/A	#N/A	#N/A	#N/A	#N/A	#N/A	#N/A	#N/A	#N/A	#N/A	#N/A	#N/A	#N/A	#N/A	#N/A	#N/A	#N/A	#N/A	#N/A	#N/A
BC002163	#N/A	#N/A	#N/A	9.83386	3.01562e-06	#N/A	#N/A	#N/A	#N/A	4.53582	0.0419078	#N/A	#N/A	#N/A	#N/A	#N/A	#N/A	#N/A	#N/A	#N/A	#N/A
BC002230	0.22	1.23433	0.136871	0.967299	0.822884	0.825019	0.168661	0.943325	0.70526	1.18975	0.224429	1.0478	0.764287	1.22972	0.0813909	1.108	0.345572	1.16625	0.285812	1.18777	0.104888
BC003266	0.44	1.09748	0.654351	1.10299	0.660402	1.05206	0.860494	1.10084	0.661272	1.03164	0.931412	1.26993	0.096999	1.18628	0.284118	1.14019	0.319216	1.00523	1	1.44794	0.00557595
BC003331	1.77	0.861744	0.0918481	0.933477	0.439319	0.807015	0.00210756	1.00614	0.974373	0.961389	0.681838	0.825786	0.0106351	1.03312	0.70849	0.928809	0.209455	1.06633	0.455288	0.746242	9.07321e-05
BC003965	0.5	0.808571	0.0448742	1.01986	0.907959	0.931749	0.659898	0.919556	0.495642	0.81835	0.0859258	0.890412	0.251723	0.929822	0.500761	0.845197	0.0308573	0.758349	0.00390718	0.822575	0.0294956
BC004004	2.81	1.04924	0.591036	1.04489	0.647365	0.897428	0.173574	1.05789	0.589981	1.15711	0.0582685	0.961767	0.699391	1.0133	0.88351	0.899509	0.0634174	0.921517	0.338972	0.898794	0.126412
BC005537	2.25	1.2631	0.00262914	1.05082	0.636325	1.09653	0.330616	0.869691	0.0991565	1.30326	0.000784418	1.37236	0.000391988	1.15692	0.0507435	1.2077	0.00266298	1.03274	0.757586	1.28675	0.00025208
BC005561	0.09	0.990615	1	0.934448	0.780166	1.33463	0.0640215	0.967087	0.918358	1.0959	0.646428	1.25407	0.270269	1.0671	0.671496	1.28456	0.0217322	1.108	0.572023	0.480558	1.40771e-07
BC005624	1.69	1.03012	0.791728	0.968592	0.817974	0.878114	0.151445	1.09277	0.377904	1.02601	0.841603	1.01069	0.931763	1.14113	0.116767	1.1866	0.0105126	0.984158	0.88769	1.21914	0.0123559
BC005764	0.08	1.12741	0.603785	1.1602	0.485833	1.00428	0.981604	1.33497	0.100074	1.36236	0.116334	1.11412	0.615961	1.29003	0.104859	0.896973	0.499951	1.413	0.0378032	0.749778	0.0521552
BC006779	0.22	1.17251	0.20279	0.875685	0.204931	1.5927	2.01855e-07	0.930607	0.58962	1.21102	0.0467564	1.59117	2.31959e-05	1.15196	0.164294	1.11604	0.178655	0.980835	0.871459	1.01653	0.894219
BC006965	#N/A	#N/A	#N/A	#N/A	#N/A	#N/A	#N/A	#N/A	#N/A	#N/A	#N/A	#N/A	#N/A	#N/A	#N/A	#N/A	#N/A	#N/A	#N/A	#N/A	#N/A
BC013529	1.5	1.06025	0.551819	1.04959	0.706396	1.03471	0.796275	0.956038	0.720377	0.925079	0.431496	0.962023	0.690424	0.965321	0.695996	1.04507	0.5643	1.23775	0.0107834	1.07668	0.323614
BC013712	#N/A	1.66478	0.0307745	#N/A	#N/A	1.74685	0.0213064	#N/A	#N/A	#N/A	#N/A	2.44595	2.85719e-07	#N/A	#N/A	1.58568	0.0143845	1.19518	0.568759	1.89208	0.00188125
BC016423	0.38	0.728222	8.00736e-05	1.00428	0.975536	0.888823	0.225069	0.880776	0.170853	0.681065	1.19734e-05	0.494672	7.26941e-13	0.638038	4.5879e-10	0.622358	1.79601e-14	0.904863	0.260877	0.537746	4.08819e-17
BC016495	0.24	1.05918	0.722214	0.944542	0.855431	1.96353	1.01605e-06	0.767675	0.20654	0.988141	1	1.02763	0.831461	1.1391	0.40169	1.26361	0.065372	0.933439	0.848849	0.906614	0.605852
BC016579	#N/A	#N/A	#N/A	#N/A	#N/A	#N/A	#N/A	#N/A	#N/A	#N/A	#N/A	#N/A	#N/A	#N/A	#N/A	#N/A	#N/A	#N/A	#N/A	#N/A	#N/A
BC017158	0.86	0.982191	0.862257	0.881584	0.192854	0.608732	1.34867e-10	0.98714	0.933542	1.06224	0.56517	0.745911	0.000103931	1.24606	0.00240406	0.827933	0.00181111	0.945673	0.588292	0.89523	0.113264
BC017612	1.68	0.717911	0.0087029	1.73182	1.09246e-11	0.559636	6.54674e-08	0.752316	0.00640141	1.29105	0.00962828	0.41986	2.17602e-14	0.584993	6.47558e-08	0.349818	9.8381e-32	1.40317	6.69487e-05	0.680642	3.67422e-05
BC017643	0.43	1.11461	0.298022	1.08214	0.500905	0.953155	0.778015	0.984282	0.956695	1.31162	0.00730587	1.12056	0.239518	1.10687	0.328623	1.20487	0.00856984	0.994441	1	1.29032	0.0011162
BC017647	0.26	0.962863	0.803408	0.757331	0.0142697	1.00074	1	0.85905	0.273873	0.926864	0.617598	0.903285	0.35423	1.01794	0.882267	0.848532	0.057305	0.734388	0.00332786	0.713418	0.000252396
BC018242	0.13	1.03596	0.964947	0.988393	0.959058	1.59788	0.00210872	1.00837	1	1.31378	0.160842	1.9922	7.17639e-08	1.5417	0.00146587	1.57305	0.0001569	1.13221	0.540101	1.45937	0.00233718
BC018507	0.46	0.852421	0.0519489	0.884418	0.110929	0.868786	0.112662	0.954501	0.664051	0.856649	0.0561602	0.773365	0.00961089	0.820211	0.00346702	0.803068	6.90625e-05	1.00836	0.951385	0.566435	2.09418e-20
BC020402	0.06	0.895064	0.681536	1.00873	1	0.974481	0.984325	0.554855	0.05782	1.11051	0.750381	0.960088	0.841569	0.783482	0.332286	0.741374	0.0947447	0.964046	0.907216	0.676724	0.0397587
BC020535	0.07	1.03779	0.991638	1.05654	0.941747	1.01256	1	1.11734	0.799236	1.51752	0.0780099	1.32612	0.16514	1.50309	0.0351739	0.762939	0.102772	1.03917	0.979997	1.34582	0.107869
BC021614	#N/A	#N/A	#N/A	#N/A	#N/A	3.33878	0.000148367	#N/A	#N/A	#N/A	#N/A	8.54302	4.83961e-16	4.87673	4.09386e-08	7.08653	2.65522e-14	#N/A	#N/A	8.49942	5.52563e-18
BC021767	#N/A	#N/A	#N/A	#N/A	#N/A	1.67915	0.175929	#N/A	#N/A	3.16324	0.000320857	2.83122	0.000177213	2.24986	0.0128428	1.80073	0.0290803	3.69654	8.86133e-07	4.74046	8.82038e-11
BC021891	0.23	1.68644	1.59585e-05	0.795984	0.0684702	0.651485	8.55158e-05	1.1221	0.38297	1.39264	0.0027356	1.35635	0.0015456	1.52413	1.05333e-05	1.2681	0.0014119	1.09393	0.443821	1.05957	0.566268
BC022687	0.13	1.13167	0.537911	1.06246	0.817624	0.986353	0.992252	0.65304	0.0920106	1.0717	0.806706	1.09054	0.704627	1.05063	0.82272	0.800529	0.14726	0.800358	0.335143	1.01979	0.921508
BC023829	0.89	0.787567	0.0312158	0.939753	0.69188	1.15329	0.235868	0.858428	0.217662	0.80336	0.066351	0.734876	0.00243972	0.803792	0.0225565	0.769845	0.00147833	0.843425	0.115611	0.688401	5.54216e-05
BC024139	#N/A	#N/A	#N/A	#N/A	#N/A	2.37519	0.00709564	#N/A	#N/A	#N/A	#N/A	1.8621	0.0388043	#N/A	#N/A	1.66891	0.0715257	3.63417	2.33886e-07	2.072	0.0064137
BC024479	0.29	1.15044	0.295986	1.02558	0.881775	1.33182	0.0244649	1.08265	0.615349	1.0586	0.719787	1.25053	0.035808	1.0886	0.47123	1.05709	0.561007	1.16929	0.24671	1.02301	0.819382
BC024659	0.56	0.887285	0.206875	0.81582	0.0195609	0.811007	0.0261963	0.643726	4.49387e-08	0.726753	0.000730206	0.551658	2.34283e-12	0.678609	8.52557e-07	0.414069	7.19975e-39	0.580153	1.79063e-12	0.404497	5.06853e-31
BC024978	0.31	0.654065	0.0110263	1.1628	0.443935	0.830133	0.42906	0.504782	3.65973e-05	0.778484	0.214322	0.545267	0.000156537	0.700929	0.0261444	0.505175	2.6199e-07	0.964044	0.879256	0.601861	0.000225618
BC025920	#N/A	#N/A	#N/A	#N/A	#N/A	#N/A	#N/A	#N/A	#N/A	#N/A	#N/A	2.90817	0.000479198	#N/A	#N/A	#N/A	#N/A	#N/A	#N/A	#N/A	#N/A
BC026585	0.28	1.36544	0.181886	1.61945	0.00602662	1.20499	0.468303	0.694627	0.176505	2.7902	1.58798e-08	2.4152	3.45901e-07	1.65908	0.00801263	1.22839	0.206647	0.837734	0.602711	0.96852	0.956553
BC026590	0.21	0.870418	0.287156	1.04868	0.771922	1.1144	0.47832	0.865178	0.303632	0.948537	0.762901	0.887441	0.305459	1.05557	0.680155	0.895524	0.290709	0.768816	0.028855	0.751596	0.00540913
BC027231	0.37	0.878641	0.356608	0.951517	0.71387	0.938321	0.660246	0.987131	0.924179	0.856887	0.232449	1.08534	0.509618	1.11968	0.331825	1.01992	0.937059	0.766447	0.0133058	0.766267	0.00404257
BC028528	#N/A	#N/A	#N/A	#N/A	#N/A	#N/A	#N/A	#N/A	#N/A	#N/A	#N/A	#N/A	#N/A	#N/A	#N/A	#N/A	#N/A	#N/A	#N/A	#N/A	#N/A
BC029214	1.06	0.810256	0.0727054	1.12621	0.456191	0.85413	0.233238	0.975675	0.863643	0.973822	0.872631	0.792262	0.0269449	0.785641	0.0189054	0.820765	0.019428	1.06231	0.702589	1.09013	0.423169
BC029722	0.48	1.1871	0.182997	1.00693	1	0.849906	0.243889	1.10411	0.530454	1.13288	0.37929	1.46918	0.00013289	1.2749	0.0195924	1.27779	0.00414146	1.21866	0.101159	1.23677	0.0274698
BC030307	0.04	1.66461	0.023606	1.30641	0.237283	1.05392	0.954566	0.812742	0.472948	1.66372	0.0150842	1.29716	0.191222	1.45276	0.0604944	1.14818	0.503889	1.15126	0.671691	0.93682	0.688059
BC030336	0.33	0.866024	0.182997	0.946183	0.6836	1.25244	0.0307713	0.782132	0.0110419	0.882287	0.265739	0.715926	0.000181932	0.699139	6.49495e-05	0.682739	1.63604e-07	0.811574	0.0317429	0.642547	7.89443e-07
BC030476	0.67	0.777068	0.0974283	1.0825	0.701902	0.457642	4.73332e-07	1.45011	0.0238904	1.41749	0.0368514	0.513004	0.00075076	1.97684	8.87203e-10	1.65167	3.53968e-06	2.04958	1.84743e-11	1.96895	1.87574e-09
BC030867	#N/A	#N/A	#N/A	#N/A	#N/A	#N/A	#N/A	#N/A	#N/A	#N/A	#N/A	#N/A	#N/A	#N/A	#N/A	#N/A	#N/A	#N/A	#N/A	#N/A	#N/A
BC030870	#N/A	#N/A	#N/A	#N/A	#N/A	#N/A	#N/A	#N/A	#N/A	#N/A	#N/A	#N/A	#N/A	#N/A	#N/A	#N/A	#N/A	#N/A	#N/A	9.1636	5.75854e-12
BC031181	3.13	1.03467	0.722214	1.14714	0.124113	0.847392	0.0568289	1.00103	0.997611	1.08075	0.37883	0.858539	0.0786203	0.99903	1	0.836719	0.00310349	0.978023	0.846945	0.917446	0.207735
BC031353	0.33	0.862764	0.1858	0.811209	0.0783218	1.38734	0.00186651	1.07011	0.554508	0.798572	0.0352242	1.1115	0.315015	0.984116	0.907439	1.37905	1.1456e-06	2.10824	2.3971e-25	1.28397	0.000303565
BC031361	#N/A	#N/A	#N/A	#N/A	#N/A	#N/A	#N/A	#N/A	#N/A	#N/A	#N/A	#N/A	#N/A	#N/A	#N/A	#N/A	#N/A	#N/A	#N/A	#N/A	#N/A
BC031781	0.46	0.768446	0.00821556	0.880183	0.237582	0.941873	0.671426	0.791681	0.0147832	0.669364	0.000128279	0.692683	4.52181e-05	0.720107	0.000165701	0.759846	0.000256367	0.825598	0.0427874	0.783802	0.00275577
BC032203	0.28	1.04219	0.799866	0.910317	0.480605	0.935631	0.630959	1.09172	0.503726	0.935584	0.651087	0.837614	0.0912619	0.937224	0.582316	0.914137	0.283585	1.14992	0.199027	0.822024	0.0290901
BC033916	#N/A	1.64049	0.0935425	#N/A	#N/A	#N/A	#N/A	#N/A	#N/A	1.56517	0.144115	#N/A	#N/A	#N/A	#N/A	#N/A	#N/A	#N/A	#N/A	#N/A	#N/A
BC037034	0.93	1.10436	0.318161	0.984369	0.922345	0.829076	0.0445231	0.97204	0.834023	1.0821	0.400252	0.92227	0.37076	1.04539	0.618737	0.814383	0.000981532	0.830766	0.0282561	0.929491	0.364076
BC037704	0.04	#N/A	#N/A	#N/A	#N/A	1.08564	0.899983	#N/A	#N/A	#N/A	#N/A	1.85271	0.00137023	#N/A	#N/A	1.37624	0.10351	1.50926	0.097322	1.28126	0.228007
BC039771	#N/A	#N/A	#N/A	#N/A	#N/A	#N/A	#N/A	#N/A	#N/A	#N/A	#N/A	#N/A	#N/A	#N/A	#N/A	#N/A	#N/A	#N/A	#N/A	#N/A	#N/A
BC046331	0.59	0.923356	0.493675	0.8575	0.139601	0.784159	0.00764955	1.00721	0.957352	0.769115	0.00859713	0.602209	5.17903e-07	0.825546	0.0372244	0.612574	1.58566e-13	0.83658	0.0497303	0.435023	1.0282e-23
BC046404	0.47	1.26262	0.0269249	0.794175	0.0671662	1.12907	0.328677	0.995383	1	0.895485	0.464648	1.06924	0.592715	1.11426	0.341372	0.774562	0.00705389	0.891769	0.400041	0.979244	0.89349
BC048355	0.13	0.586737	0.0202132	1.45367	0.0688924	2.09733	6.73832e-05	1.02635	0.976867	1.05488	0.881767	1.3899	0.0957795	1.0956	0.745272	1.05269	0.891901	1.41095	0.128877	1.23957	0.248962
BC048403	0.17	0.699689	0.010665	1.035	0.863922	0.909032	0.607229	0.714807	0.0444454	0.744539	0.06806	0.584349	4.60454e-05	0.719536	0.01014	0.655647	5.58053e-05	0.94658	0.778457	0.599133	8.03347e-06
BC048679	#N/A	#N/A	#N/A	#N/A	#N/A	#N/A	#N/A	#N/A	#N/A	#N/A	#N/A	#N/A	#N/A	#N/A	#N/A	127.697	3.68834e-24	#N/A	#N/A	#N/A	#N/A
BC051070	#N/A	#N/A	#N/A	#N/A	#N/A	#N/A	#N/A	#N/A	#N/A	#N/A	#N/A	#N/A	#N/A	#N/A	#N/A	#N/A	#N/A	#N/A	#N/A	#N/A	#N/A
BC051226	0.22	1.02683	0.932183	0.89442	0.674905	0.900016	0.742941	1.42299	0.123762	1.16782	0.572227	1.2313	0.340299	1.0024	1	1.03958	0.909539	1.35319	0.185913	0.985251	0.965546
BC052040	0.13	1.52686	0.00116382	1.48241	0.00296574	1.43048	0.0368616	1.028	0.925159	1.25723	0.17328	1.48301	0.00123443	1.36114	0.0166876	1.81799	1.33702e-08	1.48094	0.006591	1.71806	1.63023e-06
BC053749	0.1	1.59001	0.0066776	1.05017	0.859275	1.17007	0.46119	1.18737	0.421832	1.44996	0.0593618	1.70788	0.00180383	1.98493	6.26263e-06	1.20157	0.20326	1.3526	0.110791	1.84285	1.69309e-05
BC055324	#N/A	#N/A	#N/A	#N/A	#N/A	#N/A	#N/A	#N/A	#N/A	#N/A	#N/A	#N/A	#N/A	#N/A	#N/A	#N/A	#N/A	#N/A	#N/A	#N/A	#N/A
BC056474	2.42	0.943812	0.558213	1.13193	0.272345	0.995949	0.988472	0.849199	0.0955257	1.06621	0.615126	0.937944	0.562557	0.934387	0.472621	1.09177	0.265717	1.03659	0.804122	1.00551	0.994789
BC057022	0.03	1.29778	0.473123	#N/A	#N/A	#N/A	#N/A	#N/A	#N/A	1.07764	0.799296	1.18033	0.556364	1.17016	0.531133	1.13406	0.577615	#N/A	#N/A	0.731024	0.243654
BC057079	0.34	0.703021	5.27051e-05	0.979835	0.930049	0.826996	0.0502796	0.952144	0.739013	0.784502	0.0142254	0.547214	1.34225e-09	0.676653	2.35545e-05	0.566313	1.76034e-17	1.0591	0.578394	0.448578	5.26454e-24
BC060267	#N/A	#N/A	#N/A	#N/A	#N/A	#N/A	#N/A	#N/A	#N/A	#N/A	#N/A	#N/A	#N/A	#N/A	#N/A	#N/A	#N/A	#N/A	#N/A	3.49111	3.08357e-06
BC064078	#N/A	#N/A	#N/A	3.63454	0.0346914	#N/A	#N/A	1.74833	0.538089	#N/A	#N/A	#N/A	#N/A	#N/A	#N/A	0.61486	0.452557	#N/A	#N/A	1.36374	0.60466
BC065397	0.04	1.15982	0.579638	0.725614	0.219043	0.595559	0.0640215	1.05652	0.935465	1.05226	0.916882	0.762604	0.219368	1.15914	0.531668	0.717801	0.0586019	1.2528	0.342643	0.537201	0.00167459
BC066135	#N/A	5.28055	1.08341e-18	1.94894	0.00400192	#N/A	#N/A	1.66641	0.0442004	4.97216	9.36247e-18	3.44532	6.03619e-13	4.52257	7.74182e-18	3.05089	9.43859e-15	3.01252	6.08869e-09	4.83358	1.06378e-18
BC067068	0.12	0.929828	0.727332	1.03963	0.913166	0.796918	0.223974	0.816078	0.334788	1.03577	0.930737	0.831095	0.254729	0.904535	0.56887	0.78674	0.0768181	0.97042	0.890032	1.21228	0.171776
BC068157	#N/A	#N/A	#N/A	#N/A	#N/A	#N/A	#N/A	#N/A	#N/A	#N/A	#N/A	#N/A	#N/A	#N/A	#N/A	#N/A	#N/A	#N/A	#N/A	#N/A	#N/A
BC068281	0.05	1.22592	0.423387	0.993166	1	1.36512	0.178866	0.95353	0.935941	0.945055	0.896354	1.15791	0.530838	1.04053	0.856097	1.31824	0.0702276	0.774318	0.381875	0.732855	0.108236
BC088983	0.71	0.822766	0.121713	0.829213	0.103941	0.980921	0.902332	1.17481	0.202074	0.61626	0.000196701	0.609853	5.57411e-06	0.782635	0.0251969	0.6463	3.21039e-06	0.968928	0.827447	0.552247	1.18852e-09
Baat1	0.31	1.03916	0.789467	0.90475	0.417888	0.779342	0.0151851	0.966281	0.834638	0.917903	0.467983	0.882886	0.211816	0.883999	0.209582	0.981764	0.838655	0.953999	0.676275	0.969749	0.725366
Bace1	0.57	1.01973	0.856267	0.676055	4.29673e-08	0.954304	0.69472	1.15801	0.0522562	0.799905	0.00571485	0.906277	0.313336	1.07229	0.350695	1.09786	0.11661	0.933878	0.428809	0.628227	1.14805e-13
Bace2	0.08	1.32608	0.200157	1.24056	0.412387	1.05744	0.913968	1.04428	0.947985	3.13885	1.1578e-07	1.15448	0.534146	1.04597	0.918862	1.11859	0.607248	1.23812	0.438091	1.44289	0.036014
Bach1	0.81	0.826568	0.0141172	1.00455	0.975536	0.768136	0.00430098	0.885782	0.142824	0.745152	0.000236494	0.569306	1.49202e-11	0.658815	9.97409e-09	0.585491	2.83954e-19	1.04478	0.667403	0.527653	4.44355e-23
Bach2	0.02	1.25789	0.49458	0.798199	0.625618	0.95454	0.961357	2.15016	0.00138326	0.752827	0.483398	1.34671	0.267727	1.29327	0.37252	2.1466	0.00210203	1.89296	0.0107834	1.40947	0.155206
Bad	0.67	1.27448	0.0314498	0.857636	0.176481	0.834994	0.167144	1.15084	0.27264	1.12952	0.353133	1.10004	0.442196	1.19351	0.0793041	1.20984	0.0252748	0.880413	0.276195	1.34625	0.00145614
Bag1	6.79	1.28807	0.00108161	1.10618	0.215502	1.06055	0.552387	1.01172	0.929807	1.44314	1.31606e-06	1.48104	1.68514e-06	1.16428	0.0280199	0.945919	0.377351	0.837949	0.0160432	1.05558	0.484407
Bag2	0.21	0.545526	6.76206e-05	0.900827	0.636322	1.285	0.0977554	0.678629	0.0415443	0.621092	0.0073608	0.623673	0.00160719	0.559019	0.000611799	0.556689	1.64446e-06	0.537463	0.000159264	0.534861	9.21339e-06
Bag3	1.01	0.695651	0.00172248	0.8534	0.293358	0.908932	0.595717	0.543081	6.55496e-08	0.902828	0.499589	0.869219	0.234822	0.81646	0.1156	0.660166	1.89378e-05	0.502783	1.68303e-10	0.918719	0.464111
Bag4	0.34	0.967283	0.840902	0.847788	0.120319	0.841666	0.105071	1.09855	0.361145	0.787574	0.0280081	0.838417	0.0535523	0.974977	0.843797	1.10556	0.174717	0.951131	0.704739	0.875308	0.115783
Bag5	0.93	0.799047	0.0237791	1.14261	0.191285	0.858916	0.151356	0.833524	0.0701977	0.907488	0.394113	0.692158	2.67986e-05	0.796415	0.0071552	0.767811	0.000219444	0.903547	0.361776	0.799275	0.00480598
Bag6	1.53	1.21106	0.0309803	1.00098	1	1.05692	0.538877	0.969585	0.761989	1.37039	5.37716e-06	1.19134	0.0151235	1.20562	0.00384848	1.22734	0.000120197	1.06568	0.44801	1.27727	4.83854e-05
Bahcc1	0.08	1.82363	9.24384e-08	1.01652	0.926417	1.21303	0.0998014	1.41507	0.00583536	1.52458	0.000201627	1.82993	1.51419e-09	1.78794	7.51462e-11	2.74685	3.63565e-44	1.78823	6.6958e-08	1.9321	1.47925e-13
Bahd1	0.28	1.05756	0.690783	0.788414	0.0110974	1.05288	0.74282	1.00568	1	1.08906	0.489761	1.20103	0.0525322	1.07426	0.529125	1.14331	0.119794	1.06815	0.576805	1.28684	0.00176234
Bai2	#N/A	#N/A	#N/A	#N/A	#N/A	#N/A	#N/A	#N/A	#N/A	#N/A	#N/A	#N/A	#N/A	#N/A	#N/A	#N/A	#N/A	#N/A	#N/A	#N/A	#N/A
Baiap2	0.69	1.04766	0.844838	1.14749	0.519348	1.00743	0.988472	0.900208	0.651212	1.00638	0.976706	1.09154	0.62198	1.24639	0.19072	0.835613	0.246436	0.978978	0.949173	0.871352	0.44582
Baiap2l1	1.48	0.795128	0.0357043	0.942005	0.684987	1.02565	0.892173	0.617295	1.52314e-06	0.707541	0.00186564	1.1892	0.116964	0.853898	0.174736	1.30999	0.0023202	0.635261	1.10434e-05	0.662259	1.78226e-05
Baiap3	0.06	1.14098	0.676832	1.15872	0.604233	1.08178	0.816332	1.33963	0.253783	1.35846	0.18827	0.932972	0.738897	1.05982	0.856373	1.52956	0.00935593	1.41393	0.152053	0.97868	0.880306
Bak1	0.16	1.14394	0.475818	1.04572	0.862662	0.980353	0.960655	1.05156	0.885536	1.06425	0.832174	1.42912	0.0067977	1.22487	0.230425	1.37751	0.0103115	0.862194	0.461313	1.781	4.40195e-06
Bambi	0.03	0.92843	0.822965	1.00984	0.955903	0.865586	0.609771	1.12213	0.696168	1.24788	0.406295	0.905182	0.670191	0.906265	0.726423	1.14289	0.42993	1.16716	0.583311	1.65349	0.000845715
Banf1	3.42	0.901671	0.341393	1.08457	0.417801	1.19874	0.0223074	0.935243	0.553236	0.826124	0.032603	0.942855	0.610745	0.872907	0.0800964	0.964426	0.652082	0.919919	0.420838	0.958119	0.602479
Banf2	0.1	#N/A	#N/A	#N/A	#N/A	#N/A	#N/A	#N/A	#N/A	#N/A	#N/A	#N/A	#N/A	#N/A	#N/A	#N/A	#N/A	#N/A	#N/A	#N/A	#N/A
Bank1	#N/A	#N/A	#N/A	#N/A	#N/A	#N/A	#N/A	#N/A	#N/A	#N/A	#N/A	2.91696	0.00157946	#N/A	#N/A	1.99917	0.0119885	#N/A	#N/A	#N/A	#N/A
Banp	0.21	0.614472	0.00733372	0.991254	0.993053	0.89779	0.637368	0.599695	0.00360372	0.879334	0.579338	0.718007	0.0486491	0.622744	0.0109465	0.886501	0.415089	0.572305	0.00164825	0.81948	0.224843
Bap1	0.76	1.0702	0.439495	0.89279	0.180789	0.98262	0.898621	0.955801	0.679123	1.07518	0.440818	1.06898	0.428194	1.09294	0.238768	1.22222	0.000293155	0.924551	0.403262	1.03533	0.628328
Bard1	#N/A	#N/A	#N/A	#N/A	#N/A	#N/A	#N/A	#N/A	#N/A	#N/A	#N/A	3.00331	2.17186e-05	#N/A	#N/A	#N/A	#N/A	#N/A	#N/A	#N/A	#N/A
Barx1	0.06	1.38932	0.434708	1.6198	0.0823575	1.19439	0.638921	1.51847	0.249891	1.68571	0.200157	2.17214	0.0471826	0.935976	0.9727	1.5607	0.0642208	1.33781	0.403214	1.83757	0.0108364
Barx2	#N/A	#N/A	#N/A	#N/A	#N/A	#N/A	#N/A	#N/A	#N/A	#N/A	#N/A	#N/A	#N/A	#N/A	#N/A	#N/A	#N/A	#N/A	#N/A	#N/A	#N/A
Basp1	0.06	0.810005	0.507194	1.18597	0.519499	0.968575	1	0.783283	0.538089	1.34324	0.286588	2.12972	3.27828e-06	0.984094	1	1.56331	0.00602906	1.24227	0.503136	2.99206	7.36757e-11
Batf	0.09	#N/A	#N/A	#N/A	#N/A	#N/A	#N/A	#N/A	#N/A	#N/A	#N/A	#N/A	#N/A	#N/A	#N/A	#N/A	#N/A	1.05139	0.862634	0.61591	0.0786818
Bax	1.08	1.3429	0.0135062	1.0321	0.867516	1.86656	1.53755e-08	1.0904	0.547207	1.53341	4.79088e-05	2.79868	1.00167e-31	1.52778	7.14674e-06	2.6138	6.96788e-48	0.96202	0.799053	3.26256	7.2049e-56
Baz1a	0.14	0.631338	0.000155474	0.965496	0.858224	1.21952	0.19447	0.959016	0.841098	0.912463	0.566944	0.869102	0.316745	0.826779	0.118416	0.819174	0.0430695	0.939234	0.675783	0.632875	2.94667e-05
Baz1b	0.97	0.900285	0.300391	0.994831	0.984504	1.37256	8.65118e-05	1.05039	0.673326	0.942505	0.595565	1.01432	0.906956	1.00585	0.966983	0.985174	0.86448	1.07303	0.510473	0.844056	0.0353708
Baz2a	0.64	1.07097	0.506195	0.818471	0.00756586	0.93045	0.426341	1.01912	0.883477	0.905301	0.252409	0.840574	0.104557	0.971755	0.73174	0.858182	0.00651595	1.04784	0.643848	0.615432	4.60563e-15
Baz2b	0.19	1.25262	0.0189613	0.934104	0.583991	0.958349	0.795537	1.0721	0.631299	1.18946	0.0838776	1.09867	0.403532	1.10538	0.311875	1.15467	0.0399927	1.32371	0.00068465	1.02036	0.839525
[truncated: 12,181 more rows]

## Sheet:  ALLcKO_combined-normalized (2)
GeneID \ Library #
0610007C21Rik
0610007L01Rik
0610007N19Rik
0610007P08Rik
0610007P14Rik
0610007P22Rik
0610009B22Rik
0610009D07Rik
0610009L18Rik
0610009O20Rik
0610010F05Rik
0610010K14Rik
0610010O12Rik
0610011F06Rik
0610011L14Rik
0610012G03Rik
0610012H03Rik
0610030E20Rik
0610031J06Rik
0610037L13Rik
0610037P05Rik
0610040B10Rik
0610040J01Rik
0910001L09Rik
100043387
1110001A16Rik
1110001J03Rik
1110002B05Rik
1110002L01Rik
1110002N22Rik
1110003E01Rik
1110004E09Rik
1110004F10Rik
1110005A03Rik
1110006O24Rik
1110007C09Rik
1110008F13Rik
1110008J03Rik
1110008L16Rik
1110008P14Rik
1110012J17Rik
1110012L19Rik
1110014N23Rik
1110017F19Rik
1110018G07Rik
1110018J18Rik
1110019D14Rik
1110020A21Rik
1110020G09Rik
1110021J02Rik
1110021L09Rik
1110028C15Rik
1110031I02Rik
1110032A03Rik
1110034A24Rik
1110034B05Rik
1110034G24Rik
1110037F02Rik
1110038B12Rik
1110038D17Rik
1110038F14Rik
1110046J04Rik
1110049F12Rik
1110050K14Rik
1110051M20Rik
1110054M08Rik
1110054O05Rik
1110057K04Rik
1110058L19Rik
1110059E24Rik
1110059G10Rik
1110065P20Rik
1110067D22Rik
1190002F15Rik
1190002H23Rik
1190002N15Rik
1190003J15Rik
1190005F20Rik
1190005I06Rik
1190007F08Rik
1190007I07Rik
1200011I18Rik
1200011M11Rik
1200014J11Rik
1200016B10Rik
1300001I01Rik
1300002E11Rik
1300002K09Rik
1300010F03Rik
1300014I06Rik
1300018I17Rik
1300018J18Rik
1500001M20Rik
1500002O20Rik
1500003O03Rik
1500004A13Rik
1500010J02Rik
1500011B03Rik
1500011H22Rik
1500011K16Rik
1500012F01Rik
1500015A07Rik
1500031L02Rik
1500032L24Rik
1520402A15Rik
1600002H07Rik
1600002K03Rik
1600012F09Rik
1600012H06Rik
1600014C10Rik
1600016N20Rik
1600020E01Rik
1600021P15Rik
1600027N09Rik
1600029D21Rik
1700001L05Rik
1700001O22Rik
1700003D09Rik
1700003E16Rik
1700007J10Rik
1700007K13Rik
1700007L15Rik
1700008J07Rik
1700009P17Rik
1700010I14Rik
1700011H14Rik
1700011J10Rik
1700012B15Rik
1700017B05Rik
1700018L02Rik
1700019D03Rik
1700019E19Rik
1700019G17Rik
1700019L03Rik
1700020I14Rik
1700020L24Rik
1700020O03Rik
1700021C14Rik
1700021F05Rik
1700021K19Rik
1700024P16Rik
1700025E21Rik
1700025G04Rik
1700025K23Rik
1700025N23Rik
1700028E10Rik
1700028J19Rik
1700028K03Rik
1700029F09Rik
1700029F12Rik
1700029G01Rik
1700029J07Rik
1700030C10Rik
1700030J22Rik
1700030K09Rik
1700034H14Rik
1700034H15Rik
1700037C18Rik
1700037H04Rik
1700040I03Rik
1700040L02Rik
1700049G17Rik
1700052K11Rik
1700052N19Rik
1700054N08Rik
1700063D05Rik
1700066B19Rik
1700066J24Rik
1700066M21Rik
1700081L11Rik
1700086L19Rik
1700086O06Rik
1700088E04Rik
1700094D03Rik
1700096K18Rik
1700106N22Rik
1700110K17Rik
1700112E06Rik
1700113A16Rik
1700113I22Rik
1700123O20Rik
1810006K21Rik
1810007C17Rik
1810007D17Rik
1810008A18Rik
1810008I18Rik
1810009A15Rik
1810009J06Rik
1810010D01Rik
1810010H24Rik
1810011O10Rik
1810012P15Rik
1810013A23Rik
1810013D10Rik
1810013L24Rik
1810014B01Rik
1810014F10Rik
1810018F18Rik
1810019D21Rik
1810019J16Rik
1810020D17Rik
1810020O05Rik
1810021B22Rik
1810022K09Rik
1810026B05Rik
1810026J23Rik
1810027O10Rik
1810029B16Rik
1810030N24Rik
1810030O07Rik
1810031K17Rik
1810032O08Rik
1810034E14Rik
1810035I16Rik
1810035L17Rik
1810037I17Rik
1810041L15Rik
1810043G02Rik
1810043H04Rik
1810044D09Rik
1810046J19Rik
1810048J11Rik
1810049H13Rik
1810053B23Rik
1810055G02Rik
1810058I24Rik
1810062G17Rik
1810063B05Rik
1810063B07Rik
1810064F22Rik
1810074P20Rik
2010001M06Rik
2010001M09Rik
2010002N04Rik
2010003O02Rik
2010011I20Rik
2010012O05Rik
2010015L04Rik
2010016I18Rik
2010106G01Rik
2010107E04Rik
2010107G23Rik
2010107H07Rik
2010109K11Rik
2010110P09Rik
2010111I01Rik
2010204K13Rik
2010300C02Rik
2010305A19Rik
2010315B03Rik
2010317E24Rik
2010320M18Rik
2010321M09Rik
2200002D01Rik
2210009G21Rik
2210010C04Rik
2210010C17Rik
2210012G02Rik
2210013O21Rik
2210015D19Rik
2210016F16Rik
2210016L21Rik
2210018M11Rik
2210019I11Rik
2210020M01Rik
2210021J22Rik
2210039B01Rik
2210403K04Rik
2210404J11Rik
2210404O07Rik
2210404O09Rik
2210407C18Rik
2210408F21Rik
2210408I21Rik
2210409E12Rik
2210411K11Rik
2300009A05Rik
2310001A20Rik
2310001H17Rik
2310003C23Rik
2310003F16Rik
2310003H01Rik
2310003L22Rik
2310004I24Rik
2310004N24Rik
2310008H04Rik
2310008H09Rik
2310008N11Rik
2310009A05Rik
2310009B15Rik
2310010J17Rik
2310010M20Rik
2310011J03Rik
2310014L17Rik
2310015A10Rik
2310015B20Rik
2310016M24Rik
2310021P13Rik
2310022A10Rik
2310022B05Rik
2310028H24Rik
2310030G06Rik
2310030N02Rik
2310033P09Rik
2310035C23Rik
2310035K24Rik
2310036O22Rik
2310037I24Rik
2310039H08Rik
2310039L15Rik
2310040G24Rik
2310042D19Rik
2310044G17Rik
2310044H10Rik
2310045N01Rik
2310046O06Rik
2310047B19Rik
2310047M10Rik
2310057J18Rik
2310057M21Rik
2310061C15Rik
2310061I04Rik
2310061J03Rik
2310067B10Rik
2310079F23Rik
2400001E08Rik
2400003C14Rik
2410001C21Rik
2410002F23Rik
2410002I01Rik
2410002O22Rik
2410003K15Rik
2410004B18Rik
2410004N09Rik
2410006H16Rik
2410015M20Rik
2410016O06Rik
2410017I17Rik
2410017P09Rik
2410018L13Rik
2410018M08Rik
2410022L05Rik
2410042D21Rik
2410066E13Rik
2410075B13Rik
2410089E03Rik
2410091C18Rik
2410124H12Rik
2410127L17Rik
2410131K14Rik
2500003M10Rik
2500004C02Rik
2510002D24Rik
2510003E04Rik
2510006D16Rik
2510009E07Rik
2510012J08Rik
2510039O18Rik
2510049J12Rik
2610001J05Rik
2610002I17Rik
2610002J02Rik
2610002M06Rik
2610005L07Rik
2610008E11Rik
2610015P09Rik
2610018G03Rik
2610019E17Rik
2610019F03Rik
2610020H08Rik
2610027L16Rik
2610029G23Rik
2610029I01Rik
2610034B18Rik
2610035D17Rik
2610039C10Rik
2610044O15Rik
2610101N10Rik
2610109H07Rik
2610203C20Rik
2610206C17Rik
2610301B20Rik
2610301G19Rik
2610305D13Rik
2610306M01Rik
2610318N02Rik
2610507B11Rik
2610507I01Rik
2610524H06Rik
2610528E23Rik
2610528J11Rik
2700007P21Rik
2700023E23Rik
2700029M09Rik
2700038G22Rik
2700046A07Rik
2700046G09Rik
2700049A03Rik
2700050L05Rik
2700054A10Rik
2700060E02Rik
2700062C07Rik
2700078E11Rik
2700081O15Rik
2700089E24Rik
2700094K13Rik
2700097O09Rik
2700099C18Rik
2810001G20Rik
2810002D19Rik
2810002N01Rik
2810004N23Rik
2810006K23Rik
2810008D09Rik
2810008M24Rik
2810013P06Rik
2810021B07Rik
2810021J22Rik
2810025M15Rik
2810030E01Rik
2810046L04Rik
2810047C21Rik1
2810055F11Rik
2810055G20Rik
2810403A07Rik
2810403D21Rik
2810405K02Rik
2810407C02Rik
2810408A11Rik
2810408M09Rik
2810410L24Rik
2810417H13Rik
2810422J05Rik
2810422O20Rik
2810428I15Rik
2810432D09Rik
2810432L12Rik
2810453I06Rik
2810459M11Rik
2810471M01Rik
2810474O19Rik
2900005J15Rik
2900006K08Rik
2900008C10Rik
2900010M23Rik
2900026A02Rik
2900053A13Rik
2900056M20Rik
2900064A13Rik
2900076A07Rik
2900092E17Rik
2900097C17Rik
3000002C10Rik
3010026O09Rik
3110001D03Rik
3110001I22Rik
3110002H16Rik
3110003A17Rik
3110007F17Rik
3110009E18Rik
3110021N24Rik
3110040N11Rik
3110043O21Rik
3110045C21Rik
3110052M02Rik
3110056K07Rik
3110056O03Rik
3110057O12Rik
3110062M04Rik
3110079O15Rik
3110082I17Rik
3200002M19Rik
3230401D17Rik
3425401B19Rik
3632451O06Rik
3830406C13Rik
4430402I18Rik
4632411B12Rik
4632415K11Rik
4632415L05Rik
4632428N05Rik
4632434I11Rik
4732418C07Rik
4732471D19Rik
4732490B19Rik
4732491K20Rik
4831426I19Rik
4831440E17Rik
4833403I15Rik
4833418N02Rik
4833419F23Rik
4833420G17Rik
4833439L19Rik
4833442J19Rik
4921504E06Rik
4921507L20Rik
4921507P07Rik
4921508A21Rik
4921513D23Rik
4921517L17Rik
4921524J17Rik
4921530L18Rik
4921531C22Rik
4922501C03Rik
4930402H24Rik
4930404I05Rik
4930404N11Rik
4930405P13Rik
4930406D18Rik
4930412C18Rik
4930413F20Rik
4930413G21Rik
4930414L22Rik
4930415O20Rik
4930420K17Rik
4930422G04Rik
4930427A07Rik
4930430F08Rik
4930433N12Rik
4930441O14Rik
4930444A02Rik
4930453N24Rik
4930455C21Rik
4930455F23Rik
4930470H14Rik
4930471M23Rik
4930473A06Rik
4930481A15Rik
4930483K19Rik
4930503L19Rik
4930506M07Rik
4930511M06Rik
4930519F09Rik
4930520O04Rik
4930523C07Rik
4930525G20Rik
4930526I15Rik
4930528F23Rik
4930534B04Rik
4930539J05Rik
4930547N16Rik
4930555I21Rik
4930556M19Rik
4930565N06Rik
4930572J05Rik
4930578N16Rik
4930579G18Rik
4930579G22Rik
4930579G24Rik
4930581F22Rik
4931406C07Rik
4931406P16Rik
4931408A02Rik
4931414P19Rik
4931428F04Rik
4932411L15
4932415G12Rik
4932416H05Rik
4932425I24Rik
4932438A13Rik
4933403F05Rik
4933403G14Rik
4933404K08Rik
4933404M02Rik
4933404O12Rik
4933406C10Rik
4933407C03Rik
4933407H18Rik
4933407K13Rik
4933411K20Rik
4933412E12Rik
4933421E11Rik
4933421O10Rik
4933424B01Rik
4933426M11Rik
4933427D14Rik
4933427G17Rik
4933431E20Rik
4933432B09Rik
4933433P14Rik
4933434E20Rik
4933436C20Rik
4933437F05Rik
4933439C10Rik
4933439F18Rik
4933439K11Rik
5031425E22Rik
5031434O11Rik
5031439G07Rik
5033406O09Rik
5033411D12Rik
5033414D02Rik
5133401N09Rik
5330417C22Rik
5330426P16Rik
5430405H02Rik
5430407P10Rik
5430411K18Rik
5430416N02Rik
5430416O09Rik
5430417L22Rik
5430419D17Rik
5430435G22Rik
5430437J10Rik
5430437P03Rik
5530601H04Rik
5730403B10Rik
5730405O15Rik
5730409E04Rik
5730419I09Rik
5730437N04Rik
5730455O13Rik
5730455P16Rik
5730469M10Rik
5730480H06Rik
5730494M16Rik
5730494N06Rik
5730507C01Rik
5730508B09Rik
5730528L13Rik
5730559C18Rik
5730577I03Rik
5730590G19Rik
5830415F09Rik
5830416P10Rik
5830417I10Rik
5830418K08Rik
5830428M24Rik
5830433M19Rik
5930403L14Rik
5930416I19Rik
5930434B04Rik
6030408B16Rik
6030419C18Rik
6030422M02Rik
6030429G01Rik
6030446N20Rik
6030458C11Rik
6230400D17Rik
6230409E13Rik
6230427J02Rik
6330403A02Rik
6330403K07Rik
6330406I15Rik
6330408A02Rik
6330409N04Rik
6330416G13Rik
6330439K17Rik
6330503K22Rik
6330549D23Rik
6330578E17Rik
6430527G18Rik
6430548G04
6430548M08Rik
6430550D23Rik
6430571L13Rik
6430573F11Rik
6430598A04Rik
6530401N04Rik
6530402F18Rik
6530418L21Rik
6720401G13Rik
6720456B07Rik
6720456H20Rik
6720463M24Rik
6720489N17Rik
6820431F20Rik
8030423F21Rik
8030462N17Rik
8430406I07Rik
8430408G22Rik
8430410A17Rik
8430410K20Rik
8430419L09Rik
8430427H17Rik
8430429K09Rik
9030025P20Rik
9030418K01Rik
9030425E11Rik
9030617O03Rik
9030624G23Rik
9030624J02Rik
9030625A04Rik
9130008F23Rik
9130011E15Rik
9130011J15Rik
9130014G24Rik
9130017N09Rik
9130019O22Rik
9130023H24Rik
9130221H12Rik
9130230L23Rik
9130401M01Rik
9230110C19Rik
9230112J17Rik
9230114K14Rik
9330020H09Rik
9330133O14Rik
9330151L19Rik
9330158H04Rik
9330159F19Rik
9330159M07Rik
9330175M20Rik
9330182L06Rik
9430008C03Rik
9430015G10Rik
9430016H08Rik
9430020K01Rik
9430023L20Rik
9430037G07Rik
9430038I01Rik
9430041J12Rik
9430083A17Rik
9430091E24Rik
9530026P05Rik
9530036O11Rik
9530068E07Rik
9530077C05Rik
9530080O11Rik
9530082P21Rik
9530091C08Rik
9630033F20Rik
9830001H06Rik
9830147E19Rik
9830166K06Rik
9930012K11Rik
9930014A18Rik
9930021J03Rik
9930023K05Rik
9930104L06Rik
9930111J21Rik1
A030009H04Rik
A130010J15Rik
A130022J15Rik
A130040M12Rik
A130077B15Rik
A1cf
A230001M10Rik
A230046K03Rik
A230050P20Rik
A230051G13Rik
A230056J06Rik
A230056P14Rik
A230072C01Rik
A230072E10Rik
A2ld1
A330009N23Rik
A330023F24Rik
A330032B11Rik
A330035P11Rik
A330049M08Rik
A330049N07Rik
A330050B17Rik
A330069E16Rik
A330076H08Rik
A430005L14Rik
A430033K04Rik
A430035B10Rik
A430078G23Rik
A430105I19Rik
A430107O13Rik
A430107P09Rik
A430110N23Rik
A4galt
A530016L24Rik
A530054K11Rik
A530072M11Rik
A630001G21Rik
A630007B06Rik
A630020A06
A630055G03Rik
A630066F11Rik
A630072M18Rik
A630076J17Rik
A630089N07Rik
A730011L01Rik
A730017L22Rik
A730020E08Rik
A730046J19Rik
A730098P11Rik
A830007P12Rik
A830010M20Rik
A830018L16Rik
A830080D01Rik
A830082N09Rik
A930001C03Rik
A930001N09Rik
A930004D18Rik
A930005H10Rik
A930005I04Rik
A930007I19Rik
A930013F10Rik
A930015D03Rik
A930017M01Rik
A930024E05Rik
A930038C07Rik
AA388235
AA415398
AA465934
AA474331
AA543186
AA960436
AA986860
AA987161
AB124611
AF251705
AI118078
AI314180
AI314976
AI316807
AI413582
AI414108
AI427809
AI428936
AI429214
AI450353
AI462493
AI463170
AI464131
AI467606
AI480653
AI504432
AI506816
AI597468
AI597479
AI607873
AI646023
AI661453
AI662270
AI837181
AI846148
AI848100
AI987944
AK010878
AK129341
AU019823
AU021092
AU022252
AU023762
AU023871
AU040320
AU041133
AV051173
AW011738
AW046200
AW112010
AW146020
AW146154
AW209491
AW549877
AW551984
AW554918
AW555464
AY512931
Aaas
Aacs
Aadac
Aagab
Aak1
Aamp
Aars
Aars2
Aarsd1
Aasdh
Aasdhppt
Aass
Aatf
Aatk
Abat
Abca1
Abca2
Abca3
Abca4
Abca5
Abca6
Abca7
Abca8a
Abca8b
Abca9
Abcb10
Abcb1a
Abcb1b
Abcb4
Abcb6
Abcb7
Abcb8
Abcb9
Abcc1
Abcc10
Abcc2
Abcc3
Abcc4
Abcc5
Abcc6
Abcc8
Abcc9
Abcd1
Abcd2
Abcd3
Abcd4
Abce1
Abcf1
Abcf2
Abcf3
Abcg1
Abcg2
Abcg3
Abcg4
Abcg5
Abcg8
Abhd1
Abhd10
Abhd11
Abhd12
Abhd13
Abhd14a
Abhd14b
Abhd15
Abhd16a
Abhd2
Abhd3
Abhd4
Abhd5
Abhd6
Abhd8
Abi1
Abi2
Abi3
Abi3bp
Abl1
Abl2
Ablim1
Ablim2
Ablim3
Abr
Abt1
Abtb1
Abtb2
Acaa1a
Acaa1b
Acaa2
Acaca
Acacb
Acad10
Acad11
Acad12
Acad8
Acad9
Acadl
Acadm
Acads
Acadsb
Acadvl
Acap1
Acap2
Acap3
Acat1
Acat2
Acbd3
Acbd4
Acbd5
Acbd6
Accn1
Accn2
Accs
Acd
Ace
Ace2
Acer2
Acer3
Ache
Acin1
Acly
Acn9
Acnat1
Aco1
Aco2
Acot1
Acot11
Acot13
Acot2
Acot6
Acot7
Acot8
Acot9
Acox1
Acox3
Acp1
Acp2
Acp5
Acp6
Acpl2
Acpp
Acrbp
Acrv1
Acsf2
Acsf3
Acsl1
Acsl3
Acsl4
Acsl5
Acsl6
Acsm3
Acsm5
Acss1
Acss2
Acss3
Acta2
Actb
Actg1
Actg2
Actl6a
Actn1
Actn2
Actn3
Actn4
Actr10
Actr1a
Actr1b
Actr2
Actr3
Actr5
Actr6
Actr8
Acvr1
Acvr1b
Acvr1c
Acvr2a
Acvr2b
Acvrl1
Acy1
Acy3
Acyp1
Acyp2
Ada
Adal
Adam10
Adam11
Adam12
Adam15
Adam17
Adam19
Adam1a
Adam1b
Adam22
Adam23
Adam33
Adam8
Adam9
Adamts1
Adamts10
Adamts12
Adamts14
Adamts15
Adamts16
Adamts17
Adamts19
Adamts2
Adamts3
Adamts4
Adamts5
Adamts6
Adamts7
Adamts8
Adamts9
Adamtsl1
Adamtsl2
Adamtsl3
Adamtsl4
Adamtsl5
Adap1
Adap2
Adar
Adarb1
Adat1
Adat2
Adat3
Adc
Adck1
Adck2
Adck3
Adck4
Adck5
Adcy1
Adcy3
Adcy4
Adcy5
Adcy6
Adcy7
Adcy9
Adcyap1r1
Add1
Add3
Adh1
Adh5
Adhfe1
Adi1
Adipoq
Adipor1
Adipor2
Adk
Adm
Adm2
Adnp
Adnp2
Ado
Adora1
Adora2a
Adora2b
Adpgk
Adprh
Adprhl1
Adprhl2
Adra2a
Adrb1
Adrb2
Adrb3
Adrbk1
Adrbk2
Adrm1
Adsl
Adss
Adssl1
Aebp1
Aebp2
Aen
Aes
Afap1
Afap1l1
Afap1l2
Aff1
Aff3
Aff4
Afg3l1
Afg3l2
Afm
Afmid
Aftph
Aga
Agap1
Agap2
Agap3
Agbl3
Agbl5
Ager
Agfg1
Agfg2
Aggf1
Agk
Agl
Agmo
Agpat1
Agpat2
Agpat3
Agpat4
Agpat5
Agpat6
Agpat9
Agphd1
Agps
Agr2
Agrn
Agt
Agtpbp1
Agtr1a
Agtr1b
Agtrap
Agxt2l2
Ahctf1
Ahcy
Ahcyl1
Ahcyl2
Ahdc1
Ahi1
Ahnak
Ahr
Ahsa1
Ahsa2
Ahsg
Aida
Aif1
Aif1l
Aifm1
Aifm2
Aifm3
Aig1
Aim1
Aim1l
Aim2
Aimp1
Aimp2
Aip
Airn
Ak1
Ak2
Ak3
Ak4
Ak5
Ak7
Akap1
Akap10
Akap11
Akap12
Akap13
Akap17b
Akap2
Akap6
Akap7
Akap8
Akap8l
Akap9
Akirin1
Akirin2
Akna
Akr1a1
Akr1b10
Akr1b7
Akr1b8
Akr1c12
Akr1c13
Akr1c14
Akr1c19
Akr1d1
Akr1e1
Akr7a5
Akt1
Akt1s1
Akt2
Akt3
Aktip
Alad
Alas1
Alas2
Alb
Alcam
Aldh16a1
Aldh18a1
Aldh1a1
Aldh1a2
Aldh1a3
Aldh1a7
Aldh1b1
Aldh1l1
Aldh1l2
Aldh2
Aldh3a2
Aldh3b1
Aldh4a1
Aldh5a1
Aldh6a1
Aldh7a1
Aldh9a1
Aldoa
Aldob
Aldoc
Alg1
Alg10b
Alg11
Alg12
Alg13
Alg14
Alg2
Alg3
Alg5
Alg6
Alg8
Alg9
Alkbh1
Alkbh2
Alkbh3
Alkbh4
Alkbh5
Alkbh6
Alkbh7
Alkbh8
Alms1
Alox12
Alox15
Alox5
Alox5ap
Alox8
Alpk1
Alpk3
Alpl
Als2
Als2cl
Als2cr4
Alx4
Alyref
Alyref2
Amacr
Ambp
Ambra1
Amdhd1
Amdhd2
Amfr
Amica1
Amigo1
Amigo2
Amigo3
Ammecr1
Ammecr1l
Amn1
Amot
Amotl1
Amotl2
Ampd2
Ampd3
Amph
Amt
Amy1
Amy2b
Amz1
Amz2
Anapc1
Anapc10
Anapc11
Anapc13
Anapc16
Anapc2
Anapc4
Anapc5
Anapc7
Ang
Angel1
Angel2
Angpt1
Angpt2
Angpt4
Angptl1
Angptl2
Angptl3
Angptl4
Angptl6
Angptl7
Ank
Ank1
Ank2
Ank3
Ankdd1b
Ankfy1
Ankhd1
Ankib1
Ankle1
Ankle2
Ankmy2
Ankra2
Ankrd1
Ankrd10
Ankrd11
Ankrd12
Ankrd13a
Ankrd13b
Ankrd13c
Ankrd13d
Ankrd16
Ankrd17
Ankrd22
Ankrd23
Ankrd24
Ankrd26
Ankrd27
Ankrd28
Ankrd29
Ankrd32
Ankrd33b
Ankrd35
Ankrd37
Ankrd39
Ankrd40
Ankrd42
Ankrd44
Ankrd46
Ankrd49
Ankrd50
Ankrd52
Ankrd54
Ankrd6
Ankrd9
Anks1
Anks3
Anks4b
Anks6
Ankzf1
Anln
Ano1
Ano10
Ano6
Ano8
Ano9
Anp32a
Anp32b
Anp32e
Anpep
Antxr1
Antxr2
Anubl1
Anxa1
Anxa11
Anxa13
Anxa2
Anxa3
Anxa4
Anxa5
Anxa6
Anxa7
Anxa8
Anxa9
Aoah
Aoc2
Aoc3
Aox1
Aox3
Ap1ar
Ap1b1
Ap1g1
Ap1g2
Ap1m1
Ap1m2
Ap1s1
Ap1s2
Ap1s3
Ap2a1
Ap2a2
Ap2b1
Ap2m1
Ap2s1
Ap3b1
Ap3b2
Ap3d1
Ap3m1
Ap3m2
Ap3s1
Ap3s2
Ap4b1
Ap4e1
Ap4m1
Ap4s1
Apaf1
Apba1
Apba3
Apbb1
Apbb1ip
Apbb2
Apbb3
Apc
Apc2
Apcdd1
Apcs
Apeh
Apex1
Apex2
Aph1a
Aph1b
Aph1c
Api5
Apip
Apitd1
Aplf
Apln
Aplnr
Aplp1
Aplp2
Apoa1
Apoa1bp
Apoa2
Apob
Apobec1
Apobec3
Apobr
Apoc1
Apod
Apoe
Apol10a
Apol11b
Apol6
Apol7a
Apol9b
Apold1
Apoo
Apool
App
Appbp2
Appl1
Appl2
Aprt
Aptx
Aqp1
Aqp11
Aqp12
Aqp5
Aqp8
Aqr
Ar
Araf
Arap1
Arap2
Arap3
Arc
Arcn1
Arf1
Arf2
Arf3
Arf4
Arf5
Arf6
Arfgap1
Arfgap2
Arfgap3
Arfgef1
Arfgef2
Arfip1
Arfip2
Arfrp1
Arg1
Arg2
Arglu1
Arhgap1
Arhgap10
Arhgap11a
Arhgap12
Arhgap15
Arhgap17
Arhgap18
Arhgap19
Arhgap20
Arhgap21
Arhgap22
Arhgap23
Arhgap24
Arhgap25
Arhgap26
Arhgap27
Arhgap28
Arhgap29
Arhgap30
Arhgap31
Arhgap32
Arhgap33
Arhgap36
Arhgap39
Arhgap4
Arhgap42
Arhgap44
Arhgap5
Arhgap6
Arhgap8
Arhgap9
Arhgdia
Arhgdib
Arhgdig
Arhgef1
Arhgef10
Arhgef10l
Arhgef11
Arhgef12
Arhgef15
Arhgef16
Arhgef17
Arhgef18
Arhgef19
Arhgef2
Arhgef25
Arhgef26
Arhgef3
Arhgef37
Arhgef38
Arhgef4
Arhgef40
Arhgef5
Arhgef6
Arhgef7
Arhgef9
Arid1a
Arid1b
Arid2
Arid3a
Arid3b
Arid4a
Arid4b
Arid5a
Arid5b
Arih1
Arih2
Arl1
Arl10
Arl11
Arl13b
Arl14
Arl15
Arl16
Arl2
Arl2bp
Arl3
Arl4a
Arl4c
Arl4d
Arl5a
Arl5b
Arl5c
Arl6
Arl6ip1
Arl6ip4
Arl6ip5
Arl6ip6
Arl8a
Arl8b
Armc1
Armc10
Armc5
Armc6
Armc7
Armc8
Armc9
Armcx1
Armcx2
Armcx3
Armcx4
Armcx5
Armcx6
Arnt
Arnt2
Arntl
Arntl2
Arpc1a
Arpc1b
Arpc2
Arpc3
Arpc4
Arpc5
Arpc5l
Arpm1
Arpp19
Arrb1
Arrb2
Arrdc1
Arrdc2
Arrdc3
Arrdc4
Arsa
Arsb
Arsg
Arsi
Arsk
Art3
Art4
Artn
Arv1
Arvcf
Arxes2
As3mt
Asah1
Asah2
Asap1
Asap2
Asap3
Asb1
Asb11
Asb13
Asb16
Asb2
Asb3
Asb6
Asb7
Asb8
Ascc1
Ascc2
Ascc3
Ascl2
Asf1a
Asf1b
Ash1l
Ash2l
Asl
Asna1
Asns
Asnsd1
Aspa
Asph
Aspm
Aspn
Aspscr1
Asrgl1
Aste1
Astn2
Asxl1
Asxl2
Atad1
Atad2
Atad2b
Atad3a
Atad5
Atat1
Ate1
Atf1
Atf2
Atf3
Atf4
Atf5
Atf6
Atf6b
Atf7
Atf7ip
Atg10
Atg12
Atg13
Atg14
Atg16l1
Atg16l2
Atg2a
Atg2b
Atg3
Atg4a
Atg4b
Atg4c
Atg4d
Atg5
Atg7
Atg9a
Atg9b
Athl1
Atic
Atl1
Atl2
Atl3
Atm
Atmin
Atn1
Atoh8
Atox1
Atp10a
Atp10d
Atp11a
Atp11b
Atp11c
Atp13a1
Atp13a2
Atp13a3
Atp13a4
Atp1a1
Atp1a2
Atp1a3
Atp1b1
Atp1b2
Atp1b3
Atp2a1
Atp2a2
Atp2a3
Atp2b1
Atp2b2
Atp2b4
Atp2c1
Atp2c2
Atp4a
Atp5a1
Atp5b
Atp5c1
Atp5d
Atp5e
Atp5f1
Atp5g1
Atp5g2
Atp5g3
Atp5h
Atp5j
Atp5j2
Atp5k
Atp5l
Atp5o
Atp5s
Atp5sl
Atp6ap1
Atp6ap2
Atp6v0a1
Atp6v0a2
Atp6v0a4
Atp6v0b
Atp6v0d1
Atp6v0e
Atp6v0e2
Atp6v1a
Atp6v1b2
Atp6v1c1
Atp6v1d
Atp6v1e1
Atp6v1f
Atp6v1g1
Atp6v1g2
Atp6v1h
Atp7a
Atp7b
Atp8a1
Atp8a2
Atp8b1
Atp8b2
Atp8b4
Atp8b5
Atp9a
Atp9b
Atpaf1
Atpaf2
Atpbd4
Atpif1
Atr
Atrip
Atrn
Atrnl1
Atrx
Atxn1
Atxn10
Atxn1l
Atxn2
Atxn2l
Atxn3
Atxn7
Atxn7l1
Atxn7l2
Atxn7l3
Atxn7l3b
Auh
Aup1
Aurka
Aurkaip1
Aurkb
Auts2
Aven
Avil
Avl9
Avpi1
Avpr1a
Axin1
Axin2
Axl
Azgp1
Azi1
Azi2
Azin1
B130024G19Rik
B230118H07Rik
B230120H23Rik
B230206F22Rik
B230206H07Rik
B230208H17Rik
B230219D22Rik
B230312A22Rik
B2m
B330016D10Rik
B3galnt1
B3galnt2
B3galt2
B3galt4
B3galt5
B3galt6
B3galtl
B3gat2
B3gat3
B3gnt1
B3gnt2
B3gnt3
B3gnt5
B3gnt7
B3gnt8
B3gnt9-ps
B3gntl1
B430010I23Rik
B430306N03Rik
B4galnt1
B4galnt2
B4galnt3
B4galt1
B4galt2
B4galt3
B4galt4
B4galt5
B4galt6
B4galt7
B630005N14Rik
B630019K06Rik
B830017H08Rik
B930003M22Rik
B930041F14Rik
B930059L03Rik
B9d1
B9d2
BB123696
BB557941
BC002163
BC002230
BC003266
BC003331
BC003965
BC004004
BC005537
BC005561
BC005624
BC005764
BC006779
BC006965
BC013529
BC013712
BC016423
BC016495
BC016579
BC017158
BC017612
BC017643
BC017647
BC018242
BC018507
BC020402
BC020535
BC021614
BC021767
BC021891
BC022687
BC023829
BC024139
BC024479
BC024659
BC024978
BC025920
BC026585
BC026590
BC027231
BC028528
BC029214
BC029722
BC030307
BC030336
BC030476
BC030867
BC030870
BC031181
BC031353
BC031361
BC031781
BC032203
BC033916
BC037034
BC037704
BC039771
BC046331
BC046404
BC048355
BC048403
BC048679
BC051070
BC051226
BC052040
BC053749
BC055324
BC056474
BC057022
BC057079
BC060267
BC064078
BC065397
BC066135
BC067068
BC068157
BC068281
BC088983
Baat1
Bace1
Bace2
Bach1
Bach2
Bad
Bag1
Bag2
Bag3
Bag4
Bag5
Bag6
Bahcc1
Bahd1
Bai2
Baiap2
Baiap2l1
Baiap3
Bak1
Bambi
Banf1
Banf2
Bank1
Banp
Bap1
Bard1
Barx1
Barx2
Basp1
Batf
Bax
Baz1a
Baz1b
Baz2a
Baz2b
Bbc3
Bbip1
[truncated: 12,178 more rows]
